# Supplementary material for: Blockage of the Epithelial-to-Mesenchymal Transition Is Required for Embryonic Stem Cell Derivation
Source: Stem Cell Reports. 2017 Sep 14;9(4):1275–90. doi: 10.1016/j.stemcr.2017.08.006 (PMC5639184; doi:10.1016/j.stemcr.2017.08.006)
Supplement: Table S1. The List of Genes and the Expression Value of Represented Heatmaps Shown in Figure 3A, Related to Figure 3 [file mmc2.xlsx]

## Sheet: Table_S2_AllGroups
Heatmaps	SYMBOL	IO-1(R2ivsSB)	IO-3(R2ivsSB)	ENTREZ_GENE_ID	REFSEQ_ID
1	1700029G01Rik	2.815	0	66938	NM_025856.2
1	2610528J11Rik	1.655	0	66451	NM_025572.2
1	2810405K02Rik	2.735	0	66469	NM_025582.3
1	4930583H14Rik	1.435	0	67749	NM_026358.2
1	9530027K23Rik	1.445	0	NA	NA
1	AA467197	2.405	0	433470	NM_001004174.1
1	AA691260	1.75	0	NA	NA
1	AU018091	1.76	0	245128	NM_001004153.1
1	AW544981	1.955	0	213956	NM_145986.1
1	Abca3	1.795	0	27410	NM_001039581.1
1	Acadm	1.03	0	11364	NM_007382.1
1	Acta1	2.48	0	11459	NM_009606.2
1	Actg2	1.87	0	11468	NM_009610.1
1	Akr1b8	1.65	0	14187	NM_008012.1
1	Anxa3	2.51	0	11745	NM_013470.1
1	Ap2m1	1.195	0	11773	NM_009679.2
1	Aqp3	3.38	0	11828	NM_016689.2
1	Atl3	1.49	0	109168	NM_146091.3
1	Avpi1	1.6	0	69534	NM_027106.1
1	Axud1	1.8	0	215418	NM_153287.3
1	BB146404	1.37	0	103511	NM_178908.3
1	BC004728	1.88	0	207818	NM_174992.3
1	BC099439	2.25	0	217066	NM_001025564.1
1	Bgn	1.52	0	12111	NM_007542.3
1	C130026I21Rik	1.78	0	620078	NM_175219.3
1	Caskin1	2.325	0	268932	NM_027937.1
1	Cct6b	2.155	0	12467	NM_009839.1
1	Cdc42ep2	1.53	0	104252	NM_026772.1
1	Cdkn1c	3.13	0	12577	NM_009876.3
1	Cldn4	2.88	0	12740	NM_009903.1
1	Cmtm8	1.535	0	70031	NM_027294.2
1	Cnn2	1.795	0	12798	NM_007725.2
1	Col16a1	1.96	0	107581	NM_028266.4
1	Cox5a	1.255	0	12858	NM_007747.2
1	Ddit3	1.13	0	13198	NM_007837.2
1	Dkkl1	2.035	0	50722	NM_015789.2
1	Dmkn	3.425	0	73712	NM_172899.3
1	Dmrta2	3.565	0	242620	NM_172296.2
1	Dppa1	4.045	0	347708	NM_178247.2
1	Dusp14	2.305	0	56405	NM_019819.3
1	EG547109	1.49	0	547109	NM_001034906.1
1	Edg8	3.01	0	94226	NM_053190.1
1	Efnb1	1.925	0	13641	NM_010110.2
1	Eomes	2.195	0	13813	NM_010136.2
1	Etfb	1.305	0	110826	NM_026695.2
1	Faah	2.255	0	14073	NM_010173.3
1	Fam132b	1.395	0	227358	NM_173395.2
1	Fam151a	1.485	0	230579	NM_146149.1
1	Fxyd6	3.59	0	59095	NM_022004.6
1	Gata2	3.88	0	14461	NM_008090.4
1	Gch1	3.395	0	14528	NM_008102.3
1	Gm2a	2.365	0	14667	NM_010299.2
1	Gpr177	1.72	0	68151	NM_026582.3
1	Gpx1	1.24	0	14775	NM_008160.5
1	Gpx4	1.155	0	625249	NM_001037741.2
1	Grhl1	2.325	0	195733	NM_145890.1
1	Gsc	2.125	0	14836	NM_010351.1
1	Gsta1	4.44	0	14857	NM_008181.2
1	Gsta2	4.15	0	14858	NM_008182.3
1	Guca1a	1.95	0	14913	NM_008189.2
1	Gyltl1b	2.025	0	228366	NM_172670.1
1	Hint2	1.325	0	68917	NM_026871.1
1	Htatip2	1.155	0	53415	NM_016865.2
1	Id2	1.685	0	15902	NM_010496.2
1	Il17rc	1.055	0	171095	NM_134159.2
1	Krt19	2.965	0	16669	NM_008471.2
1	Krt7	4.59	0	110310	NM_033073.2
1	LOC100041103	3	0	100041103	XM_001476013.1
1	LOC100045542	1.87	0	100045542	XM_001473941.1
1	LOC100046049	2.11	0	100046049	XM_001476363.1
1	LOC100046129	1.08	0	100046129	XM_001475626.1
1	LOC100048733	1.685	0	100048733	XM_001481081.1
1	Lcp1	1.78	0	18826	NM_008879.3
1	Lgals1	3.17	0	NA	NM_008495.1
1	Lgals3	1.625	0	16854	NM_010705.2
1	Lgals4	2.2	0	16855	NM_010706.1
1	Lgals6	3.14	0	16857	NM_010707.1
1	Mfi2	1.715	0	30060	NM_013900.2
1	Mras	2.07	0	17532	NM_008624.3
1	Mt1	1.585	0	17748	NM_013602.2
1	Mycbpap	1.575	0	104601	NM_170671.1
1	Mylc2b	1.285	0	67938	NM_023402.1
1	Ndp52	2.645	0	76815	NM_029755.1
1	Ndrg1	3.245	0	17988	NM_008681.2
1	Ndrl	3.32	0	NA	NA
1	Nedd4l	1.825	0	83814	NM_031881.1
1	Nnmt	2.18	0	18113	NM_010924.1
1	Npr2	2.085	0	230103	NM_173788.3
1	Nupr1	2.68	0	56312	NM_019738.1
1	Osbpl3	1.68	0	71720	NM_027881.1
1	Ostf1	1.49	0	20409	NM_017375.2
1	Pdzk1ip1	2.025	0	67182	NM_026018.2
1	Pemt	1.765	0	18618	NM_008819.2
1	Pla2g15	1.65	0	192654	NM_133792.2
1	Plcd1	1.445	0	NA	NM_019676.1
1	Pon2	2.035	0	330260	NM_183308.2
1	Psap	1.24	0	19156	NM_011179.2
1	Rgma	1.645	0	244058	NM_177740.4
1	Rnf208	2.09	0	68846	NM_176834.2
1	S100a9	1.325	0	20202	NM_009114.1
1	Scara5	1.145	0	71145	NM_028903.1
1	Serpinb6c	1.65	0	97848	NM_148942.2
1	Slc22a5	1.105	0	20520	NM_011396.2
1	Slc28a3	2.855	0	114304	NM_022317.3
1	Slc44a4	3.13	0	70129	NM_023557.2
1	Slco2a1	2.015	0	24059	NM_033314.2
1	Smpd1	1.68	0	20597	NM_011421.1
1	Spic	2.28	0	20728	NM_011461.2
1	Spint1	1.75	0	20732	NM_016907.3
1	Sri	2.69	0	109552	NM_025618.2
1	Tacstd2	2.745	0	56753	NM_020047.3
1	Tcfap2a	3.14	0	21418	NM_011547.2
1	Tcfap2c	2.78	0	21420	NM_009335.1
1	Tmem125	2.675	0	230678	NM_172383.2
1	Tmem79	2.11	0	71913	NM_024246.5
1	Trib3	1.59	0	228775	NM_175093.2
1	Tspan33	1.605	0	232670	NM_146173.2
1	Tspan8	3.28	0	216350	NM_146010.1
1	Ttyh2	1.43	0	NA	NM_053273.1
1	Unc84b	1.87	0	223697	NM_194342.1
1	Vav3	1.96	0	57257	NM_020505.2
1	Whdc1	1.355	0	434204	NM_001004185.2
1	Wnk2	2.485	0	75607	NM_029361.2
1	Wnt3a	2.575	0	22416	NM_009522.1
1	Zfhx2	1.82	0	239102	NM_001039198.1
2	2310051M13Rik	7.71	2.085	70202	NM_027344.3
2	Acta2	2.325	2.2	11475	NM_007392.2
2	Adh1	1.72	1.82	11522	NM_007409.2
2	Atp12a	3.06	1.575	192113	NM_138652.1
2	BC051665	8.9	2.43	218275	NM_199148.1
2	BC053393	4.85	2.22	407814	NM_001025435.2
2	Crym	1.29	2.72	12971	NM_016669.1
2	Dppa3	3.265	1.87	73708	NM_139218.1
2	Enpp1	1.58	1.12	18605	NM_008813.2
2	Jakmip1	1.23	4.43	76071	NM_178394.3
2	Jam2	1.96	4.375	67374	NM_023844.4
2	Klf2	1.905	2.985	16598	NM_008452.1
2	Msc	2.005	1.635	17681	NM_010827.2
2	Nanog	1.685	3.655	71950	NM_028016.1
2	Pcdh21	1.57	3.515	170677	NM_130878.2
2	Pdzk1	1.74	1.785	59020	NM_021517.1
2	Pla2g10	2.04	1.63	26565	NM_011987.2
2	Slc1a1	2.305	3.065	20510	NM_009199.2
2	Slc40a1	3.595	3.625	53945	NM_016917.2
2	Slc44a1	2.145	1.78	100434	NM_133891.2
2	Smpdl3a	2.76	2.455	57319	NM_020561.2
2	Wfdc2	1.1	1.11	67701	NM_026323.2
3	0910001A06Rik	0	2.685	223601	NM_144846.2
3	1110002N22Rik	0	1.3	68550	NM_183275.1
3	1110007A13Rik	0	1.75	210711	NM_145955.3
3	1110048D14Rik	0	1.84	NA	NM_183120.1
3	1190005I06Rik	0	1.79	68918	NM_197988.1
3	1700012H05Rik	0	3.82	76572	NM_029660.1
3	1700029P11Rik	0	3.65	66346	NM_025503.1
3	2310037I24Rik	0	1.445	69612	NM_133714.4
3	2410002O22Rik	0	1.46	66975	NM_001093759.1
3	2410008K03Rik	0	2	71962	NM_028022.1
3	2410018C17Rik	0	1.06	74504	NM_178390.2
3	2410018M08Rik	0	3	71970	NM_183088.1
3	2410081M15Rik	0	3.295	73680	NM_028603.1
3	2410116G06Rik	0	1.915	68236	NM_026630.1
3	2410146L05Rik	0	1.885	67968	NM_026480.2
3	2610002M06Rik	0	1.54	67028	NM_025921.2
3	2610028A01Rik	0	1.765	72400	NM_028228.2
3	2610044O15Rik	0	1.38	72139	NM_153780.1
3	2610305D13Rik	0	1.54	112422	NM_145078.1
3	2810417H13Rik	0	1.935	68026	NM_026515.2
3	2810485I05Rik	0	1.63	72826	NM_176836.3
3	3110050N22Rik	0	2.155	NA	NM_173181.1
3	3300001P08Rik	0	1.805	67684	NM_026313.1
3	3632451O06Rik	0	1.665	67419	NM_026142.1
3	4632417K18Rik	0	2.135	107373	NM_026640.2
3	4833418A01Rik	0	1.695	75763	NM_198005.1
3	4833442J19Rik	0	1.075	320204	NM_177101.4
3	4921511K06Rik	0	1.23	232664	XM_908853.2
3	4930570C03Rik	0	1.22	67739	NM_026353.2
3	4931407G18Rik	0	1.755	70977	NM_027631.2
3	4932441K18Rik	0	2.47	353170	NM_178935.4
3	4933424B01Rik	0	1.465	71177	NM_138757.2
3	5033414K04Rik	0	1.76	98496	NM_001003948.1
3	2016-09-06	0	1.995	NA	NA
3	620807	0	2.455	620807	NM_001081285.1
3	6230416J20Rik	0	1.81	230376	NM_173400.2
3	6330403K07Rik	0	1.62	103712	NM_134022.2
3	6330503K22Rik	0	1.99	101565	NM_182995.1
3	2016-03-07	0	1.37	NA	NA
3	7420416P09Rik	0	2.04	432677	NM_001033776.1
3	8430410A17Rik	0	1.725	232210	NM_173737.2
3	9330186A19Rik	0	2.185	NA	NM_178781.2
3	9430034D17Rik	0	1.57	NA	NM_029891.1
3	A030007L17Rik	0	2.585	68252	NM_026637.2
3	A230050P20Rik	0	1.245	319278	NM_175687.1
3	A830080D01Rik	0	2.015	382252	NM_001033472.2
3	AI553587	0	1.155	NA	NM_178909.3
3	AU021838	0	1.38	328099	NM_001037746.2
3	AW125391	0	1.28	NA	NA
3	Abi2	0	2.145	329165	NM_198127.1
3	Abi3	0	2.02	NA	NA
3	Acot1	0	1.985	26897	NM_012006.2
3	Acpl2	0	2.87	235534	NM_153420.2
3	Acss1	0	2.765	68738	NM_080575.1
3	Adam23	0	1.785	23792	NM_011780.2
3	Adar	0	1.55	56417	NM_019655.2
3	Ahi1	0	1.89	52906	NM_026203.1
3	Aim2	0	1.455	383619	NM_001013779.1
3	Ak1	0	2.375	11636	NM_021515.2
3	Akap12	0	1.255	83397	NM_031185.2
3	Alg2	0	1.15	56737	NM_019998.2
3	Alox5ap	0	1.695	11690	NM_009663.1
3	Angptl4	0	2.12	57875	NM_020581.1
3	Ankle2	0	1.285	71782	NM_027922.1
3	Ankrd6	0	2.97	140577	NM_001012450.1
3	Anp32a	0	2.8	11737	NM_009672.2
3	Anp32e	0	2.39	66471	NM_023210.3
3	Aoah	0	2.335	27052	NM_012054.2
3	Aof2	0	1.405	99982	NM_133872.1
3	Apaf1	0	1.28	11783	NM_001042558.1
3	Arhgef18	0	1.68	102098	NM_133962.3
3	Arhgef19	0	1.525	213649	NM_172520.2
3	Arl3	0	1.405	56350	NM_019718.2
3	Arl4a	0	1.08	11861	NM_007487.3
3	Arl5a	0	1.345	75423	NM_182994.2
3	Arl6	0	1.385	56297	NM_019665.2
3	Armcx2	0	3.455	67416	NM_026139.3
3	Armcx3	0	2.03	71703	NM_027870.1
3	Asah3l	0	1.915	230379	NM_139306.1
3	Ash2l	0	1.13	23808	NM_011791.2
3	Atf2	0	1.215	11909	NM_001025093.1
3	Atf7ip	0	1.095	54343	NM_019426.2
3	Atg5	0	1.03	11793	NM_053069.2
3	Atl2	0	2.21	56298	NM_019717.2
3	Atp6ap2	0	1.065	70495	NM_027439.3
3	Auts2	0	1.165	319974	NM_177047.3
3	B3galnt2	0	1.09	97884	NM_178640.2
3	B4galnt4	0	1.445	330671	NM_177897.3
3	BC003885	0	1.485	NA	NM_198609.1
3	BC004701	0	1.165	NA	NA
3	BC016423	0	1.035	105203	XM_980152.1
3	BC027231	0	2.145	212547	NM_145972.3
3	BC028528	0	1.745	229600	NM_153513.1
3	BC043301	0	1.425	210104	NM_001008549.1
3	BC046404	0	1.65	192976	NM_198861.1
3	BC050092	0	1.645	235048	NM_181419.2
3	BC062115	0	1.235	408062	NM_001024626.2
3	BC066028	0	2.11	407812	NM_001001180.2
3	BC085271	0	1.56	434632	NM_001008551.1
3	BC088983	0	1.805	382010	NM_001009951.1
3	Bag4	0	1.255	67384	NM_026121.3
3	Bcas1	0	2.165	76960	NM_029815.1
3	Bcat1	0	1.43	12035	NM_007532.2
3	Bcl11a	0	2.48	14025	NM_016707.2
3	Bclaf1	0	1.415	72567	NM_153787.2
3	Bdh2	0	1.965	69772	NM_027208.1
3	Bdnf	0	1.14	12064	NM_007540.4
3	Bhlhb9	0	2.72	70237	NM_198161.1
3	Blm	0	1.35	12144	NM_007550.3
3	Bnc2	0	1.855	242509	NM_172870.3
3	Btbd11	0	3.85	74007	NM_001017525.1
3	C230055K05Rik	0	1.24	626391	NM_001039231.2
3	C330019G07Rik	0	1.09	215476	NM_194340.1
3	C79407	0	1.905	217653	NM_172578.2
3	Calca	0	2.845	NA	NA
3	Camk2b	0	2.88	12323	NM_007595.3
3	Capsl	0	3.19	75568	NM_029341.1
3	Car13	0	1.645	71934	NM_024495.4
3	Cask	0	3.45	12361	NM_009806.2
3	Cbfb	0	1.2	12400	NM_022309.3
3	Cbr3	0	2.38	109857	NM_173047.2
3	Ccdc117	0	1.08	104479	NM_134033.1
3	Ccdc3	0	2.025	NA	XM_129987.2
3	Ccdc43	0	1.555	52715	NM_025918.3
3	Ccdc92	0	1.21	215707	NM_144819.2
3	Ccnb1	0	1.52	268697	NM_172301.3
3	Ccno	0	3.265	218630	NM_001081062.1
3	Cd24a	0	1.225	12484	NM_009846.2
3	Cd276	0	1.805	102657	NM_133983.3
3	Cd81	0	1.34	12520	NM_133655.1
3	Cdc42ep3	0	1.995	260409	NM_026514.2
3	Cdca7	0	2.755	66953	NM_025866.3
3	Cds2	0	1.48	110911	NM_138651.5
3	Cdyl	0	2.225	12593	NM_009881.2
3	Cenpp	0	1.66	66336	NM_025495.1
3	Cenpq	0	1.505	83815	NM_031863.3
3	Cep57	0	1.12	74360	NM_026665.2
3	Cep70	0	1.035	68121	NM_023873.3
3	Cggbp1	0	1.08	106143	NM_178647.2
3	Chchd4	0	1.24	72170	NM_133928.2
3	Chd8	0	1.155	67772	NM_201637.2
3	Chrna4	0	1.7	11438	NM_015730.4
3	Cidea	0	1.38	12683	NM_007702.1
3	Cisd1	0	2.015	52637	NM_134007.4
3	Cldn5	0	1.705	12741	NM_013805.3
3	Clns1a	0	1.04	12729	NM_023671.1
3	Clpx	0	2.215	NA	NM_011802.1
3	Clstn3	0	1.41	232370	NM_153508.3
3	Cnksr3	0	1.76	215748	NM_172546.2
3	Cnot2	0	1.935	72068	NM_001037846.1
3	Cntnap2	0	1.675	66797	NM_001004357.1
3	Col18a1	0	2.175	12822	NM_009929.2
3	Cox15	0	2.18	226139	NM_144874.3
3	Cplx1	0	2.57	12889	NM_007756.2
3	Cpne1	0	1.05	266692	NM_170590.1
3	Cpne9	0	3.235	211232	NM_170673.3
3	Cpsf4l	0	2.84	52670	NM_026682.1
3	Crabp2	0	1.425	12904	NM_007759.2
3	Crbn	0	1.725	NA	NM_175357.1
3	Creld1	0	1.385	171508	NM_133930.1
3	Crlf3	0	2.41	54394	NM_018776.1
3	Crmp1	0	1.84	12933	NM_007765.3
3	Crtac1	0	3.185	NA	NM_145123.2
3	Csda	0	1.04	56449	NM_139117.2
3	Csde1	0	1.185	229663	NM_144901.2
3	Csnk2a1	0	1.35	12995	NM_007788.2
3	Csrnp2	0	2.23	207785	NM_153407.2
3	Cstf3	0	1.28	228410	NM_145529.2
3	Cth	0	1.28	107869	NM_145953.2
3	Cul4b	0	1.235	72584	NM_028288.3
3	Cul5	0	1.925	NA	NA
3	Cyp7b1	0	2.3	13123	NM_007825.3
3	D030056L22Rik	0	1.365	225995	NM_177640.4
3	D10627	0	1.585	234358	NM_001013379.2
3	D14Ertd668e	0	2.265	219132	NM_199015.2
3	D930015E06Rik	0	2.085	229473	NM_172681.3
3	Dab1	0	2.02	13131	NM_177259.3
3	Dapp1	0	1.985	26377	NM_011932.2
3	Dclk2	0	2.335	70762	NM_027539.3
3	Dcun1d4	0	1.885	100737	NM_178896.4
3	Ddit4l	0	1.97	73284	NM_030143.3
3	Ddx21	0	1.73	56200	NM_019553.2
3	Ddx58	0	2.11	230073	NM_172689.3
3	Dek	0	2.48	110052	NM_025900.1
3	Dhdh	0	1.315	71755	NM_027903.1
3	Dhrs7	0	2.095	66375	NM_025522.3
3	Dhx15	0	1.225	13204	NM_001042620.1
3	Dnaja2	0	2.12	56445	NM_019794.3
3	Dnajc6	0	2.535	72685	NM_198412.1
3	Dnd1	0	1.94	213236	NM_173383.1
3	Dner	0	1.325	227325	NM_152915.1
3	Dnmt3b	0	2.25	13436	NM_001003963.2
3	Dnmt3l	0	1.745	54427	NM_019448.2
3	Dppa4	0	2.215	73693	NM_028610.2
3	Dscr2	0	1.045	56088	NM_019537.1
3	Dtna	0	1.815	13527	NM_010087.3
3	Dtx1	0	1.8	14357	NM_008052.3
3	E130016E03Rik	0	1.06	623474	NM_001039556.2
3	E2f5	0	1.105	13559	NM_007892.2
3	E430028B21Rik	0	2.53	211948	NM_178668.3
3	EG434729	0	1.67	434729	NM_001038697.1
3	EG435970	0	1.99	435970	NM_001034893.1
3	EG436240	0	1.83	436240	NM_001034894.1
3	Edg2	0	2.255	14745	NM_010336.1
3	Eed	0	1.485	13626	NM_021876.2
3	Efhc2	0	2.055	74405	NM_028916.2
3	Efhd1	0	2.46	NA	NA
3	Eif1a	0	1.115	13664	NM_010120.4
3	Eif2a	0	1.075	229317	NM_001005509.1
3	Eif2s2	0	2.55	67204	NM_026030.2
3	Eif3s1	0	1.785	78655	NM_144545.2
3	Elavl2	0	3.67	15569	NM_207686.1
3	Elmo1	0	3.275	140580	NM_080288.1
3	Emilin1	0	1.42	NA	NM_133918.1
3	Eml4	0	1.705	78798	NM_199466.2
3	Emp1	0	4.605	13730	NM_010128.4
3	Eno3	0	1.63	13808	NM_007933.2
3	Enox1	0	3.89	239188	NM_172813.2
3	Enpp2	0	2.745	18606	NM_015744.1
3	Ephx2	0	3.925	13850	NM_007940.3
3	Epm2aip1	0	1.73	77781	NM_175266.4
3	Esco2	0	3.6	71988	NM_028039.1
3	Esrrb	0	2.99	26380	NM_011934.3
3	Etv5	0	2.73	104156	NM_023794.2
3	Ezh2	0	1.785	14056	NM_007971.1
3	F730047E07Rik	0	1.28	212377	NM_199467.1
3	Fads2	0	2.22	NA	NA
3	Fah	0	2.455	14085	NM_010176.2
3	Fam115c	0	1.59	232748	NM_146174.1
3	Fam118b	0	1.14	109229	NM_194257.1
3	Fam164a	0	2.08	67306	NM_173181.3
3	Farsb	0	1.055	23874	NM_011811.2
3	Fblim1	0	2.17	74202	NM_133754.3
3	Fbxl10	0	1.68	30841	NM_001005866.1
3	Fbxo30	0	1.925	NA	NA
3	Fez1	0	1.57	235180	NM_183171.1
3	Fgf13	0	2.515	14168	NM_010200.2
3	Fgf17	0	2.03	14171	NM_008004.2
3	Fgf22	0	1.52	67112	NM_023304.1
3	Fgf5	0	3.71	14176	NM_010203.4
3	Fkbp5	0	2.06	14229	NM_010220.2
3	Fnbp1l	0	1.915	214459	NM_153118.1
3	Fntb	0	1.29	110606	NM_145927.2
3	Foxn3	0	1.1	71375	NM_183186.2
3	Fstl1	0	2.94	14314	NM_008047.4
3	Fubp3	0	1.41	320267	NM_001033389.2
3	Fusip1	0	2.415	NA	NM_010178.1
3	Fzd5	0	2.105	14367	NM_022721.3
3	G3bp2	0	2.325	23881	NM_011816.3
3	Gabpa	0	1.655	14390	NM_008065.2
3	Gabrb3	0	1.745	14402	NM_001038701.1
3	Galr2	0	1.62	14428	NM_010254.3
3	Gap43	0	2.575	14432	NM_008083.2
3	Gart	0	1.42	14450	NM_010256.2
3	Gdf3	0	3.5	14562	NM_008108.4
3	Git2	0	1.28	26431	NM_019834.3
3	Gja7	0	2.865	NA	NA
3	Glod5	0	2.255	69824	NM_027227.2
3	Gm50	0	2.185	215090	NM_001007573.1
3	Gm817	0	2.495	329207	NM_001033408.1
3	Gmcl1	0	1.79	23885	NM_011818.2
3	Gnl3l	0	1.385	237107	NM_198110.1
3	Gpc4	0	1.515	14735	NM_008150.1
3	Gpnmb	0	3.29	93695	NM_053110.3
3	Gpr19	0	1.955	14760	NM_008157.1
3	Gpr23	0	2.61	78134	NM_175271.2
3	Gprasp1	0	2.99	67298	NM_026081.5
3	Gsg2	0	1.45	14841	NM_010353.1
3	Gsta4	0	1.485	14860	NM_010357.1
3	Gtdc1	0	1.515	227835	NM_172662.1
3	Gtf2e1	0	1.475	74197	NM_028812.3
3	Gtf2h3	0	1.35	209357	NM_181410.2
3	Gtpbp4	0	1.175	69237	NM_027000.4
3	Gtsf1l	0	1.87	68236	NM_026630.2
3	Hap1	0	3.075	15114	NM_010404.2
3	Hbs1l	0	1.01	56422	NM_001042593.1
3	Hcfc1	0	1.205	15161	NM_008224.3
3	Heatr1	0	1.205	217995	NM_144835.4
3	Hecw2	0	1.095	329152	NM_001001883.2
3	Heph	0	1.925	15203	NM_010417.1
3	Hey1	0	1.405	15213	NM_010423.2
3	Hibadh	0	1.135	58875	NM_145567.1
3	Hirip3	0	1.215	233876	NM_172746.2
3	Hmga1	0	2.54	15361	NM_016660.2
3	Hmgb2l1	0	2.205	70823	NM_178017.1
3	Hpgd	0	2.31	NA	NA
3	Hprt1	0	1.235	15452	NM_013556.2
3	Hps3	0	1.18	12807	NM_080634.2
3	Hspbap1	0	1.405	66667	NM_175111.3
3	Ifitm1	0	3.165	68713	NM_026820.2
3	Ifitm2	0	3.01	80876	NM_030694.1
3	Ifitm3	0	3.99	66141	NM_025378.2
3	Ift52	0	1.395	245866	NM_172150.2
3	Igf2bp3	0	1.645	140488	NM_023670.2
3	Igfbp2	0	3.645	16008	NM_008342.2
3	Igsf4a	0	2.43	NA	NA
3	Iigp2	0	1.53	54396	NM_019440.2
3	Il17d	0	1.085	239114	NM_145837.1
3	Il6	0	1.255	16193	NM_031168.1
3	Ina	0	1.45	226180	NM_146100.2
3	Insm1	0	1.335	53626	NM_016889.2
3	Ipmk	0	1.825	69718	NM_027184.1
3	Irak3	0	2.875	73914	NM_028679.3
3	Irf1	0	2.13	16362	NM_008390.1
3	Isg20l2	0	1.48	229504	NM_177663.2
3	Itgb7	0	1.77	16421	NM_013566.1
3	Jmjd1a	0	3.35	104263	NM_173001.1
3	Kbtbd2	0	1.63	210973	NM_145958.1
3	Kcnk2	0	1.195	16526	NM_010607.1
3	Kcnk5	0	1.53	16529	NM_021542.4
3	Kctd6	0	1.01	71393	NM_027782.1
3	Kif18a	0	2.53	228421	NM_139303.1
3	Kif2a	0	1.9	16563	NM_008442.1
3	Kif5c	0	2.115	16574	NM_008449.2
3	Kifap3	0	1.21	16579	NM_010629.2
3	Klhl7	0	3.6	52323	NM_026448.2
3	Klhl8	0	2.735	246293	NM_178741.3
3	Klk1	0	1.275	16612	NM_010639.7
3	Klk8	0	1.69	259277	NM_008940.2
3	Kntc1	0	1.005	208628	NM_001042421.1
3	Kpna2	0	1.63	16647	NM_010655.3
3	Kpnb1	0	1.21	16211	NM_008379.3
3	Kras	0	2.495	16653	NM_021284.4
3	Krit1	0	1.375	79264	NM_030675.2
3	Krt17	0	1.45	16667	NM_010663.2
3	Krt42	0	2.21	68239	NM_212483.1
3	Ktelc1	0	1.275	224143	NM_172380.3
3	L1td1	0	2.335	381591	NM_001081202.1
3	LOC100044324	0	2.325	100044324	XM_001471971.1
3	LOC100044468	0	2.12	100044468	XM_001472489.1
3	LOC100045304	0	2.37	100045304	XM_001474024.1
3	LOC100045567	0	1.085	100045567	XM_001474536.1
3	LOC100046320	0	1.495	100046320	XR_032844.1
3	LOC100047009	0	2.29	100047009	XR_033125.1
3	LOC100047200	0	1.28	100047200	XM_001477632.1
3	LOC100047300	0	3.14	100047300	XM_001478776.1
3	LOC100047934	0	1.695	100047934	XM_001478074.1
3	LOC100047963	0	1.9	100047963	XM_001479238.1
3	LOC100048295	0	2.565	100048295	XR_034465.1
3	LOC100048589	0	1.51	100048589	XM_001480260.1
3	LOC237877	0	2.37	NA	XM_111221.4
3	LOC382010	0	1.385	NA	XM_356076.1
3	LOC433801	0	2.84	433801	NM_001013808.1
3	LOC626152	0	1.595	626152	XR_032670.1
3	Laptm5	0	2.3	16792	NM_010686.3
3	Lass4	0	1.97	67260	NM_026058.3
3	Lbr	0	1.26	NA	NA
3	Lck	0	2.22	16818	NM_010693.1
3	Lgi2	0	1.46	246316	NM_144945.2
3	Lims2	0	2.155	225341	NM_144862.1
3	Liph	0	2.525	239759	NM_153404.2
3	Lmnb1	0	1.255	16906	NM_010721.1
3	Lrp11	0	2.645	237253	NM_172784.2
3	Lrrc28	0	1.275	67867	NM_175124.4
3	Lrrc34	0	4.08	71827	NM_027941.1
3	Lsm14a	0	1.185	67070	NM_025948.2
3	Lsm6	0	1.11	78651	NM_030145.1
3	Ltbp4	0	1.8	108075	NM_175641.1
3	Ly6e	0	2.195	17069	NM_008529.2
3	Ly6g6e	0	2.02	70274	NM_027366.1
3	Lyar	0	1.035	17089	NM_025281.2
3	Lyplal1	0	1.16	226791	NM_146106.1
3	Mad2l1	0	1.005	56150	NM_019499.2
3	Masp2	0	1.255	17175	NM_010767.3
3	Mat2a	0	2.295	232087	NM_145569.2
3	Mat2b	0	2.075	108645	NM_134017.1
3	Matr3	0	2.28	17184	NM_010771.3
3	Mbnl1	0	1.77	56758	NM_020007.3
3	Mboat2	0	2.38	67216	NM_001083341.1
3	Mbtd1	0	2.115	103537	NM_134012.2
3	Mcam	0	2.615	84004	NM_023061.1
3	Mcf2l	0	2.43	17207	NM_178076.2
3	Mcl1	0	1.14	17210	NM_008562.3
3	Mcm4	0	1.205	17217	NM_008565.2
3	Mcts1	0	1.465	68995	NM_026902.3
3	Mdn1	0	1.665	100019	NM_001081392.1
3	Med18	0	1.815	67219	NM_026039.2
3	Mest	0	3.805	17294	NM_008590.1
3	Mettl4	0	1.42	76781	NM_176917.4
3	Mex3a	0	1.19	72640	NM_001029890.1
3	Mfng	0	1.925	NA	NM_008595.1
3	Mgmt	0	1.255	17314	NM_008598.2
3	Mia1	0	1.98	12587	NM_019394.1
3	Mical1	0	1.48	171580	NM_138315.1
3	Mical3	0	1.58	194401	NM_153396.1
3	Mki67ip	0	1.345	67949	NM_026472.3
3	Mkrn1	0	1.91	54484	NM_018810.2
3	Mmd2	0	3.13	75104	NM_175217.6
3	Mmp11	0	1.095	17385	NM_008606.2
3	Mmp2	0	2.825	17390	NM_008610.2
3	Mnat1	0	1.99	NA	NM_008612.1
3	Morf4l1	0	1.02	21761	NM_001039147.1
3	Mpv17l	0	1.79	93734	NM_033564.1
3	Mre11a	0	1.415	17535	NM_018736.2
3	Mrps2	0	1.415	118451	NM_080452.2
3	Msh6	0	1.75	17688	NM_010830.1
3	Msrb2	0	2.225	76467	NM_029619.2
3	Mtap2	0	1.12	NA	NM_008632.1
3	Mtap7d3	0	3.69	320923	NM_177293.3
3	Mterfd1	0	1.02	66410	NM_025547.2
3	Mtf2	0	2.53	17765	NM_013827.2
3	Mtss1	0	1.26	211401	NM_144800.1
3	Mtus1	0	1.44	NA	NM_178902.3
3	Mutyh	0	1.28	70603	NM_133250.1
3	Myb	0	1.04	17863	NM_010848.3
3	Mybl2	0	1.375	17865	NM_008652.2
3	Mycl1	0	1.955	16918	NM_008506.2
3	Myst4	0	1.665	NA	NA
3	Nanos1	0	1.97	332397	NM_178421.3
3	Nap1l1	0	1.83	53605	NM_015781.3
3	Narg1	0	1.345	74838	NM_053089.2
3	Narg1l	0	1.425	66897	NM_025832.2
3	Nasp	0	1.73	NA	NM_016777.2
3	Nckap1l	0	1.81	105855	NM_153505.4
3	Ndn	0	1.205	17984	NM_010882.3
3	Ndrg4	0	1.84	234593	NM_145602.2
3	Nfatc2ip	0	2.485	18020	NM_010900.2
3	Nhlrc2	0	1.97	66866	NM_025811.3
3	Nkrf	0	2.645	77286	NM_029891.2
3	Nlrp14	0	1.59	76858	NM_001002894.1
3	Noc3l	0	2.46	57753	NM_021315.1
3	Nod1	0	2.83	107607	NM_172729.2
3	Nol10	0	1.2	217431	NM_001008421.1
3	Nope	0	1.885	56741	NM_020043.2
3	Notch1	0	2.455	18128	NM_008714.2
3	Notch4	0	1.465	18132	NM_010929.2
3	Notum	0	1.72	77583	NM_175263.3
3	Nptx2	0	1.16	53324	NM_016789.2
3	Nr1d2	0	1.81	353187	NM_011584.2
3	Nr5a2	0	2.58	26424	NM_030676.1
3	Nuak2	0	2.355	74137	NM_028778.3
3	Nucks1	0	1.85	98415	NM_175294.2
3	Nudt19	0	1.35	110959	NM_033080.2
3	Nudt21	0	1.11	68219	NM_026623.3
3	Nup133	0	1.21	234865	NM_172288.1
3	Nup160	0	1.52	59015	NM_021512.2
3	Nup210	0	2.48	54563	NM_018815.1
3	Nup43	0	1.195	69912	NM_145706.1
3	Nup88	0	1.03	19069	NM_172394.2
3	Nusap1	0	1.285	108907	NM_001042652.1
3	Nvl	0	1.085	67459	NM_026171.1
3	Nxt2	0	2.185	237082	NM_172782.2
3	OTTMUSG00000010173	0	2.245	626316	NM_001037926.1
3	OTTMUSG00000010673	0	2.965	433804	NM_001014397.1
3	Oas1g	0	1.74	23960	NM_011852.2
3	Odz4	0	1.535	23966	NM_011858.3
3	Olfr985	0	2.475	258854	NM_146855.1
3	Olig1	0	3.305	50914	NM_016968.4
3	Orc5l	0	1.22	26429	NM_011959.2
3	Osm	0	1.865	NA	NA
3	Otop1	0	2.05	21906	NM_178139.1
3	Otx2	0	3.565	18424	NM_144841.2
3	Oxct1	0	1.36	67041	NM_024188.5
3	Oxr1	0	2.17	170719	NM_130885.2
3	Pank1	0	2.535	75735	NM_023792.1
3	Papolg	0	1.52	216578	NM_172555.1
3	Parp1	0	2.185	11545	NM_007415.2
3	Parp12	0	1.11	243771	NM_172893.2
3	Pbrm1	0	1.395	66923	NM_001081251.1
3	Pcgf6	0	2.03	71041	NM_027654.1
3	Pcolce	0	1.05	18542	NM_008788.2
3	Pcolce2	0	2.06	76477	NM_029620.2
3	Pcsk9	0	1.2	100102	NM_153565.1
3	Pcyt1b	0	3.33	236899	NM_177546.2
3	Pdcl	0	1.065	67466	NM_026176.2
3	Pdgfc	0	1.58	54635	NM_019971.2
3	Pdha1	0	1.765	18597	NM_008810.2
3	Pdk3	0	2.92	236900	NM_145630.2
3	Pdzrn3	0	2.665	55983	NM_018884.1
3	Pex13	0	1.8	72129	NM_023651.4
3	Pfkm	0	1.48	18642	NM_021514.2
3	Pfn2	0	1.46	18645	NM_019410.2
3	Phc1	0	2.67	13619	NM_007905.2
3	Phf6	0	3.39	70998	NM_027642.1
3	Piga	0	1.715	18700	NM_011081.2
3	Pik3cd	0	1.435	18707	NM_008840.2
3	Pim2	0	1.485	18715	NM_138606.2
3	Pipox	0	1.545	19193	NM_008952.1
3	Piwil2	0	2.69	57746	NM_021308.1
3	Pkd2	0	2.145	18764	NM_008861.2
3	Pknox2	0	1.27	208076	NM_001029838.1
3	Pla2g1b	0	3.605	18778	NM_011107.1
3	Plcg2	0	2.405	234779	NM_172285.1
3	Plcxd1	0	1.475	403178	NM_207279.1
3	Plekha1	0	1.43	101476	NM_133942.2
3	Plekha4	0	1.965	69217	NM_148927.1
3	Plekhf2	0	1.36	71801	NM_175175.3
3	Pls3	0	1.945	102866	NM_145629.1
3	Plxdc1	0	1.88	72324	NM_028199.2
3	Pnma2	0	4.2	239157	NM_175498.3
3	Pno1	0	1.055	66249	NM_025443.2
3	Pole4	0	1.555	66979	NM_025882.3
3	Polr1a	0	1.035	20019	NM_009088.2
3	Polr2d	0	1.095	69241	NM_027002.3
3	Pou3f1	0	2.76	18991	NM_011141.2
3	Ppid	0	1.255	NA	NM_026352.2
3	Ppp2r3c	0	1.1	59032	NM_021529.3
3	Ppp3cb	0	1.125	NA	NA
3	Pramef12	0	1.745	77632	NM_029948.2
3	Prdx1	0	2.135	18477	NM_011034.2
3	Prkacb	0	1.37	18749	NM_011100.3
3	Prmt8	0	1.325	381813	NM_201371.1
3	Prps1	0	1.61	19139	NM_021463.3
3	Psip1	0	3.085	101739	NM_133948.4
3	Psme4	0	1.375	103554	NM_134013.3
3	Ptges3	0	1.785	56351	NM_019766.4
3	Pum2	0	1.765	80913	NM_030723.1
3	Pus10	0	1.29	74467	NM_028304.2
3	Pwp1	0	1.485	103136	NM_133993.2
3	Qprt	0	1.58	67375	NM_133686.1
3	Rab27a	0	1.69	11891	NM_023635.4
3	Rab34	0	2.18	19376	NM_033475.2
3	Rab3d	0	2.01	19340	NM_031874.4
3	Rad1	0	1.735	19355	NM_011232.2
3	Raet1b	0	1.445	19369	NM_009017.1
3	Rarg	0	1.235	19411	NM_011244.3
3	Rasa1	0	2.405	218397	NM_145452.2
3	Rasgrp1	0	1.66	19419	NM_011246.2
3	Rasl11b	0	1.73	68939	NM_026878.1
3	Rb1	0	1.395	19645	NM_009029.1
3	Rbm43	0	2.715	71684	NM_030243.2
3	Rbm8a	0	1.195	60365	NM_025875.1
3	Rbpms2	0	2.69	71973	NM_028030.3
3	Rcc2	0	1.805	108911	NM_173867.3
3	Rex2	0	2.125	19715	NM_009051.2
3	Rfwd2	0	1.69	26374	NM_011931.3
3	Rfx2	0	2.125	19725	NM_009056.1
3	Rgs9bp	0	1.575	243923	NM_145840.2
3	Rhobtb3	0	3.04	73296	NM_028493.2
3	Rnf139	0	1.59	75841	NM_175226.3
3	Rnf144a	0	1.735	108089	NM_080563.3
3	Rnf168	0	1.495	70238	NM_027355.1
3	Ror2	0	1.675	26564	NM_013846.3
3	Rpa1	0	1.35	68275	NM_026653.1
3	Rpa2	0	1.28	19891	NM_011284.3
3	Rpl3l	0	1.425	66211	NM_025425.3
3	Rpo2tc1	0	2.18	NA	NM_011294.2
3	Rpp25	0	2.395	102614	NM_133982.1
3	Rprm	0	1.555	67874	NM_023396.4
3	Rps6ka3	0	1.385	110651	NM_148945.1
3	Rps6ka5	0	1.46	73086	NM_153587.2
3	Rps6kl1	0	1.44	238323	NM_146244.3
3	Rragb	0	1.09	245670	NM_001004154.1
3	Rrm2	0	1.42	NA	NA
3	Rrn3	0	1.17	106298	NM_001039521.1
3	Rsph1	0	2.785	22092	NM_025290.3
3	Rsrc1	0	2.19	66880	NM_025822.3
3	Rsrc2	0	2.195	208606	NM_001005525.1
3	Rtn1	0	1.48	104001	NM_001007596.1
3	Rtn4ip1	0	1.145	170728	NM_130892.2
3	Rundc3b	0	1.915	242819	NM_198620.1
3	Sall2	0	1.84	50524	NM_015772.2
3	Samd9l	0	2.87	209086	XM_620286.3
3	Sap30	0	3.345	60406	NM_021788.1
3	Sbk	0	1.685	NA	NM_145587.1
3	Schip1	0	2.225	30953	NM_013928.2
3	Sdc2	0	3.42	15529	NM_008304.2
3	Sec14l1	0	1.245	74136	NM_028777.2
3	Serbp1	0	2.11	66870	NM_025814.1
3	Serpina3m	0	1.065	20717	NM_009253.1
3	Setx	0	1.79	269254	NM_198033.2
3	Sfrp2	0	1.13	20319	NM_009144.1
3	Sfrs1	0	1.095	110809	NM_173374.3
3	Sfrs3	0	2.79	20383	NM_013663.4
3	Sfrs6	0	1.94	67996	NM_026499.3
3	Sfrs7	0	2.43	225027	NM_146083.1
3	Sfrs9	0	1.325	108014	NM_025573.3
3	Sgcb	0	1.045	24051	NM_011890.4
3	Sgk1	0	1.455	20393	NM_011361.1
3	Sgk3	0	1.58	170755	NM_177547.3
3	Sh3gl2	0	4.7	20404	NM_019535.2
3	Si	0	1.82	20431	NM_021882.4
3	Siah1b	0	2.21	20438	NM_009173.1
3	Sirt1	0	2.01	93759	NM_019812.1
3	Six1	0	2.855	20471	NM_009189.1
3	Skil	0	2.45	20482	NM_011386.2
3	Skp1a	0	2.885	21402	NM_011543.3
3	Slc12a8	0	3.02	171286	NM_001083902.1
3	Slc27a2	0	3.885	26458	NM_011978.2
3	Slc29a4	0	1.81	243328	NM_146257.2
3	Slc35d3	0	1.355	76157	NM_029529.3
3	Slc35f2	0	1.275	72022	NM_028060.2
3	Slc6a6	0	1.875	21366	NM_009320.3
3	Slc7a3	0	3.52	11989	NM_007515.2
3	Slco4a1	0	2.35	108115	NM_148933.1
3	Slit2	0	2.205	20563	NM_178804.2
3	Smarca1	0	2.775	93761	NM_053123.3
3	Smarcad1	0	2.1	13990	NM_007958.1
3	Smc1b	0	1.17	140557	NM_080470.1
3	Smcr7l	0	1.835	239555	NM_178719.4
3	Smek2	0	2.25	104570	NM_134034.1
3	Smpdl3b	0	2.065	100340	NM_133888.2
3	Smtnl2	0	1.65	276829	NM_177776.3
3	Snapc3	0	1.84	77634	NM_029949.1
3	Snhg11	0	2.125	319317	NM_175692.3
3	Socs2	0	3.995	216233	NM_007706.3
3	Sort1	0	1.465	20661	NM_019972.2
3	Sox2	0	2.85	NA	NM_011443.2
3	Spp1	0	3.86	20750	NM_009263.1
3	Sqle	0	1.245	20775	NM_009270.3
3	St6gal1	0	4.595	20440	NM_145933.3
3	Stat4	0	1.35	20849	NM_011487.1
3	Stk17b	0	1.8	98267	NM_133810.2
3	Stk36	0	1.46	269209	NM_175031.3
3	Stk39	0	1.23	53416	NM_016866.2
3	Stk40	0	1.395	74178	NM_028800.2
3	Stmn2	0	5.91	20257	NM_025285.2
3	Strbp	0	1.885	20744	NM_009261.2
3	Sulf1	0	3.01	240725	NM_172294.1
3	Suz12	0	1.83	52615	NM_199196.1
3	Syn1	0	2.81	20964	NM_013680.3
3	Syt9	0	2	60510	NM_021889.4
3	Taf7	0	1.055	24074	NM_175770.3
3	Taf7l	0	1.435	74469	NM_028958.3
3	Tbx3	0	1.61	21386	NM_011535.2
3	Tcea3	0	3.105	21401	NM_011542.1
3	Tceal5	0	1.705	331532	NM_177919.1
3	Tcf15	0	2.165	21407	NM_009328.2
3	Tcfl5	0	1.985	277353	NM_178254.2
3	Tcl1	0	4.41	21432	NM_009337.2
3	Tdgf1	0	3.7	21667	NM_011562.1
3	Tdrd12	0	2.96	71981	NM_028034.2
3	Tex10	0	1.78	269536	NM_172304.3
3	Tex11	0	1.48	83558	NM_031384.1
3	Tex14	0	2.83	83560	NM_031386.1
3	Tgif1	0	2.375	21815	NM_009372.2
3	Thbs2	0	1.345	21826	NM_011581.1
3	Thy1	0	2.3	21838	NM_009382.3
3	Tia1	0	2.25	21841	NM_011585.3
3	Tjp2	0	1.295	21873	NM_011597.2
3	Tle4	0	2.725	21888	NM_011600.2
3	Tmem106c	0	1.105	380967	NM_201359.1
3	Tmem23	0	1.745	NA	NM_144792.2
3	Tmem40	0	1.635	94346	NM_144805.1
3	Tnfaip8	0	1.98	106869	NM_134131.1
3	Tnfrsf19	0	1.475	29820	NM_013869.3
3	Tnrc6c	0	1.275	217351	NM_198022.2
3	Top1	0	1.43	21969	NM_009408.2
3	Topors	0	1.495	106021	NM_134097.3
3	Tpd52	0	1.18	21985	NM_009412.2
3	Tpd52l1	0	1.655	21987	NM_009413.1
3	Trh	0	2.67	22044	NM_009426.2
3	Trim2	0	1.49	80890	NM_030706.1
3	Trim23	0	1.91	81003	NM_030731.1
3	Trim28	0	1.515	21849	NM_011588.2
3	Trim37	0	1.62	68729	NM_197987.1
3	Trim59	0	2.07	66949	NM_025863.2
3	Tshz3	0	1.425	243931	NM_172298.2
3	Tspyl3	0	3.165	241732	NM_198617.1
3	Ttc33	0	1.77	67515	NM_026213.3
3	Ttyh1	0	3.145	57776	NM_001001454.2
3	Tuba4a	0	1.255	22145	NM_009447.2
3	Tubb2b	0	1.97	73710	NM_023716.2
3	Tulp3	0	1.045	22158	NM_011657.2
3	Tyki	0	1.44	NA	NM_020557.3
3	Ube1c	0	2.475	22200	NM_011666.1
3	Ube2d3	0	2.96	66105	NM_025356.4
3	Ube2g1	0	1.49	67128	NM_025985.4
3	Ube2n	0	2.095	93765	NM_080560.3
3	Ubl3	0	1.94	24109	NM_011908.1
3	Ubr5	0	1.59	70790	NM_001081359.1
3	Ubxn2a	0	1.185	217379	NM_145441.3
3	Uhrf1	0	1.39	18140	NM_010931.2
3	Ulk1	0	1.46	22241	NM_009469.3
3	Umps	0	1.505	22247	NM_009471.1
3	Unc13b	0	2.27	22249	NM_001081413.1
3	Upf1	0	1.665	19704	NM_030680.1
3	Upf2	0	1.235	326622	NM_001081132.1
3	Upk1b	0	2.035	22268	NM_178924.3
3	Upp1	0	1.735	22271	NM_009477.1
3	Urb2	0	2.18	382038	NM_001029876.1
3	Usp28	0	3.075	235323	NM_175482.3
3	Usp54	0	1.84	78787	NM_030180.2
3	Uspl1	0	1.19	231915	NM_001013378.1
3	Utf1	0	2.61	22286	NM_009482.2
3	Utp6	0	2.69	216987	NM_144826.3
3	Utx	0	2.63	22289	NM_009483.1
3	Vamp4	0	1.505	53330	NM_016796.2
3	Vcam1	0	1.135	22329	NM_011693.2
3	Vdac3	0	1.03	22335	NM_011696.1
3	Vegfc	0	2.57	22341	NM_009506.2
3	Vim	0	2.635	22352	NM_011701.3
3	Vwa5a	0	2.36	67776	NM_172767.2
3	Wasf1	0	2.79	83767	NM_031877.2
3	Wdr3	0	2.325	269470	NM_175552.3
3	Wdr31	0	1.465	71354	NM_023597.1
3	Wdr5	0	1.01	140858	NM_080848.1
3	Wdr68	0	1.235	71833	NM_027946.3
3	Wdr77	0	1.71	70465	NM_027432.3
3	Wipi2	0	1.505	74781	NM_178398.4
3	Wnk1	0	1.62	232341	NM_198703.1
3	Wrb	0	2.16	NA	NM_207301.1
3	Wwp1	0	1.185	107568	NM_177327.3
3	Wwp2	0	1.215	66894	NM_025830.3
3	X99384	0	2.17	27355	NM_013753.1
3	Xrcc6	0	1.445	14375	NM_010247.1
3	Ythdf2	0	1.625	213541	NM_145393.3
3	Zbtb33	0	2.12	56805	NM_001079513.1
3	Zbtb8b	0	1.6	215627	NM_153541.3
3	Zbtb9	0	1.035	474156	NM_001005916.2
3	Zcchc14	0	1.22	142682	NM_080855.1
3	Zcchc18	0	3.665	66995	NM_001035510.1
3	Zcchc3	0	2.09	67917	NM_175126.3
3	Zcwpw1	0	1.215	381678	NM_001005426.1
3	Zdhhc15	0	1.285	108672	NM_175358.2
3	Zdhhc3	0	1.245	69035	NM_026917.4
3	Zfand6	0	1.505	65098	NM_022985.5
3	Zfml	0	1.525	18139	NM_008717.1
3	Zfp184	0	2	193452	NM_183014.1
3	Zfp292	0	1.325	30046	XM_909747.3
3	Zfp295	0	1.64	114565	NM_001081685.1
3	Zfp296	0	2.015	63872	NM_022409.1
3	Zfp365	0	2.03	216049	NM_178679.2
3	Zfp367	0	1.625	238673	NM_175494.2
3	Zfp428	0	1.6	232969	NM_146183.1
3	Zfp451	0	1.33	98403	NM_133817.2
3	Zfp459	0	2.6	328274	NM_177811.3
3	Zfp472	0	1.33	224691	NM_153063.1
3	Zfp532	0	2.405	328977	NM_207255.1
3	Zfp553	0	1.005	233887	NM_146201.1
3	Zfp654	0	1.805	72020	NM_028059.2
3	Zfp750	0	1.195	319530	NM_178763.2
3	Zfp760	0	1.43	240034	NM_001008501.1
3	Zfp819	0	2.355	74400	NM_028913.2
3	Zfp97	0	2.1	22759	NM_011765.4
3	Zmat3	0	2.035	22401	NM_009517.2
3	Znrf2	0	1.64	387524	NM_199143.1
3	Zp3	0	2.62	22788	NM_011776.1
3	Zranb2	0	1.195	53861	NM_017381.1
3	Zranb3	0	1.535	226409	NM_027678.2
3	Zscan10	0	2.285	332221	NM_001033425.1
4	Aire	-1.79	2.01	11634	NM_009646.1
4	Armcx1	-1.965	4.175	78248	NM_030066.2
4	Axin2	-2.07	1.425	12006	NM_015732.3
4	Ccdc49	-1.45	1.17	67480	NM_026186.3
4	Ebna1bp2	-1.55	2.035	69072	NM_026932.3
4	Epb4.9	-1.77	2.43	13829	NM_013514.2
4	Ermp1	-1.3	1.13	226090	NM_001081213.1
4	Fzd7	-2.495	2.84	14369	NM_008057.2
4	Gbx2	-2.15	4.15	14472	NM_010262.3
4	Gfpt2	-1.43	3.515	14584	NM_013529.2
4	Gna14	-1.8	1.965	14675	NM_008137.3
4	Lrrc40	-2.08	1.88	67144	NM_024194.4
4	Mapk1	-1.53	1.62	NA	NM_011949.2
4	Mapre2	-1.47	1.32	212307	NM_153058.2
4	Ncl	-1.065	1.4	17975	NM_010880.3
4	Parg	-1.39	1.405	NA	NA
4	Pdk1	-2.785	2.48	228026	NM_172665.3
4	Pdk4	-1.15	1.22	27273	NM_013743.2
4	Robo4	-1.835	1.29	74144	NM_028783.2
4	Spred1	-1.91	2.385	NA	NA
4	Zfp2	-1.295	1.91	22678	NM_001044697.1
4	Zic3	-2.36	4.185	22773	NM_009575.2
5	1110001A07Rik	-1.46	0	66140	NM_025377.1
5	2010005H15Rik	-1.51	0	76770	NM_029733.2
5	6330407J23Rik	-1.23	0	67412	NM_026138.2
5	6430537H07Rik	-2.24	0	226265	NM_178689.3
5	A130092J06Rik	-1.4	0	241303	NM_175511.4
5	A830059I20Rik	-1.22	0	NA	NM_021427.1
5	AA986860	-1.065	0	212439	NM_177604.2
5	Ahsg	-1.08	0	11625	NM_013465.1
5	Aof1	-1.88	0	218214	NM_172262.1
5	Arl6ip5	-1.305	0	65106	NM_022992.2
5	Atp10d	-2.4	0	231287	NM_153389.2
5	Bcl2l11	-1.76	0	NA	NM_009754.2
5	Bmp6	-1.32	0	12161	NM_007556.2
5	Chn2	-1.895	0	69993	NM_023543.1
5	Cldn10	-1.855	0	58187	NM_023878.2
5	Col4a1	-1.695	0	12826	NM_009931.1
5	Cpn1	-1.365	0	93721	NM_030703.1
5	Dctd	-1.325	0	320685	NM_178788.3
5	Dkk1	-1.71	0	NA	NM_010051.2
5	Dnajc10	-1.325	0	66861	NM_024181.2
5	Dusp4	-3.22	0	319520	NM_176933.4
5	EG632778	-1.215	0	632778	NM_001039243.2
5	Egr1	-4.63	0	13653	NM_007913.5
5	Emb	-1.345	0	13723	NM_010330.3
5	Epb4.1l3	-3.29	0	13823	NM_013813.1
5	Eps8	-1.07	0	13860	NM_007945.2
5	Etv4	-1.845	0	18612	NM_008815.2
5	Gata6	-1.73	0	14465	NM_010258.3
5	Gpr124	-1.405	0	78560	NM_054044.1
5	Hsd17b12	-1.175	0	56348	NM_019657.2
5	Htra1	-1.425	0	56213	NM_019564.2
5	Large	-1.345	0	16795	NM_010687.1
5	Lrrc8c	-1.475	0	100604	NM_133897.2
5	Meis1	-1.295	0	17268	NM_010789.2
5	Nin	-1.705	0	18080	NM_001081453.1
5	Nol9	-1.655	0	74035	NM_028727.1
5	P4ha1	-1.895	0	18451	NM_011030.1
5	Pde4dip	-1.59	0	83679	NM_001039376.1
5	Pnliprp2	-1.965	0	18947	NM_011128.1
5	Podxl	-1.575	0	27205	NM_013723.2
5	Ppic	-1.215	0	19038	NM_008908.3
5	Prosc	-1.085	0	114863	NM_054057.4
5	Rcn3	-1.485	0	52377	NM_026555.1
5	Rnf41	-2.01	0	67588	NM_026259.2
5	Runx1	-1.66	0	12394	NM_009821.1
5	Scmh1	-2.255	0	29871	NM_013883.1
5	Sdf4	-1.365	0	20318	NM_011341.4
5	Sec24d	-1.75	0	69608	NM_027135.2
5	Slc1a3	-3.005	0	20512	NM_148938.2
5	Slc38a5	-1.27	0	209837	NM_172479.2
5	Slc44a3	-3.05	0	213603	NM_145394.2
5	Sox7	-1.805	0	20680	NM_011446.1
5	Stard8	-1.785	0	236920	NM_199018.1
5	Tcfec	-2.075	0	21426	NM_031198.2
5	Tmem209	-1.6	0	72649	NM_178625.3
5	Txnrd3	-1.195	0	232223	NM_153162.3
5	Usp6nl	-1.215	0	98910	NM_001080548.1
5	Wnt2	-1.285	0	22413	NM_023653.4
5	Zfp326	-1.41	0	54367	NM_018759.1
5	Zfp36l1	-2.045	0	12192	NM_007564.4
5	Zfp597	-2	0	71063	NM_001033159.2
6	1200002N14Rik	-2.45	-1.88	71712	NM_027878.2
6	9130005N14Rik	-1.405	-1.215	68303	NM_026667.2
6	Apom	-1.65	-3.805	55938	NM_018816.1
6	Aqp8	-1.675	-3.07	11833	NM_007474.1
6	Bace2	-1.845	-1.765	56175	NM_019517.2
6	Card10	-1.32	-1.005	105844	NM_130859.2
6	Clic6	-1.685	-4.11	209195	NM_172469.3
6	Cobll1	-1.525	-2.74	319876	NM_177025.4
6	Ctdspl	-1.81	-1.665	69274	NM_133710.1
6	Ctsh	-2.695	-5.23	13036	NM_007801.1
6	Esam	-1.865	-2.315	69524	NM_027102.2
6	Gpc3	-1.725	-1.935	14734	NM_016697.2
6	H19	-2	-3.875	14955	NR_001592.1
6	Habp2	-1.35	-3.51	226243	NM_146101.1
6	Hnf4a	-2.095	-2.375	15378	NM_008261.2
6	Id1	-2.2	-2.55	15901	NM_010495.2
6	Klb	-1.625	-1.31	83379	NM_031180.2
6	Lgals2	-2.225	-1.975	107753	NM_025622.2
6	Lpar2	-1.125	-1.12	53978	NM_020028.3
6	Lrrc1	-1.43	-1.05	214345	NM_172528.2
6	Nrg1	-2.075	-2.815	211323	NM_178591.2
6	Pdgfra	-1.59	-1.33	18595	NM_011058.2
6	Pla2g12b	-2.38	-3.81	69836	NM_023530.2
6	Pwwp2b	-1.59	-2.26	101631	NM_001033206.2
6	Slc7a9	-1.49	-3.06	30962	NM_021291.1
6	Snx25	-1.66	-1.445	102141	NM_207213.1
6	Soat2	-2.925	-4.425	223920	NM_146064.1
6	Spink3	-3.6	-6.95	NA	NM_009258.2
6	Tfpi	-1.955	-1.68	21788	NM_011576.1
7	0610007C21Rik	0	-1.155	381629	NM_027855.2
7	0610012G03Rik	0	-1.125	NA	NA
7	0610031J06Rik	0	-1.705	56700	NM_020003.1
7	0910001L09Rik	0	-1.105	66096	NM_001081108.1
7	1110019N10Rik	0	-1.46	68523	NM_026753.2
7	1110038D17Rik	0	-1.16	68778	NM_175133.1
7	1110039B18Rik	0	-1.135	68796	NM_144525.2
7	1190007F08Rik	0	-1.335	68859	NM_001033144.1
7	1300007L22Rik	0	-1.57	NA	NM_027917.1
7	1500032L24Rik	0	-1.76	69029	NM_026914.1
7	1600002K03Rik	0	-1.255	69770	NM_027207.1
7	1700019E19Rik	0	-2.02	76411	NM_029601.1
7	1700037H04Rik	0	-1.225	67326	NM_026091.2
7	1810020D17Rik	0	-1.525	66273	NM_183251.2
7	1810027O10Rik	0	-1.355	69186	NM_026982.1
7	1810046J19Rik	0	-1.515	103742	NM_025559.2
7	2010011I20Rik	0	-1.52	67017	NM_025912.3
7	2010100O12Rik	0	-2.465	67067	NM_025946.3
7	2310016M24Rik	0	-1.55	66379	NM_183256.2
7	2310021P13Rik	0	-2.415	NA	XM_127591.4
7	2310045A20Rik	0	-1.88	231238	NM_172710.3
7	2310066E14Rik	0	-1.27	75687	NM_001081241.2
7	2400001E08Rik	0	-1.64	66508	NM_025605.2
7	2400010D15Rik	0	-1.11	NA	NM_029623.1
7	2600009E05Rik	0	-1.485	77006	NM_029832.1
7	2810022L02Rik	0	-1.7	67198	NM_144882.3
7	4121402D02Rik	0	-2.025	74026	NM_028722.1
7	4631426J05Rik	0	-3.095	77590	NM_029935.4
7	4833436C18Rik	0	-1.2	329831	NM_177377.3
7	6330505N24Rik	0	-2.735	229474	NM_001033301.2
7	9430079M16Rik	0	-1.185	NA	NM_175414.2
7	9830002I17Rik	0	-1.33	NA	XM_126365.3
7	A730008L03Rik	0	-1.875	58202	NM_021393.1
7	AA409316	0	-2.1	105732	NM_134087.1
7	AI413582	0	-1.95	106672	NM_001002895.2
7	Abhd14b	0	-1.46	76491	NM_029631.2
7	Acaa2	0	-1.18	52538	NM_177470.3
7	Acadvl	0	-1.45	11370	NM_017366.1
7	Actb	0	-3.065	11461	NM_007393.1
7	Adam15	0	-2.39	11490	NM_009614.2
7	Adcy6	0	-1.58	11512	NM_007405.2
7	Adora1	0	-2.16	11539	NM_001008533.2
7	Adra2b	0	-2.09	11552	NM_009633.3
7	Afg3l1	0	-1.205	114896	NM_054070.2
7	Agpat4	0	-1.715	68262	NM_026644.1
7	Agrp	0	-2.025	11604	NM_007427.2
7	Akt1s1	0	-1.535	67605	NM_026270.3
7	Alg5	0	-1.28	66248	NM_025442.3
7	Amdhd2	0	-1.57	245847	NM_172935.2
7	Amfr	0	-1.145	23802	NM_011787.2
7	Amn	0	-4.68	93835	NM_033603.2
7	Anapc13	0	-1.535	69010	NM_181394.1
7	Ang	0	-1.465	11727	NM_007447.2
7	Ano10	0	-1.945	102566	NM_133979.2
7	Ap1m1	0	-1.33	11767	NM_007456.1
7	Ap1m2	0	-2.67	11768	NM_009678.1
7	Ap2b1	0	-1.51	71770	NM_001035854.2
7	Ap3d1	0	-1.06	11776	NM_007460.1
7	Apoc1	0	-1.975	11812	NM_007469.3
7	App	0	-1.52	NA	NM_007471.1
7	Aprt	0	-1.15	NA	NM_009698.1
7	Arfgap1	0	-1.47	228998	NM_145760.2
7	Arhgap18	0	-1.895	73910	NM_176837.2
7	Arsa	0	-1.215	11883	NM_009713.3
7	Ass1	0	-2.21	11898	NM_007494.3
7	Atf3	0	-1.395	11910	NM_007498.2
7	Atox1	0	-2.15	11927	NM_009720.2
7	Atp5e	0	-1.495	67126	NM_025983.3
7	Atp6v0a1	0	-2.74	11975	NM_016920.2
7	Atp6v0b	0	-2.05	114143	NM_033617.3
7	Aup1	0	-1.73	11993	NM_007517.3
7	B2m	0	-1.36	12010	NM_009735.3
7	B4galnt2	0	-3.125	14422	NM_008081.3
7	BC002163	0	-1.15	170658	NR_002445.2
7	BC017158	0	-2.04	233913	NM_145590.1
7	BC021381	0	-1.24	212483	NM_145382.3
7	BC021790	0	-1.02	NA	NM_144824.1
7	Bad	0	-1.515	12015	NM_007522.2
7	Bex2	0	-1.955	12069	NM_009749.1
7	Bloc1s1	0	-1.7	14533	NM_015740.2
7	Blvra	0	-2.03	NA	NM_026678.3
7	Bmp1	0	-2.625	12153	NM_009755.2
7	Bola1	0	-1.515	69168	NM_026975.2
7	Btd	0	-1.295	26363	NM_025295.3
7	Cap1	0	-1.87	12331	NM_007598.2
7	Capn6	0	-1.02	12338	NM_007603.2
7	Car4	0	-1.875	12351	NM_007607.1
7	Caskin2	0	-1.555	140721	NM_080643.2
7	Ccdc53	0	-1.545	67282	NM_026070.2
7	Ccs	0	-1.165	12460	NM_016892.3
7	Cd151	0	-1.935	NA	NA
7	Cd52	0	-2.175	23833	NM_013706.1
7	Cd63	0	-2.12	12512	NM_007653.3
7	Cdc42ep1	0	-1.16	104445	NM_027219.3
7	Cdh5	0	-1.645	12562	NM_009868.3
7	Cdh6	0	-2.225	12563	NM_007666.3
7	Centg3	0	-1.44	NA	NM_139153.1
7	Cgrrf1	0	-2.06	68755	NM_026832.3
7	Chmp2a	0	-1.315	68953	NM_026885.2
7	Chmp4b	0	-2.315	75608	NM_029362.3
7	Churc1	0	-1.75	211151	NM_206534.1
7	Cib1	0	-1.045	23991	NM_011870.2
7	Cib2	0	-3.135	56506	NM_019686.5
7	Cited1	0	-2.77	12705	NM_007709.3
7	Ciz1	0	-1.72	68379	NM_028412.1
7	Cklf	0	-1.665	75458	NM_029295.2
7	Cln6	0	-1.94	76524	NM_001033175.2
7	Clps	0	-1.87	109791	NM_025469.2
7	Cmc1	0	-1.345	67899	NM_026442.2
7	Cmtm4	0	-1.195	97487	NM_153582.4
7	Cmtm5	0	-2.255	67272	NM_026066.2
7	Cmtm7	0	-1.98	102545	NM_133978.1
7	Col4a2	0	-1.275	12827	NM_009932.2
7	Commd3	0	-1.32	12238	NM_147778.3
7	Commd4	0	-1.295	66199	NM_025417.1
7	Commd6	0	-1.53	66200	NM_001033132.1
7	Cope	0	-1.665	59042	NM_021538.1
7	Coq2	0	-1.03	71883	NM_027978.1
7	Coro1b	0	-1.445	23789	NM_011778.2
7	Cotl1	0	-2.7	72042	NM_028071.1
7	Cox17	0	-1.855	12856	NM_001017429.2
7	Cpt2	0	-1.15	12896	NM_009949.1
7	Crat	0	-1.335	12908	NM_007760.3
7	Creb3	0	-1.175	12913	NM_013497.3
7	Crip2	0	-1.025	68337	NM_024223.1
7	Cryab	0	-2.03	12955	NM_009964.1
7	Csnk2a2	0	-1.04	13000	NM_009974.2
7	Cst3	0	-1.455	13010	NM_009976.3
7	Ctgf	0	-1.155	14219	NM_010217.1
7	Ctns	0	-2.42	83429	NM_031251.2
7	Ctsz	0	-4.165	64138	NM_022325.3
7	Cul7	0	-2.155	66515	NM_025611.5
7	Cuta	0	-1.96	67675	NM_026307.2
7	Cyhr1	0	-1.685	NA	NM_019396.1
7	D17Wsu104e	0	-1.655	NA	NM_080837.1
7	D8Ertd738e	0	-1.47	101966	NM_001007571.1
7	Dab2	0	-2.375	13132	NM_001008702.1
7	Dad1	0	-1.545	NA	NM_010015.1
7	Dap	0	-1.73	223453	NM_146057.1
7	Dbi	0	-1.25	13167	NM_007830.3
7	Dbndd2	0	-2.99	52840	NM_026797.2
7	Dbnl	0	-1.005	13169	NM_013810.2
7	Dctn3	0	-1.74	53598	NM_016890.3
7	Ddah1	0	-2.405	NA	NA
7	Ddost	0	-1.07	13200	NM_007838.2
7	Ddrgk1	0	-1.35	77006	NM_029832.2
7	Derl2	0	-1.135	116891	NM_033562.3
7	Dhrs7b	0	-1.19	216820	NM_145428.1
7	Dio3	0	-1.805	NA	NA
7	Dnajb2	0	-2.005	56812	NM_178055.3
7	Dpm3	0	-1.665	NA	XM_130951.1
7	Dpp7	0	-1.345	83768	NM_031843.2
7	Dscr3	0	-1.6	13185	NM_007834.2
7	Dsp	0	-1.645	109620	XM_621314.3
7	Dtnbp1	0	-1.325	NA	NM_025772.3
7	Dusp11	0	-2.28	72102	NM_028099.2
7	Dusp9	0	-2.125	75590	NM_029352.3
7	Edem2	0	-1.39	108687	NM_145537.1
7	Efcab4a	0	-1.85	213573	NM_001025103.1
7	Efemp2	0	-1.87	58859	NM_021474.2
7	Efs	0	-2.165	13644	NM_010112.3
7	Egfl7	0	-2.07	353156	NM_178444.3
7	Ehd1	0	-1.425	13660	NM_010119.5
7	Elfn1	0	-1.95	243312	NM_175522.2
7	Elovl1	0	-2.385	54325	NM_019422.2
7	Eml3	0	-1.425	225898	NM_144872.1
7	Epha1	0	-1.46	13835	NM_023580.4
7	Eps8l2	0	-1.73	98845	NM_133191.2
7	Eraf	0	-1.94	170812	NM_133245.1
7	Erp29	0	-1.065	67397	NM_026129.2
7	Esrra	0	-1.53	26379	NM_007953.2
7	Ext2	0	-1.39	14043	NM_010163.1
7	F10	0	-2.775	NA	NM_007972.2
7	F2	0	-1.645	14061	NM_010168.2
7	Fahd2a	0	-1.115	68126	NM_029629.1
7	Fam134a	0	-1.58	227298	NM_170755.2
7	Fam173b	0	-1.065	68073	NM_026546.3
7	Fasl	0	-3.625	14103	NM_010177.3
7	Fbp2	0	-3.29	14120	NM_007994.3
7	Fbxo2	0	-1.55	230904	NM_176848.1
7	Fbxo4	0	-1.94	106052	NM_134099.1
7	Fbxo6	0	-1.37	50762	NM_015797.3
7	Fbxo7	0	-1.11	NA	NM_153195.1
7	Fes	0	-1.685	14159	NM_010194.2
7	Fgf10	0	-2.6	14165	NM_008002.3
7	Fhl2	0	-1.915	14200	NM_010212.3
7	Fhod1	0	-1.77	234686	NM_177699.2
7	Fkbp2	0	-1.515	14227	NM_008020.2
7	Flt1	0	-2.315	14254	NM_010228.3
7	Fut8	0	-1.705	53618	NM_016893.2
7	Fxyd3	0	-2.66	17178	NM_008557.1
7	Gaa	0	-1.995	14387	NM_008064.2
7	Gabarapl1	0	-2.045	57436	NM_020590.4
7	Gale	0	-1.84	74246	NM_178389.3
7	Galk1	0	-1.71	14635	NM_016905.2
7	Galnt10	0	-1.335	171212	NM_134189.2
7	Galnt2	0	-1.365	108148	NM_139272.2
7	Gas2l1	0	-1.745	78926	NM_144560.2
7	Gba	0	-1.68	14466	NM_008094.4
7	Gdpd5	0	-2.67	233552	NM_201352.2
7	Gga1	0	-1.53	106039	NM_145929.1
7	Gkn2	0	-1.56	66284	NM_025467.1
7	Glt25d1	0	-1.355	234407	NM_146211.2
7	Gm561	0	-1.23	228715	NM_001033297.2
7	Gmds	0	-1.665	218138	NM_146041.2
7	Gmfg	0	-1.34	63986	NM_022024.2
7	Gmppb	0	-1.7	NA	NM_177910.2
7	Gnb2	0	-1.55	14693	NM_010312.4
7	Gng13	0	-1.72	64337	NM_022422.4
7	Gnptg	0	-1.69	214505	NM_172529.3
7	Gpr108	0	-1.49	78308	NM_030084.3
7	Gpr137b	0	-1.38	83924	NM_031999.1
7	Gpr146	0	-2.51	80290	NM_001038703.1
7	Gpx2	0	-1.89	14776	NM_030677.2
7	Gpx3	0	-2.235	14778	NM_008161.2
7	Grina	0	-1.615	66168	NM_023168.3
7	Gss	0	-1.43	14854	NM_008180.1
7	Gsto1	0	-2.28	14873	NM_010362.2
7	Gstz1	0	-1.17	14874	NM_010363.3
7	H1f0	0	-1.655	14958	NM_008197.3
7	Hdc	0	-3.405	15186	NM_008230.4
7	Hexa	0	-1.715	15211	NM_010421.4
7	Hgs	0	-1.28	15239	NM_008244.2
7	Hist1h2bc	0	-2.54	68024	NM_023422.3
7	Hkdc1	0	-2.16	216019	NM_145419.1
7	Hook2	0	-1.545	170833	NM_133255.1
7	Hs3st1	0	-1.24	15476	NM_010474.1
7	Hs3st3a1	0	-2.05	15478	NM_178870.4
7	Hsd17b6	0	-1.96	27400	NM_013786.2
7	Iap	0	-1.575	NA	NM_010490.2
7	Ifi30	0	-2.465	65972	NM_023065.3
7	Ifngr2	0	-1.81	15980	NM_008338.2
7	Igf2	0	-3.085	16002	NM_010514.2
7	Il1r2	0	-3.18	16178	NM_010555.4
7	Il24	0	-2.98	93672	NM_053095.1
7	Ilk	0	-1.7	16202	NM_010562.1
7	Ilvbl	0	-2.15	216136	NM_173751.3
7	Inadl	0	-1.795	12695	NM_172696.2
7	Insig1	0	-1.64	231070	NM_153526.2
7	Irf2	0	-1.745	16363	NM_008391.3
7	Irx3	0	-2.84	NA	NA
7	Itfg3	0	-1.75	106581	NM_207217.3
7	Itga7	0	-1.4	16404	NM_008398.2
7	Itgb1bp1	0	-1.015	16413	NM_008403.2
7	Itgb4	0	-2.065	192897	NM_001005608.2
7	Itm2b	0	-1.325	16432	NM_008410.2
7	Jak2	0	-1.55	16452	NM_008413.2
7	Junb	0	-2.03	16477	NM_008416.1
7	Kdelr3	0	-2.24	105785	NM_134090.1
7	Keap1	0	-1.115	50868	NM_016679.2
7	Klc4	0	-1.105	74764	NM_029091.2
7	Krt14	0	-2.13	16664	NM_016958.1
7	LOC100042179	0	-1.11	100042179	XM_001477683.1
7	LOC100044294	0	-1.3	100044294	XM_001471475.1
7	LOC100045697	0	-1.01	100045697	XR_031796.1
7	LOC100046056	0	-1.17	100046056	XM_001475483.1
7	LOC100046120	0	-2.51	100046120	XM_001475611.1
7	LOC100046255	0	-1.35	100046255	XM_001475886.1
7	LOC100046883	0	-1.455	100046883	XM_001476984.1
7	LOC100047261	0	-1.565	100047261	XR_033381.1
7	LOC100047339	0	-1.445	100047339	XM_001477940.1
7	LOC100047480	0	-1.33	100047480	XM_001478241.1
7	LOC100047651	0	-1.32	100047651	XM_001478602.1
7	LOC436177	0	-1.355	436177	NM_001024708.1
7	LOC654426	0	-1.295	654426	NR_002690.1
7	LOC677144	0	-1.19	677144	XM_001004138.1
7	Lamb2	0	-1.58	16779	NM_008483.2
7	Lass2	0	-1.245	76893	NM_029789.1
7	Leprel1	0	-1.805	210530	NM_173379.2
7	Lgmn	0	-3.21	19141	NM_011175.2
7	Lhfpl2	0	-2.225	218454	NM_172589.2
7	Lmna	0	-2.265	16905	NM_019390.1
7	Lpar3	0	-1.075	65086	NM_022983.3
7	Lrp10	0	-1.345	65107	NM_022993.3
7	Lrpap1	0	-1.25	16976	NM_013587.2
7	Ltbr	0	-1.075	17000	NM_010736.3
7	Ly6a	0	-3.76	110454	NM_010738.2
7	Manbal	0	-1.69	69161	NM_026968.2
7	Map1lc3a	0	-1.77	66734	NM_025735.1
7	Map3k7ip1	0	-1.33	66513	NM_025609.2
7	Mapkapk2	0	-2.125	17164	NM_008551.1
7	Mecr	0	-1.51	26922	NM_025297.1
7	Med11	0	-1.015	66172	NM_025397.2
7	Mfge8	0	-1.715	NA	NA
7	Mfsd1	0	-1.025	66868	NM_025813.3
7	Mfsd2	0	-3.975	76574	NM_029662.1
7	Mical2	0	-1.15	320878	NM_177282.4
7	Mknk1	0	-1.655	17346	NM_021461.2
7	Mrpl2	0	-1.05	27398	NM_025302.3
7	Mrpl27	0	-1.1	94064	NM_053161.2
7	Mrpl53	0	-2	68499	NM_026744.3
7	Mrps16	0	-1.585	66242	NM_025440.2
7	Mrps18a	0	-1.35	68565	NM_026768.3
7	Mrps21	0	-1.36	66292	NM_078479.2
7	Mrps28	0	-1.415	66230	NM_025434.2
7	Ms4a6d	0	-1.21	68774	NM_026835.2
7	Mttp	0	-1.97	17777	NM_008642.1
7	Muc13	0	-5.525	17063	NM_010739.1
7	Mvp	0	-1.335	78388	NM_080638.1
7	Myd88	0	-1.97	17874	NM_010851.2
7	Myg1	0	-1.045	60315	NM_021713.2
7	Myl3	0	-3.03	17897	NM_010859.1
7	Myo5b	0	-1.41	17919	NM_201600.2
7	Myo6	0	-1.555	17920	NM_001039546.1
7	Nagk	0	-2.855	56174	NM_019542.1
7	Nagpa	0	-1.685	27426	NM_013796.2
7	Napa	0	-1.28	108124	NM_025898.1
7	Ncaph2	0	-1.14	52683	NM_025795.2
7	Ndufa1	0	-1.145	54405	NM_019443.2
7	Ndufa2	0	-1.415	17991	NM_010885.4
7	Ndufc1	0	-1.91	66377	NM_025523.1
7	Nedd9	0	-1.73	18003	NM_017464.2
7	Nelf	0	-1.88	56876	NM_001039387.1
7	Nenf	0	-1.855	66208	NM_025424.1
7	Nepn	0	-1.495	66650	NM_025684.2
7	Neu1	0	-2.26	18010	NM_010893.2
7	Nfkbiz	0	-2.64	80859	NM_030612.2
7	Nlgn2	0	-1.595	216856	NM_198862.2
7	Nlrx1	0	-1.575	270151	NM_178420.2
7	Nme2	0	-1.205	18103	NM_008705.4
7	Nostrin	0	-2.09	329416	NM_181547.2
7	Nppb	0	-3.74	18158	NM_008726.3
7	Nrcam	0	-2.25	319504	NM_176930.3
7	Nt5c	0	-1.385	50773	NM_015807.1
7	Nuak1	0	-2.105	77976	NM_001004363.1
7	Nus1	0	-1.115	52014	NM_030250.1
7	ORF61	0	-1.39	216157	NM_001003949.3
7	OTTMUSG00000000651	0	-1.72	666317	NM_001045532.1
7	OTTMUSG00000017677	0	-3.125	574404	NM_001025383.1
7	Obsl1	0	-2.59	98733	NM_178884.3
7	Ogfrl1	0	-1.67	70155	NM_001081079.1
7	Oplah	0	-2.075	75475	NM_153122.2
7	P4ha2	0	-1.75	18452	NM_011031.1
7	Pank4	0	-1.335	269614	NM_172990.2
7	Parva	0	-1.9	57342	NM_020606.5
7	Pcbd1	0	-3.115	13180	NM_025273.2
7	Pcbd2	0	-1.505	72562	NM_028281.1
7	Pde1b	0	-1.845	18574	NM_008800.1
7	Pdia5	0	-1.61	72599	NM_028295.1
7	Pdlim4	0	-1.085	30794	NM_019417.2
7	Pdzd3	0	-2.11	170761	NM_133226.2
7	Pef1	0	-1.335	67898	NM_026441.4
7	Pex6	0	-1.59	224824	NM_145488.1
7	Pga5	0	-1.575	58803	NM_021453.3
7	Pgam2	0	-2.635	56012	NM_018870.2
7	Phactr1	0	-2.245	218194	NM_001005740.1
7	Phc2	0	-1.28	54383	NM_018774.3
7	Pitx2	0	-2.48	18741	NM_001042502.1
7	Plac8	0	-1.78	231507	NM_139198.1
7	Plaur	0	-1.715	18793	NM_011113.3
7	Pld3	0	-1.57	18807	NM_011116.1
7	Plekhf1	0	-1.41	72287	NM_024413.1
7	Plod1	0	-1.48	18822	NM_011122.1
7	Plod2	0	-1.48	26432	NM_011961.1
7	Plod3	0	-1.775	26433	NM_011962.2
7	Plscr1	0	-2.425	22038	NM_011636.1
7	Pnpo	0	-1.2	103711	NM_134021.2
7	Pole3	0	-1.275	59001	NM_021498.2
7	Polg	0	-1.805	18975	NM_017462.2
7	Ppap2c	0	-1.82	50784	NM_015817.2
7	Ppnr	0	-1.67	26930	NM_012022.1
7	Ppp1r9b	0	-1.615	217124	NM_172261.2
7	Pqlc2	0	-2.045	212555	NM_145384.1
7	Prkcd	0	-1.265	18753	NM_011103.2
7	Prl3d3	0	-5.91	215029	NM_172156.2
7	Prom2	0	-3.92	192212	NM_178047.3
7	Prss22	0	-1.195	70835	NM_133731.1
7	Psca	0	-1.335	72373	NM_028216.1
7	Psg23	0	-1.645	56868	NM_020261.2
7	Pthr1	0	-2.96	19228	NM_011199.1
7	Ptk6	0	-2.005	20459	NM_009184.2
7	Ptpn21	0	-1.425	24000	NM_011877.1
7	Ptpre	0	-2	19267	NM_011212.3
7	Pvrl2	0	-1.75	19294	NM_008990.2
7	Pxdn	0	-1.14	69675	NM_181395.1
7	Pxmp4	0	-1.34	59038	NM_021534.3
7	Rabac1	0	-1.415	14470	NM_010261.2
7	Ralb	0	-1.425	64143	NM_022327.4
7	Ramp2	0	-3.085	54409	NM_019444.2
7	Rasd1	0	-2.595	19416	NM_009026.1
7	Rassf1	0	-1.96	56289	NM_019713.3
7	Rbmy1a1	0	-1.21	19657	NM_011253.1
7	Rcsd1	0	-1.84	226594	NM_178593.3
7	Retsat	0	-1.165	67442	NM_026159.4
7	Rhoc	0	-1.81	11853	NM_007484.1
7	Rhod	0	-1.53	11854	NM_007485.2
7	Rhou	0	-1.035	69581	NM_133955.3
7	Rhox4d	0	-2.345	664610	NM_001039695.1
7	Rhox5	0	-2.335	18617	NM_008818.2
7	Rhox6	0	-3.315	19202	NM_008955.1
7	Rhpn1	0	-1.84	14787	NM_008164.1
7	Rin1	0	-1.58	225870	NM_145495.2
7	Rit1	0	-1.25	19769	NM_009069.3
7	Rnaset2	0	-2.005	68195	NM_029204.1
7	Rnaset2b	0	-1.12	68195	NM_026611.2
7	Rnu6	0	-1.77	19862	NR_003027.1
7	Rpl36al	0	-1.535	66483	NM_025589.1
7	Rpp21	0	-2.6	67676	NM_026308.2
7	Rps21	0	-1.295	66481	NM_025587.2
7	Rshl2a	0	-1.525	66832	NM_025789.4
7	S100a10	0	-1.51	20194	NM_009112.2
7	S100a6	0	-2.775	20200	NM_011313.2
7	Samd14	0	-1.325	217125	NM_146025.2
7	Scotin	0	-1.86	66940	NM_026381.3
7	Scube2	0	-1.06	56788	NM_020052.1
7	Scyl1	0	-1.26	78891	NM_023912.2
7	Sdf2	0	-1.2	20316	NM_009143.2
7	Sdsl	0	-1.75	257635	NM_133902.2
7	Sec14l2	0	-2.385	67815	NM_144520.2
7	Sema3f	0	-3.145	20350	NM_011349.2
7	Sema7a	0	-1.055	20361	NM_011352.2
7	Sepp1	0	-3.12	20363	NM_001042613.1
7	Serf1	0	-1.685	20365	NM_011353.1
7	Sergef	0	-1.325	27414	NM_013789.1
7	Serhl	0	-1.205	68607	NM_023475.2
7	Serpinb6a	0	-1.085	20719	NM_009254.2
7	Serpinb9g	0	-1.605	93806	NM_011455.2
7	Serping1	0	-1.575	12258	NM_009776.1
7	Serpinh1	0	-2.405	12406	NM_009825.1
7	Sgpl1	0	-1.425	20397	NM_009163.2
7	Sh3pxd2b	0	-1.635	268396	NM_177364.3
7	Shroom3	0	-1.33	27428	NM_001077596.1
7	Sidt2	0	-1.985	214597	NM_172257.1
7	Sirt7	0	-1.15	209011	NM_153056.1
7	Skiv2l	0	-1.425	NA	NM_021337.1
7	Slc12a9	0	-1.865	83704	NM_031406.2
7	Slc25a38	0	-1.705	208638	NM_144793.1
7	Slc26a6	0	-1.085	171429	NM_134420.3
7	Slc35a2	0	-1.43	22232	NM_078484.1
7	Slc36a1	0	-1.965	215335	NM_153139.4
7	Slc39a13	0	-1.765	68427	NM_026721.2
7	Slc39a4	0	-1.17	72027	NM_028064.2
7	Slc39a7	0	-1.5	14977	NM_008202.2
7	Slc9a6	0	-1.785	NA	NA
7	Smyd2	0	-1.33	226830	NM_026796.1
7	Snai1	0	-1.67	20613	NM_011427.2
7	Snx22	0	-1.22	382083	NM_001025612.2
7	Snx33	0	-1.93	235406	NM_175483.5
7	Sord	0	-1.43	20322	NM_146126.1
7	Sox17	0	-2.335	20671	NM_011441.2
7	Spns1	0	-1.775	73658	NM_023712.1
7	Spon2	0	-3.665	100689	NM_133903.2
7	Spsb2	0	-1.8	14794	NM_013539.1
7	Spsb4	0	-1.96	211949	NM_145134.2
7	Src	0	-1.53	20779	NM_001025395.2
7	Srgn	0	-2.41	19073	NM_011157.2
7	Ssr4	0	-1.055	20832	NM_009279.2
7	St3gal6	0	-1.35	54613	NM_018784.2
7	Stat3	0	-1.085	20848	NM_213659.2
7	Surf4	0	-1.615	20932	NM_011512.2
7	Tax1bp3	0	-1.325	76281	NM_029564.2
7	Tbc1d2b	0	-1.21	67016	NM_194334.2
7	Tbc1d5	0	-1.285	72238	NM_028162.2
7	Tbrg1	0	-1.53	NA	NM_025289.1
7	Tcf23	0	-1.73	NA	NM_053085.1
7	Tcirg1	0	-1.74	27060	NM_016921.2
7	Tead4	0	-1.67	NA	NA
7	Tex2	0	-1.28	21763	NM_198292.3
7	Tex264	0	-1.515	21767	NM_011573.2
7	Tgfb1i1	0	-1.69	21804	NM_009365.2
7	Tgfbr2	0	-1.68	21813	NM_009371.2
7	Thap7	0	-1.405	NA	NM_026909.1
7	Timd2	0	-2.21	171284	NM_134249.3
7	Timm8b	0	-2.07	30057	NM_013897.1
7	Tmbim1	0	-1.55	69660	NM_027154.3
7	Tmed3	0	-1.75	66111	NM_025360.1
7	Tmem120a	0	-1.105	215210	NM_172541.2
7	Tmem120b	0	-2.545	330189	NM_001039723.2
7	Tmem144	0	-1.23	70652	NM_027495.2
7	Tmem160	0	-1.23	69094	NM_026938.1
7	Tmem179b	0	-1.745	67706	NM_026325.2
7	Tmem208	0	-1.11	66320	NM_025486.1
7	Tmem218	0	-1.1	66279	NM_025464.2
7	Tmem51	0	-1.86	214359	NM_145402.3
7	Tnfaip2	0	-1.405	21928	NM_009396.1
7	Tnfrsf12a	0	-3.085	27279	NM_013749.1
7	Tnnc1	0	-2.09	21924	NM_009393.2
7	Top1mt	0	-2.275	72960	NM_028404.1
7	Tor1a	0	-1.11	30931	NM_144884.1
7	Tpcn1	0	-2.5	252972	NM_145853.2
7	Trabd	0	-1.18	67976	NM_026485.2
7	Trafd1	0	-1.195	231712	NM_172275.1
7	Trappc2l	0	-1.44	59005	NM_021502.1
7	Tssc4	0	-1.195	56844	NM_020285.1
7	Ttc39a	0	-1.62	230603	NM_153392.1
7	Ttr	0	-6.43	22139	NM_013697.3
7	Tuba6	0	-1.16	NA	XM_147357.1
7	Tuft1	0	-1.26	22156	NM_011656.2
7	Txndc12	0	-1.495	66073	NM_025334.3
7	Txndc5	0	-1.485	105245	NM_145367.3
7	Uap1l1	0	-2.065	227620	NM_001033293.2
7	Ubxn6	0	-1.765	66530	NM_024432.2
7	Uck2	0	-1.235	80914	NM_030724.1
7	Ufsp2	0	-1.875	192169	NM_138668.1
7	Vamp3	0	-1.36	22319	NM_009498.3
7	Vamp8	0	-2.31	22320	NM_016794.2
7	Vapb	0	-1.325	56491	NM_019806.5
7	Vasn	0	-2.2	246154	NM_139307.2
7	Vkorc1	0	-2.225	27973	NM_178600.2
7	Vps37b	0	-1.62	330192	NM_177876.4
7	Vps37c	0	-1.505	107305	NM_181403.2
7	Vps53	0	-1.27	68299	NM_026664.2
7	Vsig2	0	-2.47	57276	NM_020518.2
7	Wars	0	-1.72	22375	NM_011710.2
7	Wdr1	0	-1.605	22388	NM_011715.2
7	Xist	0	-1.795	213742	NR_001463.2
7	Xlr4c	0	-1.32	72891	NM_183094.1
7	Xpa	0	-1.605	22590	NM_011728.1
7	Yif1a	0	-1.195	68090	NM_026553.2
7	Yipf1	0	-1.595	230584	NM_145550.2
7	Yipf3	0	-1.95	28064	NM_145353.1
7	Zcrb1	0	-1.5	67197	NM_026025.1
7	Zdhhc12	0	-1.44	NA	NM_025428.1
7	Zfand2b	0	-1.11	68818	NM_026846.2
7	Zfp637	0	-1.025	232337	NM_177684.2
7	Zyx	0	-1.91	22793	NM_011777.2
8	1500012F01Rik	1.35	-1.435	68949	NM_001081005.1
8	1700047I17Rik1	2.53	-1.975	73385	NM_028527.1
8	2210418O10Rik	1.34	-1.455	76958	NM_172929.2
8	2310005N03Rik	1.595	-1.73	66359	NM_025511.2
8	2510009E07Rik	3.425	-1.615	72190	NM_001001881.1
8	Arpc1b	1.385	-1.745	11867	NM_023142.1
8	Capg	2.81	-2.34	12332	NM_007599.3
8	Capn1	1.99	-1.46	12333	NM_007600.2
8	Cd82	1.075	-1.055	12521	NM_007656.4
8	Cdx2	2.3	-1.94	12591	NM_007673.3
8	Cldn3	1.685	-2.755	12739	NM_009902.3
8	Cldn7	1.705	-1.185	53624	NM_016887.2
8	Crxos1	2.575	-1.645	546024	NM_001033638.1
8	Elf5	1.405	-2.845	13711	NM_010125.2
8	Gadd45g	1.29	-1.14	23882	NM_011817.1
8	Gng2	2.4	-2.285	14702	NM_001038637.1
8	Kcnk6	1.445	-1.52	52150	NM_001033525.1
8	Krt18	3.57	-1.91	16668	NM_010664.1
8	Krt8	2.22	-1.47	16691	NM_031170.2
8	Lasp1	1.955	-1.795	16796	NM_010688.2
8	Ldoc1	1.735	-1.51	434784	NM_001018087.1
8	Lzts2	1.255	-1.245	226154	NM_145503.1
8	Mfsd7c	2.11	-1.845	217721	NM_145447.2
8	Myl6	1.6	-1.645	17904	NM_010860.2
8	Ndufa5	1.715	-1.885	68202	NM_026614.2
8	Ndufs4	1.345	-1.105	17993	NM_010887.1
8	Nid1	1.455	-1.68	18073	NM_010917.1
8	Pigz	2.835	-1.61	239827	NM_172822.2
8	Plac1	1.475	-3.07	56096	NM_019538.3
8	Prss8	2.025	-1.605	76560	NM_133351.1
8	Psmc5	2.14	-1.78	19184	NM_008950.1
8	Rhox9	1.385	-2.62	104384	NM_023894.1
8	Satb1	1.78	-1.495	20230	NM_009122.1
8	Sct	3.625	-1.52	20287	NM_011328.2
8	Slc7a8	3.06	-1.865	50934	NM_016972.2
8	Stard10	2.18	-1.495	56018	NM_019990.4
8	Tmem54	2.03	-1.43	66260	NM_025452.2
8	Tmprss2	2.765	-1.945	50528	NM_015775.2
8	Tpm2	3.41	-1.105	22004	NM_009416.2
8	Ubl4	1.545	-1.755	27643	NM_145405.1
8	Wnt7b	2.315	-1.485	22422	NM_009528.2
