# Supplementary material for: Blockage of the Epithelial-to-Mesenchymal Transition Is Required for Embryonic Stem Cell Derivation
Source: Stem Cell Reports. 2017 Sep 14;9(4):1275–90. doi: 10.1016/j.stemcr.2017.08.006 (PMC5639184; doi:10.1016/j.stemcr.2017.08.006)
Supplement: Table S2. The List of Common Pluripotency, R2i Pluripotency, and SB Pluripotency-Related Genes Based on Published Data, Related to Figure 3 [file mmc3.xlsx]

## Sheet: Table_S2(1)
SYMBOL	ENTREZ_GENE_ID	REFSEQ_ID	Heatmap	IO-1 (R2i_vs_SB)	IO-3 (R2i_vs_SB)
Klf2	16598	NM_008452.1	II	Up	Up
Dppa3	73708	NM_139218.1	II	Up	Up
Nanog	71950	NM_028016.1	II	Up	Up
Satb1	20230	NM_009122.1	VIII	Up	Down
Cdx2	12591	NM_007673.3	VIII	Up	Down
Nedd4l	83814	NM_031881.1	I	Up	NS
Wnt3a	22416	NM_009522.1	I	Up	NS
Dppa1	347708	NM_178247.2	I	Up	NS
Gsc	14836	NM_010351.1	I	Up	NS
Eomes	13813	NM_010136.2	I	Up	NS
Mapk1	NA	NM_011949.2	IV	Down	Up
Ncl	17975	NM_010880.3	IV	Down	Up
Zic3	22773	NM_009575.2	IV	Down	Up
Gbx2	14472	NM_010262.3	IV	Down	Up
Id1	15901	NM_010495.2	VI	Down	Down
P4ha1	18451	NM_011030.1	V	Down	NS
Gata6	14465	NM_010258.3	V	Down	NS
Dkk1	NA	NM_010051.2	V	Down	NS
Podxl	27205	NM_013723.2	V	Down	NS
Lyar	17089	NM_025281.2	III	NS	Up
Dnmt3b	13436	NM_001003963.2	III	NS	Up
Rhobtb3	73296	NM_028493.2	III	NS	Up
Crabp2	12904	NM_007759.2	III	NS	Up
Fgf5	14176	NM_010203.4	III	NS	Up
Ezh2	14056	NM_007971.1	III	NS	Up
Mybl2	17865	NM_008652.2	III	NS	Up
Hcfc1	15161	NM_008224.3	III	NS	Up
Otx2	18424	NM_144841.2	III	NS	Up
Wwp2	66894	NM_025830.3	III	NS	Up
Parp1	11545	NM_007415.2	III	NS	Up
Kpnb1	16211	NM_008379.3	III	NS	Up
Etv5	104156	NM_023794.2	III	NS	Up
Gdf3	14562	NM_008108.4	III	NS	Up
Gabrb3	14402	NM_001038701.1	III	NS	Up
Eed	13626	NM_021876.2	III	NS	Up
Nr5a2	26424	NM_030676.1	III	NS	Up
Kpna2	16647	NM_010655.3	III	NS	Up
Mtf2	17765	NM_013827.2	III	NS	Up
Atf2	11909	NM_001025093.1	III	NS	Up
Stk40	74178	NM_028800.2	III	NS	Up
Dnmt3l	54427	NM_019448.2	III	NS	Up
Sfrp2	20319	NM_009144.1	III	NS	Up
Notch1	18128	NM_008714.2	III	NS	Up
Tbx3	21386	NM_011535.2	III	NS	Up
Sirt1	93759	NM_019812.1	III	NS	Up
Pbrm1	66923	NM_001081251.1	III	NS	Up
Sox2	NA	NM_011443.2	III	NS	Up
Utf1	22286	NM_009482.2	III	NS	Up
Ifitm1	68713	NM_026820.2	III	NS	Up
Spp1	20750	NM_009263.1	III	NS	Up
Ifitm2	80876	NM_030694.1	III	NS	Up
Trim28	21849	NM_011588.2	III	NS	Up
Pik3cd	18707	NM_008840.2	III	NS	Up
Tle4	21888	NM_011600.2	III	NS	Up
Suz12	52615	NM_199196.1	III	NS	Up
Tdgf1	21667	NM_011562.1	III	NS	Up
Dppa4	73693	NM_028610.2	III	NS	Up
Socs2	216233	NM_007706.3	III	NS	Up
Uhrf1	18140	NM_010931.2	III	NS	Up
Esrrb	26380	NM_011934.3	III	NS	Up
Zscan10	332221	NM_001033425.1	III	NS	Up
Phc1	13619	NM_007905.2	III	NS	Up
Sgk1	20393	NM_011361.1	III	NS	Up
Smarcad1	13990	NM_007958.1	III	NS	Up
Commd3	12238	NM_147778.3	VII	NS	Down
Nme2	18103	NM_008705.4	VII	NS	Down
Sox17	20671	NM_011441.2	VII	NS	Down
Stat3	20848	NM_213659.2	VII	NS	Down
Cdh5	12562	NM_009868.3	VII	NS	Down
Flt1	14254	NM_010228.3	VII	NS	Down
Acvr1	11477	NM_007394.2	0	NS	NS
Acvr1b	11479	NM_007395.3	0	NS	NS
Acvr1c	269275	NM_001033369.2	0	NS	NS
Aes	14797	NM_010347.2	0	NS	NS
Afp	11576	NM_007423.3	0	NS	NS
Aicda	NA	NM_009645.1	0	NS	NS
Akt1	11651	NM_009652.2	0	NS	NS
Apc	11789	NM_007462.2	0	NS	NS
Arid3b	56380	NM_019689.2	0	NS	NS
Dnmt1	13433	NM_010066.3	0	NS	NS
Atrx	22589	NM_009530.2	0	NS	NS
Bcam	57278	NM_020486.2	0	NS	NS
Bex1	19716	NM_009052.2	0	NS	NS
Bmp4	12159	NM_007554.2	0	NS	NS
Bmpr2	12168	NM_007561.1	0	NS	NS
Brca1	12189	NM_009764.2	0	NS	NS
Cad	69719	NM_023525.1	0	NS	NS
Carm1	59035	NM_021531.2	0	NS	NS
Casp3	12367	NM_009810.2	0	NS	NS
Ccnd1	12443	NM_007631.2	0	NS	NS
Cd34	12490	NM_133654.1	0	NS	NS
Cd44	12505	NM_001039150.1	0	NS	NS
Cd9	NA	NM_007657.2	0	NS	NS
Cdc73	214498	NM_145991.1	0	NS	NS
Cdh4	12561	NM_009867.1	0	NS	NS
Mbd2	17191	NM_010773.1	0	NS	NS
Cdk2	12566	NM_183417.2	0	NS	NS
Cdkn1a	12575	NM_007669.2	0	NS	NS
Cdkn2a	12578	NM_009877.2	0	NS	NS
Ercc5	22592	NM_011729.1	0	NS	NS
Cer1	12622	NM_009887.1	0	NS	NS
Chd4	107932	NM_145979.2	0	NS	NS
Col1a1	NA	NM_007742.2	0	NS	NS
Mpl	17480	NM_010823.1	0	NS	NS
Fam129a	63913	NM_022018.2	0	NS	NS
Creb1	12912	NM_133828.2	0	NS	NS
Crebbp	12914	NM_001025432.1	0	NS	NS
Ctbp1	13016	NM_013502.2	0	NS	NS
Ctcf	13018	NM_181322.2	0	NS	NS
Ctnnb1	12387	NM_007614.2	0	NS	NS
Ctr9	22083	NM_009431.2	0	NS	NS
Ddb1	13194	NM_015735.1	0	NS	NS
Ddx4	13206	NM_010029.1	0	NS	NS
Des	13346	NM_010043.1	0	NS	NS
Dffa	13347	NM_001025296.1	0	NS	NS
Dgka	13139	NM_016811.2	0	NS	NS
Dhx9	13211	NM_007842.2	0	NS	NS
Diap2	54004	NM_017398.2	0	NS	NS
Gal	14419	NM_010253.3	0	NS	NS
Gata4	14463	NM_008092.3	0	NS	NS
Dnmt3a	13435	NM_007872.4	0	NS	NS
Gatad2b	229542	NM_139304.1	0	NS	NS
Lama1	16772	NM_008480.2	0	NS	NS
Gcm1	14531	NM_008103.3	0	NS	NS
Lef1	16842	NM_010703.3	0	NS	NS
Gdf9	14566	NM_008110.1	0	NS	NS
Dppa5	434423	NM_025274.1	0	NS	NS
Dpysl2	NA	NA	0	NS	NS
Dvl1	NA	NM_010091.2	0	NS	NS
Ednrb	13618	NM_007904.2	0	NS	NS
Lrp5	16973	NM_008513.1	0	NS	NS
Ehmt1	77683	NM_172545.2	0	NS	NS
Ehmt2	110147	NM_147151.1	0	NS	NS
Elavl1	15568	NM_010485.3	0	NS	NS
Elp4	77766	NM_023876.3	0	NS	NS
Ogt	108155	NM_139144.2	0	NS	NS
Ep300	328572	NM_177821.6	0	NS	NS
Ep400	75560	NM_029337.2	0	NS	NS
Eras	353283	NM_181548.2	0	NS	NS
Hells	15201	NM_008234.3	0	NS	NS
Hif1a	15251	NM_010431.1	0	NS	NS
Hira	NA	NM_010435.1	0	NS	NS
Ezh1	14055	NM_007970.1	0	NS	NS
Perp	64058	NM_022032.3	0	NS	NS
Mta1	116870	NM_054081.2	0	NS	NS
Fbxo15	50764	NM_015798.1	0	NS	NS
Fgf4	14175	NM_010202.4	0	NS	NS
Igfbp3	16009	NM_008343.2	0	NS	NS
Fgfr1	14182	NM_010206.2	0	NS	NS
Insr	16337	NM_010568.1	0	NS	NS
Fos	14281	NM_010234.2	0	NS	NS
Foxa2	15376	NM_010446.2	0	NS	NS
Foxd3	15221	NM_010425.3	0	NS	NS
Fzd1	14362	NM_021457.2	0	NS	NS
Gab1	14388	NM_021356.2	0	NS	NS
Kat5	81601	NM_178637.1	0	NS	NS
Gadd45a	13197	NM_007836.1	0	NS	NS
Gadd45gip1	102060	NM_183358.2	0	NS	NS
Klf5	12224	NM_009769.4	0	NS	NS
Klf6	23849	NM_011803.2	0	NS	NS
Pten	19211	NM_008960.2	0	NS	NS
Nobox	18291	NM_130869.1	0	NS	NS
Nodal	18119	NM_013611.3	0	NS	NS
Lamc1	226519	NM_010683.1	0	NS	NS
Raf1	110157	NM_029780.3	0	NS	NS
Lefty1	13590	NM_010094.3	0	NS	NS
Gli1	14632	NM_010296.2	0	NS	NS
Grb2	14784	NM_008163.3	0	NS	NS
Grb7	14786	NM_010346.2	0	NS	NS
Grsf1	231413	NM_178700.4	0	NS	NS
Nr5a1	26423	NM_139051.2	0	NS	NS
Gsk3b	56637	NM_019827.5	0	NS	NS
Hand2	15111	NM_010402.3	0	NS	NS
Hba-x	15126	NM_010405.3	0	NS	NS
Hbb-y	15135	NM_008221.2	0	NS	NS
Rhoj	80837	NM_023275.2	0	NS	NS
Hck	15162	NM_010407.3	0	NS	NS
Hdac2	NA	NM_008229.1	0	NS	NS
Hdac4	208727	NM_207225.1	0	NS	NS
Mef2c	17260	NM_025282.2	0	NS	NS
Mef2d	17261	NM_133665.3	0	NS	NS
Mitf	17342	NM_008601.2	0	NS	NS
Icam1	15894	NM_010493.2	0	NS	NS
Sall1	58198	NM_021390.2	0	NS	NS
Sall3	20689	NM_178280.3	0	NS	NS
Mta2	23942	NM_011842.3	0	NS	NS
Igf2bp2	319765	NM_183029.1	0	NS	NS
Satb2	212712	NM_139146.2	0	NS	NS
Il6st	16195	NM_010560.2	0	NS	NS
Mycn	18109	NM_008709.2	0	NS	NS
Ipo7	233726	NM_181517.3	0	NS	NS
Irs1	16367	NM_010570.3	0	NS	NS
Itgb1	16412	NM_010578.1	0	NS	NS
Jak1	16451	NM_146145.2	0	NS	NS
Jarid2	16468	NM_021878.2	0	NS	NS
Ppp2r1a	51792	NM_016891.3	0	NS	NS
Nes	18008	NM_016701.3	0	NS	NS
Klf4	16600	NM_010637.2	0	NS	NS
Nfkb1	18033	NM_008689.2	0	NS	NS
Nkd1	93960	NM_027280.2	0	NS	NS
Smarca4	20586	NM_011417.2	0	NS	NS
Ptf1a	19213	NM_018809.1	0	NS	NS
Ptpn11	19247	NM_011202.2	0	NS	NS
Nog	18121	NM_008711.1	0	NS	NS
Smurf1	75788	NM_029438.3	0	NS	NS
Npr1	NA	NM_008727.4	0	NS	NS
Lefty2	320202	NM_177099.3	0	NS	NS
Leo1	235497	NM_001039522.1	0	NS	NS
Lif	16878	NM_001039537.1	0	NS	NS
Lifr	16880	NM_013584.1	0	NS	NS
Rel	19696	NM_009044.2	0	NS	NS
Rela	19697	NM_009045.4	0	NS	NS
Map2k1	26395	NM_008927.3	0	NS	NS
Numb	NA	NA	0	NS	NS
Mapk3	26417	NM_011952.2	0	NS	NS
Sumo1	22218	NM_009460.2	0	NS	NS
Mbd3	17192	NM_013595.2	0	NS	NS
Mdm2	17246	NM_010786.2	0	NS	NS
Med12	59024	NM_021521.2	0	NS	NS
Rock2	19878	NM_009072.2	0	NS	NS
Pax6	18508	NM_013627.4	0	NS	NS
Rtn4r	65079	NM_022982.2	0	NS	NS
Mixl1	27217	NM_013729.2	0	NS	NS
Tert	21752	NM_009354.1	0	NS	NS
Tgfb1	21803	NM_011577.1	0	NS	NS
Pias2	17344	NM_008602.3	0	NS	NS
Pias4	59004	NM_021501.3	0	NS	NS
Tle2	21886	NM_019725.1	0	NS	NS
Myc	17869	NM_010849.4	0	NS	NS
Pim3	NA	NM_145478.1	0	NS	NS
Myf5	17877	NM_008656.4	0	NS	NS
Myod1	17927	NM_010866.1	0	NS	NS
Nacc1	66830	NM_025788.2	0	NS	NS
Pou2f1	18986	NM_198934.2	0	NS	NS
Pou5f1	18999	NM_013633.2	0	NS	NS
Smad1	17125	NM_008539.3	0	NS	NS
Prdm1	12142	NM_007548.2	0	NS	NS
Neurod1	18012	NM_010894.2	0	NS	NS
Prkaca	18747	NM_008854.3	0	NS	NS
Psen1	19164	NM_008943.2	0	NS	NS
Rest	19712	NM_011263.1	0	NS	NS
Xpo4	57258	NM_020506.1	0	NS	NS
Smarcc1	20588	NM_009211.2	0	NS	NS
Ptprs	19280	NM_011218.1	0	NS	NS
Zfp42	22702	NM_009556.2	0	NS	NS
Rbbp7	245688	NM_009031.2	0	NS	NS
Nr0b1	11614	NM_007430.4	0	NS	NS
Nr2c1	22025	NM_011629.2	0	NS	NS
Nr2f2	11819	NM_183261.3	0	NS	NS
Nr2f6	13864	NM_010150.2	0	NS	NS
Sp3	20687	NM_001018042.3	0	NS	NS
Prdm14	383491	NM_001081209.1	0	NS	NS
Nr6a1	14536	NM_010264.3	0	NS	NS
Thap11	59016	NM_021513.1	0	NS	NS
Ocln	18260	NM_008756.2	0	NS	NS
Pim1	18712	NM_008842.2	0	NS	NS
Rif1	51869	NM_175238.4	0	NS	NS
Rnf2	19821	NM_011277.2	0	NS	NS
Paf1	54624	NM_019458.2	0	NS	NS
Shh	20423	NM_009170.2	0	NS	NS
Rras	20130	NM_009101.2	0	NS	NS
Rbpj	19664	NM_009035.4	0	NS	NS
Pecam1	18613	NM_008816.2	0	NS	NS
Smad2	17126	NM_010754.4	0	NS	NS
Sp1	NA	NM_013672.1	0	NS	NS
Sall4	99377	NM_175303.3	0	NS	NS
Smarca2	67155	NM_011416.2	0	NS	NS
Wnt5a	22418	NM_009524.2	0	NS	NS
Zfp57	22715	NM_009559.2	0	NS	NS
Serpina1a	20700	NM_009243.3	0	NS	NS
Pin1	23988	NM_023371.2	0	NS	NS
Pml	18854	NM_008884.4	0	NS	NS
Rcor2	104383	NM_054048.3	0	NS	NS
Sin3a	20466	NM_011378.1	0	NS	NS
Tcf3	21415	NM_001079822.1	0	NS	NS
Usp7	252870	NM_001003918.2	0	NS	NS
Ssrp1	20833	NM_182990.2	0	NS	NS
Terf2	21750	NM_009353.2	0	NS	NS
Smad7	17131	NM_001042660.1	0	NS	NS
Relb	19698	NM_009046.2	0	NS	NS
Sycp3	20962	NM_011517.1	0	NS	NS
Rock1	19877	NM_009071.2	0	NS	NS
Yipf2	74766	NM_138303.1	0	NS	NS
Smo	319757	NM_176996.3	0	NS	NS
Rcn2	26611	NM_011992.2	0	NS	NS
Runx2	12393	NM_009820.3	0	NS	NS
Rbl2	19651	NM_011250.2	0	NS	NS
Ube2i	22196	NM_011665.2	0	NS	NS
Tgfbr1	21812	NM_009370.2	0	NS	NS
Yy1	22632	NM_009537.3	0	NS	NS
Trim33	94093	NM_053170.2	0	NS	NS
Smad3	17127	NM_016769.2	0	NS	NS
Tpo	22018	NM_009417.2	0	NS	NS
Zic2	22772	NM_009574.3	0	NS	NS
Zfx	22764	NM_001044386.1	0	NS	NS
Sema3a	20346	NM_009152.2	0	NS	NS
Sos1	20662	NM_009231.2	0	NS	NS
Wdr61	66317	NM_023191.2	0	NS	NS
Twist1	22160	NM_011658.2	0	NS	NS
Zmym2	76007	NM_029498.2	0	NS	NS
T	20997	NM_009309.2	0	NS	NS
