# Supplementary material for: Blockage of the Epithelial-to-Mesenchymal Transition Is Required for Embryonic Stem Cell Derivation
Source: Stem Cell Reports. 2017 Sep 14;9(4):1275–90. doi: 10.1016/j.stemcr.2017.08.006 (PMC5639184; doi:10.1016/j.stemcr.2017.08.006)
Supplement: Table S4. Comparison of the Expressed Genes for the In Vivo Embryonic Sample (Boroviak et al., 2015) and In Vitro Cultured ICM to ESC Samples of This Study, Related to Figure 7 — Up, Up-regulated; Down, Down-regulated; NS, Non-significant [file mmc4.xlsx]

## Sheet: Table S3
SYMBOL	E2.5.MOR ICM	E2.5.MOR D0.5	E2.5.MOR D1	E2.5.MOR D2	E2.5.MOR D3	E2.5.MOR D5	E2.5.MOR P2	E2.5.MOR P4	E2.5.MOR P15	E2.5.MOR D1_SB	E2.5.MOR D3_SB	E3.5.ICM ICM	E3.5.ICM D0.5	E3.5.ICM D1	E3.5.ICM D2	E3.5.ICM D3	E3.5.ICM D5	E3.5.ICM P2	E3.5.ICM P4	E3.5.ICM P15	E3.5.ICM D1_SB	E3.5.ICM D3_SB	E4.5.EPI ICM	E4.5.EPI D0.5	E4.5.EPI D1	E4.5.EPI D2	E4.5.EPI D3	E4.5.EPI D5	E4.5.EPI P2	E4.5.EPI P4	E4.5.EPI P15	E4.5.EPI D1_SB	E4.5.EPI D3_SB	E4.5.PrE ICM	E4.5.PrE D0.5	E4.5.PrE D1	E4.5.PrE D2	E4.5.PrE D3	E4.5.PrE D5	E4.5.PrE P2	E4.5.PrE P4	E4.5.PrE P15	E4.5.PrE D1_SB	E4.5.PrE D3_SB	E5.5.EPI ICM	E5.5.EPI D0.5	E5.5.EPI D1	E5.5.EPI D2	E5.5.EPI D3
0610006I08Rik	NS	NS	NS	NS	NS	NS	NS	NS	NS	NS	NS	NS	NS	NS	NS	NS	NS	NS	NS	NS	NS	NS	NS	Down	NS	NS	NS	NS	NS	NS	NS	NS	NS	NS	NS	NS	NS	NS	NS	NS	NS	NS	NS	NS	Up	NS	NS	NS	NS
0610007C21Rik	Up	NS	NS	NS	Up	NS	Up	Up	NS	NS	NS	Up	NS	NS	NS	NS	NS	NS	NS	NS	NS	NS	NS	NS	NS	NS	NS	NS	NS	NS	NS	NS	Down	Up	NS	NS	NS	NS	NS	NS	NS	NS	NS	NS	NS	Down	Down	NS	NS
0610007P08Rik	NS	NS	NS	NS	NS	NS	NS	NS	NS	NS	NS	NS	NS	NS	NS	NS	NS	NS	NS	NS	NS	NS	NS	NS	NS	NS	NS	NS	NS	NS	NS	NS	NS	NS	NS	NS	NS	NS	NS	NS	NS	NS	NS	NS	NS	NS	NS	NS	NS
0610007P14Rik	NS	NS	Down	Down	NS	NS	NS	NS	NS	Down	Down	Up	NS	NS	NS	NS	NS	NS	Up	Up	NS	NS	Up	NS	NS	NS	NS	NS	NS	NS	NS	NS	NS	Up	NS	NS	NS	NS	NS	NS	Up	Up	NS	NS	Up	NS	NS	NS	NS
0610007P22Rik	Down	NS	NS	NS	Up	NS	NS	NS	NS	NS	NS	NS	NS	NS	NS	Up	NS	NS	NS	NS	NS	NS	Down	Down	NS	NS	NS	NS	NS	NS	NS	NS	NS	Down	NS	NS	NS	NS	NS	NS	NS	NS	NS	NS	Down	NS	NS	NS	NS
0610008C08Rik	Down	NS	NS	NS	NS	NS	NS	NS	NS	NS	NS	Down	NS	NS	NS	NS	NS	NS	NS	NS	NS	NS	NS	NS	NS	NS	NS	NS	NS	NS	NS	NS	NS	Down	NS	NS	NS	NS	NS	NS	NS	NS	NS	NS	NS	NS	NS	NS	NS
0610009B22Rik	Up	NS	NS	NS	NS	NS	NS	NS	NS	NS	NS	Up	NS	NS	NS	NS	NS	NS	NS	NS	NS	NS	Up	NS	NS	NS	NS	NS	NS	NS	NS	NS	NS	NS	NS	NS	NS	NS	NS	NS	NS	NS	NS	NS	Up	NS	NS	NS	NS
0610009D07Rik	Up	NS	NS	Up	NS	NS	NS	NS	NS	NS	NS	NS	NS	NS	NS	NS	NS	NS	NS	NS	NS	NS	NS	NS	NS	NS	NS	NS	NS	NS	NS	NS	NS	NS	NS	NS	NS	NS	NS	NS	NS	NS	NS	NS	NS	NS	NS	NS	NS
0610009O20Rik	Down	NS	NS	NS	NS	NS	NS	NS	NS	Down	Down	NS	NS	NS	NS	NS	NS	NS	NS	Up	NS	NS	NS	NS	NS	NS	NS	NS	NS	NS	NS	NS	Down	NS	NS	NS	NS	NS	NS	NS	NS	Up	NS	NS	NS	NS	NS	NS	NS
0610010D20Rik	NS	NS	NS	NS	NS	NS	NS	NS	NS	NS	NS	NS	NS	NS	NS	NS	NS	NS	NS	NS	NS	NS	NS	NS	NS	NS	NS	NS	NS	NS	NS	NS	NS	NS	NS	NS	NS	NS	NS	NS	NS	NS	NS	NS	NS	NS	NS	NS	NS
0610010E21Rik	NS	NS	NS	NS	NS	NS	NS	NS	Down	NS	NS	Up	NS	NS	NS	NS	NS	NS	NS	NS	NS	NS	Up	NS	NS	NS	NS	NS	NS	NS	NS	NS	NS	Up	NS	NS	NS	NS	NS	NS	NS	NS	NS	NS	Up	NS	NS	NS	NS
0610010K06Rik	NS	NS	NS	NS	NS	NS	NS	NS	NS	NS	NS	NS	NS	NS	NS	NS	NS	NS	NS	NS	NS	NS	NS	NS	NS	NS	NS	NS	NS	NS	NS	NS	NS	NS	NS	NS	NS	NS	NS	NS	NS	NS	NS	NS	NS	NS	NS	NS	NS
0610010K14Rik	NS	NS	NS	NS	NS	NS	NS	Up	Up	NS	NS	NS	NS	NS	NS	NS	NS	NS	NS	Up	NS	NS	NS	NS	NS	NS	NS	NS	NS	NS	NS	NS	NS	NS	NS	NS	NS	NS	NS	NS	NS	NS	NS	NS	NS	NS	NS	NS	NS
0610011L14Rik	NS	NS	NS	NS	NS	NS	NS	NS	NS	NS	NS	NS	NS	NS	NS	NS	NS	NS	NS	NS	NS	NS	NS	NS	NS	NS	NS	NS	NS	NS	NS	NS	NS	NS	NS	NS	NS	NS	NS	NS	NS	NS	NS	NS	NS	NS	NS	NS	NS
0610012D14Rik	NS	NS	NS	NS	NS	NS	NS	NS	NS	NS	NS	NS	NS	NS	NS	NS	NS	NS	NS	NS	NS	NS	NS	NS	NS	NS	NS	NS	NS	NS	NS	NS	NS	NS	NS	NS	NS	NS	NS	NS	NS	NS	NS	NS	NS	NS	NS	NS	NS
0610012H03Rik	NS	NS	NS	NS	NS	NS	NS	NS	NS	NS	NS	NS	NS	NS	NS	NS	NS	NS	NS	NS	NS	NS	NS	NS	NS	NS	NS	NS	NS	NS	NS	NS	NS	NS	NS	NS	NS	NS	NS	NS	NS	NS	NS	NS	NS	NS	NS	NS	NS
0610013E23Rik	NS	NS	NS	NS	NS	NS	NS	NS	NS	NS	NS	NS	NS	NS	NS	NS	NS	NS	NS	NS	NS	NS	NS	NS	NS	NS	NS	NS	NS	NS	NS	NS	NS	NS	NS	NS	NS	NS	NS	NS	NS	NS	NS	NS	NS	NS	NS	NS	NS
0610025P10Rik	Down	NS	NS	NS	NS	NS	NS	NS	NS	NS	NS	Down	NS	NS	NS	NS	NS	NS	NS	Up	NS	NS	Down	NS	NS	NS	NS	NS	NS	NS	NS	NS	NS	Down	NS	NS	NS	NS	NS	NS	NS	NS	NS	NS	NS	NS	NS	NS	NS
0610031J06Rik	NS	NS	NS	NS	NS	NS	NS	Up	Up	NS	NS	NS	NS	NS	NS	NS	NS	NS	Up	Up	NS	NS	Down	NS	Down	Down	NS	NS	NS	NS	NS	Down	Down	NS	NS	NS	NS	NS	NS	NS	Up	Up	NS	NS	Down	NS	Down	Down	NS
0610037D15Rik	Up	NS	Up	NS	Up	NS	NS	NS	Up	Up	Up	NS	NS	NS	NS	NS	NS	NS	NS	NS	NS	NS	NS	Down	NS	NS	NS	NS	NS	NS	NS	NS	NS	NS	NS	NS	NS	NS	NS	NS	NS	NS	NS	NS	NS	NS	NS	NS	NS
0610037L13Rik	Down	NS	NS	NS	NS	NS	NS	NS	NS	NS	Down	NS	NS	NS	NS	NS	NS	NS	NS	NS	NS	NS	NS	NS	NS	NS	NS	NS	NS	NS	NS	NS	NS	NS	NS	NS	NS	NS	NS	NS	NS	NS	NS	NS	NS	NS	NS	NS	NS
0610037P05Rik	NS	NS	NS	NS	NS	NS	NS	NS	NS	NS	NS	NS	NS	NS	NS	NS	NS	NS	NS	NS	NS	NS	NS	NS	NS	NS	NS	NS	NS	NS	NS	NS	NS	NS	NS	NS	NS	NS	NS	NS	NS	NS	NS	NS	NS	NS	NS	NS	NS
0610038F07Rik	NS	NS	NS	NS	NS	Up	NS	NS	NS	NS	NS	NS	NS	NS	NS	NS	NS	NS	NS	NS	NS	NS	NS	NS	NS	NS	NS	NS	NS	NS	NS	NS	NS	NS	NS	NS	NS	NS	NS	NS	NS	NS	NS	NS	NS	NS	NS	NS	NS
0610040J01Rik	NS	Up	NS	Up	Up	Up	Up	Up	Up	Up	Up	Down	NS	NS	NS	NS	NS	NS	NS	NS	NS	NS	Down	NS	NS	NS	NS	NS	NS	NS	NS	NS	NS	Down	NS	NS	NS	NS	NS	NS	NS	NS	NS	NS	Down	NS	NS	NS	NS
0910001A06Rik	Down	NS	Down	NS	Down	Down	Down	Down	Down	NS	NS	NS	NS	NS	NS	NS	NS	NS	NS	NS	NS	NS	NS	NS	NS	NS	NS	NS	NS	NS	NS	NS	Up	NS	NS	NS	NS	NS	NS	NS	NS	NS	NS	NS	NS	NS	NS	NS	NS
0910001L09Rik	NS	NS	NS	NS	NS	NS	NS	NS	NS	NS	NS	NS	NS	NS	NS	NS	NS	NS	NS	Up	NS	NS	NS	NS	NS	NS	NS	NS	NS	NS	NS	NS	NS	NS	NS	NS	NS	NS	NS	NS	NS	Up	NS	NS	NS	NS	NS	NS	NS
1100001E04Rik	NS	NS	NS	NS	NS	NS	NS	NS	NS	NS	NS	NS	NS	NS	NS	NS	NS	NS	NS	NS	NS	NS	NS	NS	NS	NS	NS	NS	NS	NS	NS	NS	NS	NS	NS	NS	NS	NS	NS	NS	NS	NS	NS	NS	NS	NS	NS	NS	NS
1100001G20Rik	NS	NS	NS	NS	NS	NS	NS	NS	NS	NS	NS	NS	NS	NS	NS	NS	NS	NS	NS	NS	NS	NS	NS	NS	NS	NS	NS	NS	NS	NS	NS	NS	NS	NS	NS	NS	NS	NS	NS	NS	NS	NS	NS	NS	NS	NS	NS	NS	NS
1100001H23Rik	Up	Up	Up	Up	Up	Up	Up	Up	Up	Up	Up	Up	Up	Up	Up	Up	Up	Up	Up	Up	Up	Up	Down	NS	NS	NS	NS	NS	NS	NS	NS	NS	NS	Down	NS	NS	NS	NS	NS	Down	NS	Down	NS	NS	Down	Down	NS	NS	NS
1110001A07Rik	Up	NS	NS	NS	NS	NS	NS	NS	Down	NS	NS	Up	NS	NS	NS	NS	NS	NS	NS	Down	NS	NS	Up	NS	NS	NS	NS	NS	NS	NS	NS	NS	NS	Up	NS	NS	NS	NS	NS	NS	NS	Down	NS	NS	Up	NS	Up	NS	NS
1110001J03Rik	NS	NS	NS	NS	NS	NS	NS	NS	NS	Up	NS	NS	NS	NS	NS	NS	NS	NS	NS	NS	NS	NS	Down	NS	NS	NS	NS	NS	NS	NS	NS	NS	NS	NS	NS	NS	NS	NS	NS	NS	NS	NS	NS	NS	NS	NS	NS	NS	NS
1110002B05Rik	NS	NS	NS	Up	NS	NS	Up	NS	Down	NS	NS	NS	NS	NS	Up	NS	NS	NS	NS	Down	NS	NS	NS	NS	NS	NS	NS	NS	NS	NS	Down	NS	NS	NS	NS	NS	NS	NS	NS	NS	NS	Down	NS	NS	NS	NS	NS	NS	NS
1110002H13Rik	NS	NS	NS	NS	NS	NS	NS	NS	NS	NS	NS	NS	NS	NS	NS	NS	NS	NS	NS	NS	NS	NS	NS	NS	NS	NS	NS	NS	NS	NS	NS	NS	NS	NS	NS	NS	NS	NS	NS	NS	NS	NS	NS	NS	NS	NS	NS	NS	NS
1110002N22Rik	Up	NS	NS	NS	NS	NS	NS	NS	Down	NS	NS	Up	NS	NS	NS	NS	NS	NS	NS	Down	NS	NS	Up	NS	Up	NS	NS	NS	NS	NS	NS	Up	Up	Up	NS	NS	NS	NS	NS	NS	NS	Down	NS	NS	Up	NS	NS	NS	NS
1110003E01Rik	Up	NS	NS	NS	NS	NS	NS	NS	NS	NS	NS	Up	NS	NS	NS	NS	NS	NS	NS	NS	NS	Down	Up	NS	NS	NS	NS	NS	NS	NS	NS	NS	Down	Up	NS	NS	NS	NS	NS	NS	NS	NS	NS	NS	Up	NS	NS	NS	NS
1110004E09Rik	Down	NS	NS	NS	NS	NS	NS	NS	NS	NS	NS	Down	NS	NS	NS	NS	NS	NS	NS	NS	NS	NS	Down	NS	NS	NS	NS	NS	NS	NS	NS	NS	NS	Down	NS	NS	NS	NS	NS	NS	NS	NS	NS	NS	Down	NS	NS	NS	NS
1110004F10Rik	NS	NS	NS	NS	NS	NS	NS	NS	Down	NS	NS	Up	NS	NS	NS	NS	NS	NS	NS	NS	NS	NS	NS	NS	NS	NS	NS	NS	NS	NS	NS	NS	NS	Up	NS	NS	NS	NS	NS	NS	NS	NS	NS	NS	NS	NS	NS	NS	NS
1110005A23Rik	NS	NS	NS	NS	NS	NS	NS	NS	Down	NS	NS	NS	NS	NS	NS	NS	NS	NS	NS	NS	NS	NS	NS	NS	NS	NS	NS	NS	NS	NS	NS	NS	NS	NS	NS	NS	NS	NS	NS	NS	NS	NS	NS	NS	NS	NS	NS	NS	NS
1110006G06Rik	NS	NS	NS	NS	NS	NS	NS	NS	NS	NS	NS	NS	NS	NS	NS	NS	NS	NS	NS	Up	NS	NS	Down	Down	NS	NS	NS	NS	NS	NS	NS	NS	NS	NS	NS	NS	NS	NS	NS	NS	NS	NS	NS	NS	Down	Down	NS	NS	NS
1110007A13Rik	Up	NS	NS	NS	NS	NS	NS	NS	NS	NS	NS	Up	Up	NS	NS	NS	NS	NS	NS	NS	NS	Up	NS	NS	NS	NS	NS	NS	NS	NS	NS	NS	NS	NS	NS	NS	NS	NS	NS	NS	NS	NS	NS	NS	Up	Up	NS	NS	NS
1110007C09Rik	Down	NS	NS	NS	NS	NS	NS	NS	NS	NS	Down	Down	NS	NS	NS	NS	NS	NS	NS	NS	NS	Down	Down	NS	NS	NS	NS	NS	NS	NS	NS	NS	NS	Down	NS	NS	NS	NS	NS	NS	NS	NS	NS	NS	Down	NS	NS	Up	Up
1110007L15Rik	Up	NS	NS	NS	NS	NS	NS	Up	Up	NS	NS	Up	NS	NS	NS	NS	NS	NS	Up	Up	NS	NS	NS	NS	NS	NS	NS	NS	NS	NS	NS	NS	NS	Up	NS	NS	NS	NS	NS	NS	NS	Up	NS	NS	NS	Down	Down	NS	NS
1110007M04Rik	NS	NS	NS	NS	NS	NS	NS	NS	NS	NS	NS	NS	NS	NS	NS	NS	NS	NS	NS	NS	NS	NS	NS	NS	NS	NS	NS	NS	NS	NS	NS	NS	NS	NS	NS	NS	NS	NS	NS	NS	NS	NS	NS	NS	NS	NS	NS	NS	NS
1110008F13Rik	NS	NS	NS	NS	NS	NS	NS	NS	NS	NS	Down	NS	NS	NS	NS	NS	NS	NS	NS	NS	NS	NS	NS	NS	NS	NS	NS	NS	NS	NS	NS	NS	NS	NS	NS	NS	NS	NS	NS	NS	NS	NS	NS	NS	NS	NS	NS	NS	NS
1110008J03Rik	Down	NS	NS	NS	NS	NS	NS	NS	NS	NS	NS	NS	NS	NS	NS	NS	NS	NS	NS	NS	NS	NS	Down	NS	NS	NS	NS	NS	NS	NS	NS	NS	NS	Down	NS	NS	NS	NS	NS	NS	NS	NS	NS	NS	NS	NS	NS	NS	NS
1110008P14Rik	NS	NS	NS	NS	Up	NS	NS	Up	Up	NS	NS	NS	NS	NS	NS	NS	NS	NS	Up	Up	NS	NS	Down	Down	NS	NS	NS	NS	NS	NS	Up	NS	NS	NS	NS	NS	NS	NS	NS	NS	Up	Up	NS	NS	Down	Down	NS	NS	NS
1110012D08Rik	NS	Down	NS	NS	NS	NS	NS	NS	NS	NS	NS	NS	NS	NS	NS	NS	NS	NS	NS	NS	NS	NS	NS	Down	NS	NS	NS	NS	NS	NS	NS	NS	NS	NS	Down	NS	NS	NS	NS	NS	NS	NS	NS	NS	Up	NS	NS	NS	NS
1110012J17Rik	Up	NS	Down	Down	Down	Down	Down	Down	Down	Down	Down	Up	NS	NS	NS	NS	NS	NS	NS	NS	NS	NS	Up	NS	NS	NS	NS	NS	NS	NS	NS	NS	NS	Up	Up	NS	NS	NS	NS	NS	NS	NS	NS	NS	Up	Up	NS	NS	NS
1110012L19Rik	NS	NS	NS	NS	NS	NS	NS	NS	NS	NS	NS	NS	NS	NS	NS	NS	NS	NS	NS	NS	NS	NS	NS	NS	NS	NS	NS	NS	NS	NS	NS	NS	NS	NS	NS	NS	NS	NS	NS	NS	NS	NS	NS	NS	NS	NS	NS	NS	NS
1110013L07Rik	NS	NS	NS	NS	NS	NS	NS	NS	NS	NS	NS	NS	NS	NS	NS	NS	NS	NS	NS	NS	NS	NS	NS	NS	NS	NS	NS	NS	NS	NS	NS	NS	NS	NS	NS	NS	NS	NS	NS	NS	NS	NS	NS	NS	Up	Up	NS	NS	NS
1110017D15Rik	NS	NS	NS	NS	NS	NS	NS	NS	NS	NS	NS	NS	NS	NS	NS	NS	NS	NS	NS	NS	NS	NS	NS	NS	NS	NS	NS	NS	NS	NS	NS	NS	NS	NS	NS	NS	NS	NS	NS	NS	NS	NS	NS	NS	Down	NS	NS	NS	NS
1110017I16Rik	NS	NS	NS	NS	NS	NS	NS	NS	NS	NS	NS	NS	NS	NS	NS	NS	NS	NS	NS	NS	NS	NS	NS	NS	NS	NS	NS	NS	NS	NS	NS	NS	NS	NS	NS	NS	NS	NS	NS	NS	NS	NS	NS	NS	NS	NS	NS	NS	NS
1110018G07Rik	Up	NS	NS	NS	NS	NS	NS	NS	NS	NS	NS	Up	NS	NS	NS	NS	NS	NS	NS	NS	NS	NS	Up	NS	NS	NS	NS	NS	NS	NS	NS	NS	NS	Up	NS	NS	NS	NS	NS	NS	NS	NS	NS	NS	Up	NS	NS	NS	NS
1110018J18Rik	NS	NS	NS	NS	NS	NS	NS	NS	NS	NS	NS	NS	NS	NS	NS	NS	NS	NS	Up	NS	NS	NS	NS	NS	NS	NS	NS	NS	NS	NS	NS	NS	Down	NS	NS	NS	NS	NS	NS	NS	NS	NS	Down	Down	NS	NS	NS	NS	NS
1110018M03Rik	NS	NS	NS	NS	NS	NS	NS	NS	NS	NS	NS	NS	NS	NS	NS	NS	NS	NS	NS	NS	NS	NS	NS	NS	NS	NS	NS	NS	NS	NS	NS	NS	NS	NS	NS	NS	NS	NS	NS	NS	NS	NS	NS	NS	NS	NS	NS	NS	NS
1110019N10Rik	NS	NS	NS	NS	NS	NS	NS	NS	NS	NS	NS	NS	NS	NS	NS	NS	NS	NS	NS	NS	NS	NS	NS	NS	NS	NS	Up	NS	NS	NS	Up	NS	NS	NS	NS	NS	NS	Up	NS	NS	NS	NS	NS	NS	NS	NS	NS	NS	NS
1110020C03Rik	NS	NS	NS	NS	NS	NS	NS	NS	NS	NS	NS	NS	NS	NS	NS	NS	NS	NS	NS	NS	NS	NS	NS	NS	NS	NS	NS	NS	NS	NS	NS	NS	NS	NS	NS	NS	NS	NS	NS	NS	NS	NS	NS	NS	NS	NS	NS	NS	NS
1110020G09Rik	NS	NS	NS	NS	Down	NS	Down	Down	Down	NS	NS	NS	NS	NS	NS	NS	NS	NS	Down	Down	NS	NS	Up	Up	NS	NS	NS	NS	NS	NS	Down	NS	Up	NS	NS	NS	NS	NS	NS	NS	Down	Down	NS	NS	Up	Up	Up	Up	NS
1110020P15Rik	NS	NS	NS	NS	NS	NS	NS	NS	Up	NS	NS	NS	NS	NS	NS	NS	NS	NS	NS	Up	NS	NS	NS	NS	NS	NS	NS	NS	NS	NS	Up	NS	NS	NS	NS	NS	NS	NS	NS	NS	NS	Up	NS	NS	Down	Down	NS	NS	NS
1110028A07Rik	NS	NS	NS	NS	NS	NS	NS	NS	NS	NS	NS	NS	NS	NS	NS	NS	NS	NS	NS	NS	NS	NS	NS	NS	NS	NS	NS	NS	NS	NS	NS	NS	NS	NS	NS	NS	NS	NS	NS	NS	NS	NS	NS	NS	Up	Up	Up	Up	Up
1110031B06Rik	Down	NS	NS	NS	NS	NS	NS	NS	NS	NS	NS	Down	NS	NS	NS	NS	NS	NS	NS	Up	NS	NS	Down	NS	NS	NS	NS	NS	NS	NS	NS	NS	NS	Down	NS	NS	NS	NS	NS	NS	NS	NS	NS	NS	Down	NS	NS	NS	NS
1110031I02Rik	NS	NS	NS	NS	NS	NS	NS	NS	NS	NS	NS	NS	NS	NS	NS	NS	NS	NS	NS	NS	NS	NS	NS	NS	NS	NS	NS	NS	NS	NS	NS	NS	NS	NS	NS	NS	NS	NS	NS	NS	NS	NS	NS	NS	NS	NS	NS	NS	NS
1110032A13Rik	NS	NS	NS	NS	NS	NS	NS	Up	Up	NS	NS	NS	NS	NS	NS	NS	NS	NS	Up	Up	NS	NS	NS	NS	NS	NS	NS	NS	NS	Up	Up	NS	NS	NS	NS	NS	NS	NS	NS	NS	NS	Up	NS	NS	NS	Down	NS	NS	NS
1110032E23Rik	NS	Down	Down	Down	NS	NS	NS	NS	NS	Down	Down	NS	NS	NS	NS	NS	NS	Up	Up	Up	Down	NS	NS	NS	Down	NS	NS	NS	NS	NS	NS	Down	Down	Up	Up	NS	Up	Up	Up	Up	Up	Up	NS	NS	NS	NS	Down	NS	NS
1110033F04Rik	NS	NS	NS	NS	NS	NS	NS	NS	NS	NS	NS	NS	NS	NS	NS	NS	NS	NS	NS	NS	NS	NS	NS	NS	NS	NS	NS	NS	NS	NS	NS	NS	NS	NS	NS	NS	NS	NS	NS	NS	NS	NS	NS	NS	NS	NS	NS	NS	NS
1110034A24Rik	NS	NS	NS	NS	NS	NS	NS	NS	NS	NS	NS	NS	NS	NS	NS	NS	NS	NS	NS	NS	NS	NS	NS	Down	NS	NS	NS	NS	NS	NS	NS	NS	NS	NS	NS	NS	NS	NS	NS	NS	NS	NS	NS	NS	NS	NS	NS	NS	NS
1110034B05Rik	NS	NS	NS	NS	NS	NS	NS	NS	NS	NS	NS	NS	NS	NS	NS	NS	NS	NS	NS	NS	NS	NS	NS	NS	NS	NS	NS	NS	NS	NS	NS	NS	NS	NS	NS	NS	NS	NS	NS	NS	NS	NS	NS	NS	NS	NS	NS	NS	NS
1110036O03Rik	Up	NS	NS	NS	NS	NS	NS	NS	NS	NS	NS	NS	NS	NS	NS	NS	NS	NS	NS	NS	NS	Down	NS	NS	NS	NS	NS	NS	NS	NS	NS	NS	Down	Up	Up	NS	NS	NS	NS	NS	Up	Up	NS	NS	NS	NS	NS	NS	NS
1110038D17Rik	NS	NS	NS	NS	NS	NS	NS	NS	Up	NS	NS	NS	NS	NS	NS	NS	NS	NS	NS	Up	NS	NS	NS	Down	NS	NS	NS	NS	NS	NS	NS	NS	Down	NS	NS	NS	NS	NS	NS	NS	NS	Up	NS	NS	NS	Down	NS	NS	NS
1110038F14Rik	Up	NS	NS	NS	NS	NS	NS	NS	NS	NS	NS	NS	NS	NS	NS	NS	NS	NS	NS	NS	NS	NS	NS	NS	NS	NS	NS	NS	NS	NS	NS	NS	NS	NS	NS	NS	NS	NS	NS	NS	NS	NS	NS	NS	NS	Down	NS	NS	NS
1110039B18Rik	NS	NS	Down	NS	NS	NS	NS	NS	NS	Down	Down	Up	NS	NS	NS	NS	NS	NS	NS	Up	Down	NS	Up	NS	NS	NS	NS	NS	NS	Up	Up	NS	NS	Up	Up	NS	Up	Up	Up	Up	Up	Up	NS	NS	NS	NS	NS	NS	NS
1110049B09Rik	NS	NS	NS	NS	NS	NS	NS	NS	NS	NS	NS	NS	NS	NS	NS	NS	NS	NS	NS	NS	NS	NS	NS	NS	NS	NS	NS	NS	NS	NS	NS	NS	NS	NS	NS	NS	NS	NS	NS	NS	NS	NS	NS	NS	NS	NS	NS	NS	NS
1110049F12Rik	NS	NS	NS	NS	NS	NS	NS	NS	NS	NS	NS	NS	NS	NS	NS	NS	NS	NS	NS	NS	NS	NS	Down	NS	NS	NS	NS	NS	NS	NS	NS	NS	NS	NS	NS	NS	NS	NS	NS	NS	Up	Up	NS	NS	NS	NS	NS	NS	NS
1110051M20Rik	NS	NS	NS	NS	NS	NS	NS	NS	NS	NS	NS	NS	NS	NS	NS	NS	NS	NS	NS	NS	NS	NS	NS	NS	NS	NS	NS	NS	NS	NS	NS	NS	NS	NS	NS	NS	NS	NS	NS	NS	NS	NS	NS	NS	NS	NS	NS	NS	NS
1110054O05Rik	Up	NS	NS	NS	NS	NS	NS	NS	NS	NS	NS	NS	NS	NS	NS	NS	NS	NS	NS	NS	NS	NS	NS	NS	NS	NS	NS	NS	NS	NS	NS	NS	NS	NS	NS	NS	NS	NS	NS	NS	NS	NS	NS	NS	Up	NS	NS	NS	NS
1110057K04Rik	NS	NS	NS	NS	NS	NS	NS	Up	Up	NS	NS	NS	NS	NS	NS	NS	NS	NS	Up	Up	NS	NS	NS	NS	NS	NS	NS	NS	NS	NS	Up	NS	NS	NS	NS	NS	NS	NS	NS	NS	Up	Up	NS	NS	Down	Down	NS	NS	NS
1110058L19Rik	NS	NS	NS	NS	NS	NS	NS	NS	NS	NS	NS	NS	NS	NS	NS	NS	NS	NS	NS	NS	NS	NS	NS	NS	NS	NS	NS	NS	NS	NS	NS	NS	NS	NS	NS	NS	NS	NS	NS	NS	NS	NS	NS	NS	NS	NS	NS	NS	NS
1110059E24Rik	NS	NS	NS	NS	NS	NS	NS	NS	NS	NS	NS	NS	NS	NS	NS	NS	NS	NS	NS	Down	NS	NS	Up	NS	NS	NS	NS	NS	NS	NS	NS	NS	Up	NS	NS	NS	NS	NS	NS	NS	NS	Down	NS	NS	NS	NS	NS	NS	NS
1110059G10Rik	NS	NS	NS	NS	NS	NS	NS	NS	NS	NS	Up	Down	NS	NS	NS	NS	NS	NS	NS	NS	NS	NS	NS	NS	NS	NS	NS	NS	NS	NS	NS	NS	NS	Down	NS	NS	NS	NS	NS	NS	NS	NS	NS	NS	Down	NS	NS	NS	NS
1110067D22Rik	Up	Up	Up	NS	NS	NS	Up	NS	NS	NS	NS	Up	NS	NS	NS	NS	NS	NS	NS	NS	NS	NS	Up	NS	NS	NS	NS	NS	NS	Down	Down	NS	NS	Up	NS	NS	NS	NS	NS	NS	NS	NS	NS	NS	Up	NS	NS	NS	NS
1190002A17Rik	Down	NS	NS	NS	NS	NS	NS	Up	Up	Up	NS	Down	NS	NS	NS	NS	NS	NS	NS	NS	NS	NS	Down	NS	NS	NS	NS	NS	NS	NS	NS	NS	NS	Down	NS	NS	NS	NS	NS	NS	NS	NS	NS	NS	Down	NS	NS	NS	NS
1190002H23Rik	NS	NS	NS	NS	NS	NS	NS	NS	NS	NS	NS	NS	NS	NS	NS	NS	NS	NS	NS	NS	NS	NS	NS	NS	NS	NS	NS	NS	NS	NS	NS	NS	NS	NS	NS	NS	NS	NS	NS	NS	NS	NS	NS	NS	NS	NS	NS	NS	NS
1190002N15Rik	Down	NS	NS	NS	Down	NS	NS	Down	Down	NS	NS	NS	NS	NS	NS	NS	NS	NS	NS	Down	NS	NS	NS	Up	NS	NS	NS	NS	NS	NS	NS	NS	Up	NS	NS	NS	NS	NS	NS	NS	NS	Down	NS	NS	NS	NS	NS	NS	NS
1190003J15Rik	Down	NS	NS	Down	NS	NS	NS	NS	NS	NS	NS	Down	NS	NS	NS	NS	NS	NS	NS	Up	NS	NS	Down	NS	NS	NS	NS	NS	NS	NS	Up	NS	NS	NS	NS	NS	NS	NS	NS	NS	NS	Up	NS	Up	Down	NS	NS	NS	NS
1190003M12Rik	NS	NS	NS	NS	NS	NS	NS	NS	NS	NS	NS	NS	NS	NS	NS	NS	NS	NS	NS	NS	NS	NS	NS	NS	NS	NS	NS	NS	NS	NS	NS	NS	NS	NS	NS	NS	NS	NS	NS	NS	NS	NS	NS	NS	NS	NS	NS	NS	NS
1190005F20Rik	Up	Up	NS	NS	NS	NS	NS	NS	NS	NS	NS	Up	NS	NS	NS	NS	NS	NS	NS	NS	NS	NS	NS	NS	NS	NS	NS	NS	NS	NS	NS	Down	NS	Up	NS	NS	NS	NS	NS	NS	NS	NS	NS	NS	Up	NS	NS	NS	NS
1190005I06Rik	NS	NS	NS	Down	Down	Down	Down	NS	NS	NS	NS	Up	Up	NS	NS	NS	NS	NS	NS	NS	NS	NS	Up	Up	Up	NS	NS	NS	NS	NS	NS	NS	Up	NS	NS	NS	Down	Down	Down	Down	NS	NS	NS	NS	Up	Up	Up	NS	NS
1190017O12Rik	NS	NS	NS	NS	NS	NS	NS	NS	NS	NS	NS	NS	NS	NS	NS	NS	NS	NS	NS	NS	NS	NS	NS	NS	NS	NS	NS	NS	NS	NS	NS	NS	NS	Up	NS	NS	NS	NS	NS	NS	NS	Up	NS	NS	NS	NS	NS	NS	NS
1190020J12Rik	NS	NS	NS	NS	Up	NS	NS	NS	NS	Up	Up	Down	NS	NS	NS	NS	NS	NS	NS	NS	NS	NS	Down	NS	NS	NS	NS	NS	NS	NS	NS	NS	NS	Down	NS	NS	NS	NS	NS	NS	NS	NS	NS	NS	Down	NS	NS	NS	NS
1200002N14Rik	Down	Up	NS	Down	Down	NS	Up	Up	Up	Down	Down	NS	Up	NS	NS	NS	Up	Up	Up	Up	Down	NS	Down	NS	Down	Down	Down	NS	NS	NS	NS	Down	Down	Up	Up	Up	Up	Up	Up	Up	Up	Up	NS	NS	Down	NS	Down	Down	Down
1200003C05Rik	NS	NS	NS	NS	NS	NS	NS	NS	Down	NS	NS	NS	NS	NS	NS	NS	NS	NS	NS	NS	NS	NS	NS	NS	NS	NS	NS	NS	NS	NS	NS	NS	NS	NS	NS	NS	NS	NS	NS	NS	NS	NS	NS	NS	NS	Down	NS	NS	NS
1200003I07Rik	Up	NS	NS	NS	NS	NS	NS	NS	NS	NS	NS	NS	NS	NS	NS	NS	NS	NS	NS	Down	NS	NS	Up	NS	NS	NS	NS	NS	NS	NS	NS	NS	NS	NS	NS	NS	NS	NS	NS	NS	NS	NS	NS	NS	NS	NS	NS	NS	NS
1200009F10Rik	NS	NS	NS	NS	NS	NS	NS	Down	Down	NS	NS	NS	NS	NS	NS	NS	NS	NS	Down	Down	NS	NS	NS	NS	NS	NS	NS	NS	NS	NS	Down	NS	NS	Up	Up	NS	NS	NS	NS	NS	NS	NS	NS	NS	NS	Up	NS	NS	NS
1200009I06Rik	NS	NS	NS	NS	NS	NS	NS	NS	NS	NS	NS	NS	NS	NS	NS	NS	NS	NS	NS	NS	NS	NS	NS	NS	NS	NS	NS	NS	NS	NS	NS	NS	NS	NS	NS	NS	NS	NS	NS	NS	NS	NS	NS	NS	NS	NS	NS	NS	NS
1200009O22Rik	NS	NS	NS	NS	NS	NS	NS	NS	NS	NS	NS	NS	NS	NS	NS	NS	NS	NS	NS	NS	NS	NS	NS	NS	NS	NS	NS	NS	NS	NS	NS	NS	NS	NS	NS	NS	NS	NS	NS	NS	NS	NS	NS	NS	NS	NS	NS	NS	NS
1200011I18Rik	Up	NS	NS	NS	NS	NS	NS	NS	NS	NS	NS	NS	NS	NS	NS	NS	NS	NS	NS	NS	NS	NS	NS	NS	NS	NS	NS	NS	NS	NS	NS	NS	NS	NS	NS	NS	NS	NS	NS	NS	NS	NS	NS	NS	NS	NS	NS	NS	NS
1200011M11Rik	NS	NS	NS	NS	NS	NS	NS	NS	NS	NS	NS	NS	NS	NS	NS	NS	NS	NS	NS	NS	NS	NS	NS	NS	NS	NS	NS	NS	NS	NS	NS	NS	NS	NS	NS	NS	NS	NS	NS	NS	NS	NS	NS	NS	NS	NS	NS	NS	NS
1200011O22Rik	NS	NS	NS	Down	NS	NS	Down	NS	NS	NS	NS	Up	NS	NS	NS	NS	NS	NS	NS	Up	NS	NS	Up	NS	NS	NS	NS	NS	NS	NS	Up	NS	NS	NS	NS	NS	NS	NS	NS	NS	NS	Up	NS	NS	Up	NS	NS	NS	NS
1200013B08Rik	NS	NS	NS	NS	NS	NS	NS	NS	NS	NS	NS	NS	NS	NS	NS	NS	NS	NS	NS	NS	NS	NS	NS	NS	NS	NS	NS	NS	NS	NS	NS	NS	NS	NS	NS	NS	NS	NS	NS	NS	NS	NS	NS	NS	NS	NS	NS	NS	NS
1200014J11Rik	NS	NS	NS	NS	NS	NS	NS	NS	NS	NS	NS	NS	NS	NS	NS	NS	NS	NS	NS	NS	NS	NS	NS	NS	NS	NS	NS	NS	NS	NS	NS	NS	NS	NS	NS	NS	NS	NS	NS	NS	NS	NS	NS	NS	NS	NS	NS	NS	NS
1200014M14Rik	NS	NS	NS	NS	NS	NS	NS	NS	NS	NS	NS	NS	NS	NS	NS	NS	NS	NS	NS	NS	NS	NS	NS	NS	NS	NS	NS	NS	NS	NS	NS	NS	NS	NS	NS	NS	NS	NS	NS	NS	NS	NS	NS	NS	NS	NS	NS	NS	NS
1200015F23Rik	NS	NS	NS	NS	NS	NS	NS	NS	NS	NS	NS	NS	NS	NS	NS	NS	NS	NS	NS	NS	NS	NS	NS	NS	NS	NS	NS	NS	NS	NS	NS	NS	NS	NS	NS	NS	NS	NS	NS	NS	NS	NS	NS	NS	NS	Down	NS	NS	NS
1200016B10Rik	Up	NS	Up	Up	NS	NS	NS	NS	NS	NS	Up	NS	NS	NS	NS	NS	NS	NS	NS	Down	NS	NS	NS	NS	NS	NS	NS	NS	NS	NS	Down	NS	NS	NS	NS	NS	NS	NS	NS	NS	Down	Down	NS	NS	NS	NS	NS	NS	NS
1300001I01Rik	Down	NS	NS	NS	NS	NS	NS	NS	NS	NS	NS	NS	NS	NS	NS	Up	NS	NS	Up	Up	NS	Up	NS	NS	NS	NS	NS	NS	NS	NS	NS	NS	NS	NS	NS	NS	NS	NS	NS	NS	NS	NS	NS	NS	Down	NS	NS	NS	NS
1300003B13Rik	Down	NS	NS	NS	NS	NS	NS	NS	NS	NS	Down	Down	NS	NS	NS	NS	NS	NS	NS	NS	NS	NS	Down	NS	NS	NS	NS	NS	NS	NS	NS	NS	Down	NS	NS	NS	NS	NS	NS	NS	NS	NS	NS	NS	NS	Up	Up	Up	NS
1300007F04Rik	NS	NS	NS	NS	NS	NS	NS	NS	NS	NS	NS	NS	NS	NS	NS	NS	NS	NS	NS	NS	NS	NS	NS	NS	NS	NS	NS	NS	NS	NS	NS	NS	NS	NS	NS	NS	NS	NS	NS	NS	NS	NS	NS	NS	NS	NS	NS	NS	NS
1300010M03Rik	NS	Up	Up	Up	Up	Up	Up	Up	Up	Up	Up	NS	NS	NS	NS	NS	NS	NS	NS	NS	NS	NS	NS	NS	NS	NS	NS	NS	NS	NS	NS	NS	NS	NS	NS	NS	NS	NS	NS	NS	NS	NS	NS	NS	Down	NS	NS	NS	NS
1300012G16Rik	NS	NS	NS	NS	NS	NS	NS	NS	NS	NS	NS	NS	NS	NS	NS	NS	NS	NS	NS	NS	NS	NS	NS	NS	NS	NS	NS	NS	NS	NS	NS	NS	NS	NS	NS	NS	NS	NS	NS	NS	NS	NS	NS	NS	NS	NS	NS	NS	NS
1300013J15Rik	NS	NS	NS	NS	NS	NS	NS	NS	NS	NS	NS	NS	NS	NS	NS	NS	NS	NS	NS	NS	NS	NS	NS	NS	NS	NS	NS	NS	NS	NS	NS	NS	NS	NS	NS	NS	NS	NS	NS	NS	NS	NS	NS	NS	NS	NS	NS	NS	NS
1300014I06Rik	Down	NS	NS	NS	NS	NS	NS	NS	NS	NS	NS	NS	NS	NS	NS	NS	NS	NS	NS	NS	NS	NS	Down	NS	NS	NS	NS	NS	NS	NS	NS	NS	NS	NS	NS	NS	NS	NS	NS	NS	NS	NS	NS	NS	NS	NS	NS	NS	NS
1300017J02Rik	Down	NS	NS	NS	NS	NS	NS	NS	NS	NS	NS	Down	NS	NS	NS	NS	NS	NS	NS	NS	NS	NS	NS	NS	NS	NS	NS	NS	NS	NS	NS	NS	NS	Down	NS	NS	NS	NS	NS	NS	NS	NS	NS	NS	NS	NS	NS	NS	NS
1300018I05Rik	Down	NS	NS	NS	NS	NS	NS	NS	NS	NS	NS	Down	NS	NS	NS	NS	NS	NS	NS	NS	NS	NS	Down	NS	NS	NS	NS	NS	NS	NS	NS	NS	NS	NS	NS	NS	NS	NS	NS	NS	Up	NS	NS	NS	NS	NS	NS	NS	NS
1500001A10Rik	NS	NS	NS	NS	NS	NS	NS	NS	NS	NS	NS	NS	NS	NS	NS	NS	NS	NS	NS	NS	NS	NS	NS	NS	NS	NS	NS	NS	NS	NS	NS	NS	NS	NS	NS	NS	NS	NS	NS	NS	NS	NS	NS	NS	NS	NS	NS	NS	NS
1500001M20Rik	NS	NS	NS	Down	NS	Down	Down	Down	NS	NS	NS	NS	NS	NS	NS	NS	NS	NS	NS	NS	NS	NS	Up	NS	NS	NS	NS	NS	NS	NS	NS	NS	NS	Up	NS	NS	NS	NS	NS	NS	NS	NS	NS	NS	Up	NS	NS	NS	NS
1500002O20Rik	Down	NS	NS	NS	NS	NS	NS	NS	NS	NS	NS	Down	NS	NS	NS	NS	NS	NS	NS	NS	NS	NS	Down	NS	NS	NS	NS	NS	NS	NS	NS	NS	NS	Down	NS	NS	NS	NS	NS	NS	NS	NS	NS	NS	Down	NS	NS	NS	NS
1500003O22Rik	NS	NS	NS	NS	NS	NS	NS	NS	NS	NS	NS	NS	NS	NS	NS	NS	NS	NS	NS	NS	NS	NS	NS	NS	NS	NS	NS	NS	NS	NS	NS	NS	NS	NS	NS	NS	NS	NS	NS	NS	NS	NS	NS	NS	NS	NS	NS	NS	NS
1500005I02Rik	Down	NS	NS	NS	NS	NS	NS	NS	NS	NS	NS	Down	NS	NS	NS	NS	NS	NS	NS	NS	NS	NS	Down	NS	NS	NS	NS	NS	NS	NS	NS	NS	NS	Down	NS	NS	NS	NS	NS	NS	NS	NS	NS	NS	Down	NS	NS	NS	NS
1500010J02Rik	NS	NS	NS	NS	NS	NS	NS	NS	NS	NS	NS	NS	NS	NS	NS	NS	NS	NS	NS	NS	NS	NS	NS	NS	NS	NS	NS	NS	NS	NS	NS	NS	NS	NS	NS	NS	Down	NS	NS	Down	NS	NS	NS	NS	NS	NS	NS	NS	NS
1500011H22Rik	NS	NS	NS	NS	NS	NS	NS	NS	NS	NS	NS	NS	NS	NS	NS	NS	NS	NS	NS	NS	NS	NS	Up	NS	NS	NS	NS	NS	NS	NS	NS	NS	NS	Up	NS	NS	NS	NS	NS	NS	NS	NS	NS	NS	Up	NS	NS	NS	NS
1500012F01Rik	NS	Down	NS	NS	NS	NS	NS	NS	NS	Up	NS	Down	Down	NS	NS	NS	NS	Down	NS	NS	NS	Down	NS	NS	NS	NS	NS	NS	NS	NS	NS	Up	NS	NS	NS	NS	NS	NS	NS	NS	NS	NS	NS	NS	NS	NS	NS	NS	NS
1500015O10Rik	NS	NS	NS	NS	NS	NS	NS	NS	NS	NS	NS	NS	NS	NS	NS	NS	NS	NS	NS	NS	NS	NS	NS	NS	NS	NS	NS	NS	NS	NS	NS	NS	NS	NS	NS	NS	NS	NS	NS	NS	NS	NS	NS	NS	NS	NS	NS	NS	NS
1500019G21Rik	Up	Up	NS	NS	Up	NS	NS	Up	Up	NS	Up	NS	NS	NS	NS	NS	NS	NS	NS	NS	NS	NS	NS	NS	NS	NS	NS	NS	NS	NS	NS	NS	NS	NS	NS	NS	NS	NS	NS	NS	NS	NS	NS	NS	NS	NS	NS	NS	NS
1500031L02Rik	NS	NS	NS	NS	NS	NS	NS	NS	NS	NS	NS	NS	NS	NS	NS	NS	NS	NS	NS	NS	NS	NS	NS	NS	NS	NS	NS	NS	NS	NS	NS	NS	NS	NS	NS	NS	NS	NS	NS	NS	NS	NS	NS	NS	NS	NS	NS	NS	NS
1500032D16Rik	Down	NS	NS	NS	NS	NS	NS	NS	NS	NS	NS	Down	NS	NS	NS	NS	NS	NS	NS	NS	NS	NS	NS	NS	NS	NS	NS	NS	NS	NS	Up	NS	NS	NS	NS	NS	NS	NS	NS	NS	NS	NS	NS	NS	NS	NS	NS	NS	NS
1500032L24Rik	NS	NS	NS	NS	NS	NS	NS	NS	Up	NS	NS	NS	NS	NS	NS	NS	NS	NS	NS	Up	NS	NS	NS	NS	NS	NS	NS	NS	NS	NS	NS	NS	Down	NS	NS	NS	NS	NS	NS	NS	Up	Up	NS	NS	Down	NS	Down	NS	NS
1500035H01Rik	Down	NS	NS	NS	NS	NS	NS	NS	NS	NS	NS	Down	NS	NS	NS	NS	NS	NS	NS	NS	NS	NS	NS	NS	NS	NS	NS	NS	NS	NS	NS	NS	NS	NS	NS	NS	NS	NS	NS	NS	NS	NS	NS	NS	Down	NS	NS	NS	NS
1600002K03Rik	NS	NS	NS	NS	NS	NS	NS	Up	Up	NS	NS	NS	NS	NS	NS	NS	NS	NS	NS	Up	NS	NS	NS	NS	NS	NS	NS	NS	NS	NS	NS	NS	NS	NS	NS	NS	NS	NS	NS	NS	Up	Up	NS	NS	Down	Down	NS	NS	NS
1600012H06Rik	NS	NS	NS	NS	NS	NS	NS	NS	NS	NS	NS	NS	NS	NS	NS	NS	NS	NS	NS	NS	NS	NS	NS	NS	NS	NS	NS	NS	NS	NS	NS	NS	NS	NS	NS	NS	NS	NS	NS	NS	NS	NS	NS	NS	NS	NS	NS	NS	NS
1600014C10Rik	NS	NS	Down	NS	NS	NS	NS	NS	Down	NS	NS	NS	NS	NS	NS	NS	NS	NS	NS	NS	NS	NS	NS	NS	NS	NS	NS	NS	NS	NS	NS	NS	NS	NS	NS	NS	NS	NS	NS	NS	NS	NS	NS	NS	NS	NS	NS	NS	NS
1600015I10Rik	NS	NS	NS	NS	NS	NS	NS	NS	NS	NS	NS	NS	NS	NS	NS	NS	NS	NS	NS	NS	NS	NS	NS	NS	NS	NS	NS	NS	NS	NS	NS	NS	NS	NS	NS	NS	NS	NS	NS	NS	NS	NS	NS	NS	NS	NS	NS	NS	NS
1600016N20Rik	NS	Down	NS	NS	NS	NS	NS	NS	NS	NS	NS	NS	Down	NS	NS	NS	NS	NS	NS	NS	NS	NS	NS	Down	NS	NS	NS	NS	NS	NS	NS	NS	NS	NS	Down	NS	NS	NS	NS	NS	NS	NS	NS	NS	Up	NS	NS	NS	NS
1600021P15Rik	NS	Down	NS	NS	NS	NS	NS	NS	NS	NS	NS	NS	Down	NS	NS	NS	NS	NS	NS	NS	NS	NS	NS	NS	NS	NS	NS	NS	NS	NS	NS	NS	NS	NS	NS	NS	NS	NS	NS	NS	NS	NS	NS	NS	NS	NS	NS	NS	NS
1600027N09Rik	Down	NS	Down	NS	NS	NS	NS	NS	NS	NS	NS	Down	NS	NS	NS	NS	NS	NS	NS	NS	NS	NS	Down	NS	NS	NS	NS	NS	NS	NS	NS	NS	NS	Down	NS	NS	NS	NS	NS	NS	NS	NS	NS	NS	Down	Up	NS	Up	Up
1600029D21Rik	NS	Down	NS	NS	NS	NS	NS	NS	NS	NS	Down	NS	NS	NS	NS	NS	Up	NS	NS	NS	NS	NS	NS	NS	NS	NS	NS	NS	NS	NS	NS	NS	NS	NS	NS	NS	NS	NS	NS	NS	NS	NS	NS	NS	NS	Down	NS	NS	NS
1700001C02Rik	NS	NS	NS	NS	NS	NS	NS	NS	NS	NS	NS	NS	NS	NS	NS	NS	NS	NS	NS	NS	NS	NS	NS	NS	NS	NS	NS	NS	NS	NS	NS	NS	NS	NS	NS	NS	NS	NS	NS	NS	NS	NS	NS	NS	NS	NS	NS	NS	NS
1700001C19Rik	NS	NS	NS	NS	NS	NS	NS	NS	NS	NS	NS	NS	NS	NS	NS	NS	NS	NS	NS	NS	NS	NS	NS	NS	NS	NS	NS	NS	NS	NS	NS	NS	NS	NS	NS	NS	NS	NS	NS	NS	NS	NS	NS	NS	NS	NS	NS	NS	NS
1700001J03Rik	NS	NS	NS	NS	NS	NS	NS	NS	NS	NS	NS	NS	NS	NS	NS	NS	NS	NS	NS	NS	NS	NS	NS	NS	NS	NS	NS	NS	NS	NS	NS	NS	NS	NS	NS	NS	NS	NS	NS	NS	NS	NS	NS	NS	NS	NS	NS	NS	NS
1700001O22Rik	Down	NS	NS	NS	NS	NS	NS	NS	NS	NS	NS	Down	NS	NS	NS	NS	NS	NS	NS	NS	NS	NS	NS	NS	NS	NS	NS	NS	NS	NS	NS	NS	NS	Down	NS	NS	NS	NS	NS	NS	NS	NS	NS	NS	Down	NS	NS	NS	NS
1700001P01Rik	NS	NS	NS	NS	NS	NS	NS	NS	NS	NS	NS	NS	NS	NS	NS	NS	NS	NS	NS	NS	NS	NS	NS	NS	NS	NS	NS	NS	NS	NS	NS	NS	NS	NS	NS	NS	NS	NS	NS	NS	NS	Down	NS	NS	NS	NS	NS	NS	NS
1700003F12Rik	Down	NS	NS	NS	NS	NS	NS	NS	NS	NS	NS	Down	NS	NS	NS	NS	NS	NS	NS	NS	NS	NS	Down	NS	NS	NS	NS	NS	NS	NS	NS	NS	NS	Down	NS	NS	NS	NS	NS	NS	NS	NS	NS	NS	NS	NS	NS	NS	NS
1700003M02Rik	NS	NS	NS	NS	NS	NS	NS	NS	NS	NS	NS	NS	NS	NS	NS	NS	NS	NS	NS	NS	NS	NS	NS	NS	NS	NS	NS	NS	NS	NS	NS	NS	NS	NS	NS	NS	NS	NS	NS	NS	NS	NS	NS	NS	NS	NS	NS	NS	NS
1700007G11Rik	NS	NS	NS	NS	NS	NS	NS	NS	NS	NS	NS	NS	NS	NS	NS	NS	NS	NS	NS	NS	NS	NS	NS	NS	NS	NS	NS	NS	NS	NS	NS	NS	NS	NS	NS	NS	NS	NS	NS	NS	NS	NS	NS	NS	NS	NS	NS	NS	NS
1700007K09Rik	NS	NS	NS	NS	NS	NS	NS	NS	NS	NS	NS	NS	NS	NS	NS	NS	NS	NS	NS	NS	NS	NS	NS	NS	NS	NS	NS	NS	NS	NS	NS	NS	NS	NS	NS	NS	NS	NS	NS	NS	NS	NS	NS	NS	NS	NS	NS	NS	NS
1700008F21Rik	NS	NS	NS	NS	NS	NS	NS	NS	NS	NS	NS	NS	NS	NS	NS	NS	NS	NS	NS	NS	NS	NS	NS	NS	NS	NS	NS	NS	NS	NS	NS	NS	NS	NS	NS	NS	NS	NS	NS	NS	NS	NS	NS	NS	NS	NS	NS	NS	NS
1700008I05Rik	NS	NS	NS	NS	NS	NS	NS	NS	NS	NS	NS	NS	NS	NS	NS	NS	NS	NS	NS	NS	NS	NS	NS	NS	NS	NS	NS	NS	NS	NS	NS	NS	NS	NS	NS	NS	NS	NS	NS	NS	NS	NS	NS	NS	NS	NS	NS	NS	NS
1700008P20Rik	Down	Down	NS	NS	NS	NS	NS	NS	NS	NS	NS	NS	Down	NS	NS	NS	NS	NS	NS	NS	NS	NS	Down	Down	NS	NS	NS	NS	NS	NS	NS	NS	NS	NS	NS	NS	NS	NS	Up	Up	NS	Up	NS	Up	NS	NS	Up	Up	Up
1700009P17Rik	Down	NS	NS	NS	NS	NS	NS	NS	NS	NS	NS	NS	NS	NS	NS	NS	NS	NS	NS	NS	NS	NS	Down	NS	NS	NS	NS	NS	NS	NS	NS	NS	NS	NS	NS	NS	NS	NS	NS	NS	NS	NS	NS	NS	NS	NS	NS	NS	NS
1700010D01Rik	NS	NS	NS	NS	NS	NS	NS	NS	NS	NS	NS	NS	NS	NS	NS	NS	NS	NS	NS	NS	NS	NS	NS	NS	NS	NS	NS	NS	NS	NS	NS	NS	NS	NS	NS	NS	NS	NS	NS	NS	NS	NS	NS	NS	NS	NS	NS	NS	NS
1700010I14Rik	NS	NS	NS	NS	NS	NS	NS	NS	NS	NS	NS	NS	NS	NS	NS	NS	NS	NS	NS	NS	NS	NS	NS	NS	NS	NS	NS	NS	NS	NS	NS	NS	NS	NS	NS	NS	NS	NS	NS	NS	NS	NS	NS	NS	NS	NS	NS	NS	NS
1700010M22Rik	NS	NS	NS	NS	NS	NS	NS	NS	NS	NS	NS	NS	NS	NS	NS	NS	NS	NS	NS	NS	NS	NS	NS	NS	NS	NS	NS	NS	NS	NS	NS	NS	NS	NS	NS	NS	NS	NS	NS	NS	NS	NS	NS	NS	NS	NS	NS	NS	NS
1700011A15Rik	NS	NS	NS	NS	NS	NS	NS	NS	NS	NS	NS	NS	NS	NS	NS	NS	NS	NS	NS	NS	NS	NS	NS	NS	NS	NS	NS	NS	NS	NS	NS	NS	NS	NS	NS	NS	NS	NS	NS	NS	NS	NS	NS	NS	NS	NS	NS	NS	NS
1700011F03Rik	NS	NS	NS	NS	NS	NS	NS	NS	NS	NS	NS	NS	NS	NS	NS	NS	NS	NS	NS	NS	NS	NS	NS	NS	NS	NS	NS	NS	NS	NS	NS	NS	NS	NS	NS	NS	NS	NS	NS	NS	NS	NS	NS	NS	NS	NS	NS	NS	NS
1700011F14Rik	NS	NS	NS	NS	NS	NS	NS	NS	NS	NS	NS	NS	NS	NS	NS	NS	NS	NS	NS	NS	NS	NS	NS	NS	NS	NS	NS	NS	NS	NS	NS	NS	NS	NS	NS	NS	NS	NS	NS	NS	NS	NS	NS	NS	NS	NS	NS	NS	NS
1700011H14Rik	NS	NS	NS	NS	NS	NS	NS	NS	NS	NS	NS	NS	NS	NS	NS	NS	NS	NS	NS	NS	NS	NS	NS	NS	NS	NS	NS	NS	NS	NS	NS	NS	NS	NS	NS	NS	NS	NS	NS	NS	NS	NS	NS	NS	NS	NS	NS	NS	NS
1700011K15Rik	NS	NS	NS	NS	NS	NS	NS	NS	NS	NS	NS	NS	NS	NS	NS	NS	NS	NS	NS	NS	NS	NS	NS	NS	NS	NS	NS	NS	NS	NS	NS	NS	NS	NS	NS	NS	NS	NS	NS	NS	NS	NS	NS	NS	NS	NS	NS	NS	NS
1700012A03Rik	NS	NS	NS	NS	NS	NS	NS	NS	NS	NS	NS	NS	NS	NS	NS	NS	NS	NS	NS	NS	NS	NS	NS	NS	NS	NS	NS	NS	NS	NS	NS	NS	NS	NS	NS	NS	NS	NS	NS	NS	NS	NS	NS	NS	NS	NS	NS	NS	NS
1700012A16Rik	NS	NS	NS	NS	NS	NS	NS	NS	NS	NS	NS	NS	NS	NS	NS	NS	NS	NS	NS	NS	NS	NS	NS	NS	NS	NS	NS	NS	NS	NS	NS	NS	NS	NS	NS	NS	NS	NS	NS	NS	NS	NS	NS	NS	NS	NS	NS	NS	NS
1700012B09Rik	NS	NS	NS	NS	NS	NS	NS	NS	NS	NS	NS	NS	NS	NS	NS	NS	NS	NS	NS	NS	NS	NS	NS	NS	NS	NS	NS	NS	NS	NS	NS	NS	NS	NS	NS	NS	NS	NS	NS	NS	NS	NS	NS	NS	NS	NS	NS	NS	NS
1700012H05Rik	Down	Down	Down	Down	Down	Down	Down	Down	NS	Down	NS	NS	NS	NS	NS	NS	NS	NS	NS	Up	NS	Up	NS	NS	NS	NS	NS	NS	NS	NS	NS	NS	Up	NS	NS	NS	NS	NS	NS	NS	NS	NS	NS	Up	NS	NS	NS	NS	NS
1700012L04Rik	NS	NS	NS	NS	NS	NS	NS	NS	NS	NS	NS	NS	NS	NS	NS	NS	NS	NS	NS	NS	NS	NS	NS	NS	NS	NS	NS	NS	NS	NS	NS	NS	NS	NS	NS	NS	NS	NS	NS	NS	NS	NS	NS	NS	NS	NS	NS	NS	NS
1700013B16Rik	NS	NS	NS	NS	NS	NS	NS	NS	NS	NS	NS	NS	NS	NS	NS	NS	NS	NS	NS	NS	NS	NS	NS	NS	NS	NS	NS	NS	NS	NS	NS	NS	NS	NS	NS	NS	NS	NS	NS	NS	NS	NS	NS	NS	NS	NS	NS	NS	NS
1700013G24Rik	NS	NS	NS	NS	NS	NS	NS	NS	NS	NS	NS	NS	NS	NS	NS	NS	NS	NS	NS	NS	NS	NS	NS	NS	NS	NS	NS	NS	NS	NS	NS	NS	NS	NS	NS	NS	NS	NS	NS	NS	NS	NS	NS	NS	NS	NS	NS	NS	NS
1700016C15Rik	NS	NS	NS	NS	NS	NS	NS	NS	NS	NS	NS	NS	NS	NS	NS	NS	NS	NS	NS	NS	NS	NS	NS	NS	NS	NS	NS	NS	NS	NS	NS	NS	NS	NS	NS	NS	NS	NS	NS	NS	NS	NS	NS	NS	NS	NS	NS	NS	NS
1700016D06Rik	NS	NS	NS	NS	NS	NS	NS	NS	NS	NS	NS	Down	Down	NS	NS	NS	NS	NS	NS	NS	NS	NS	Down	NS	NS	NS	NS	NS	NS	NS	NS	NS	NS	Down	NS	NS	NS	NS	NS	NS	NS	NS	NS	NS	NS	NS	NS	NS	NS
1700016G05Rik	NS	NS	NS	NS	NS	NS	NS	NS	NS	NS	NS	NS	NS	NS	NS	NS	NS	NS	NS	NS	NS	NS	NS	NS	NS	NS	NS	NS	NS	NS	NS	NS	NS	NS	NS	NS	NS	NS	NS	NS	NS	NS	NS	NS	NS	NS	NS	NS	NS
1700016K19Rik	NS	NS	NS	NS	Up	Up	Up	Up	Up	Up	NS	Up	NS	NS	NS	Up	Up	Up	Up	Up	Up	NS	NS	Down	NS	NS	NS	NS	NS	NS	NS	NS	NS	NS	Down	NS	NS	NS	NS	NS	NS	NS	NS	NS	NS	Down	NS	NS	NS
1700018C11Rik	NS	NS	NS	NS	NS	NS	NS	NS	NS	NS	NS	NS	NS	NS	NS	NS	NS	NS	NS	NS	NS	NS	NS	NS	NS	NS	NS	NS	NS	NS	NS	NS	NS	NS	NS	NS	NS	NS	NS	NS	NS	NS	NS	NS	NS	NS	NS	NS	NS
1700018F24Rik	NS	NS	NS	NS	NS	NS	NS	NS	NS	NS	NS	NS	NS	NS	NS	NS	NS	NS	NS	NS	NS	NS	NS	NS	NS	NS	NS	NS	NS	NS	NS	NS	NS	NS	NS	NS	NS	NS	NS	NS	NS	NS	NS	NS	NS	NS	NS	NS	NS
1700019D03Rik	NS	NS	NS	Down	Down	Down	Down	Down	Down	NS	NS	Up	NS	NS	NS	NS	NS	NS	NS	NS	NS	Up	Up	NS	NS	NS	NS	NS	NS	NS	NS	NS	NS	NS	NS	NS	NS	Down	Down	Down	Down	NS	NS	NS	Up	NS	NS	NS	NS
1700019E19Rik	NS	NS	NS	NS	NS	NS	NS	NS	NS	NS	Down	NS	NS	NS	NS	NS	NS	NS	NS	Up	NS	NS	NS	NS	NS	NS	NS	NS	NS	NS	NS	NS	Down	NS	NS	NS	NS	NS	NS	NS	NS	NS	NS	NS	NS	NS	NS	NS	NS
1700019G17Rik	NS	NS	NS	NS	NS	NS	NS	NS	NS	NS	NS	Down	NS	NS	NS	NS	NS	NS	NS	NS	NS	NS	Down	NS	NS	NS	NS	NS	NS	NS	NS	NS	NS	Down	NS	NS	NS	NS	NS	NS	NS	NS	NS	NS	Down	NS	NS	NS	NS
1700019H03Rik	NS	NS	NS	Down	NS	NS	Down	NS	NS	NS	NS	NS	NS	NS	Down	NS	NS	Down	NS	NS	NS	NS	NS	NS	NS	NS	NS	NS	Down	NS	NS	NS	NS	NS	NS	NS	NS	NS	NS	Down	NS	NS	NS	NS	NS	NS	NS	NS	NS
1700019L03Rik	NS	Up	NS	NS	NS	NS	NS	NS	NS	NS	NS	NS	NS	NS	NS	NS	NS	NS	NS	NS	NS	NS	NS	NS	NS	NS	NS	NS	NS	NS	NS	NS	NS	NS	NS	NS	NS	NS	NS	NS	NS	NS	NS	NS	NS	NS	NS	NS	NS
1700019M22Rik	NS	NS	NS	NS	NS	NS	NS	NS	NS	NS	NS	NS	NS	NS	NS	NS	NS	NS	NS	NS	NS	NS	NS	NS	NS	NS	NS	NS	NS	NS	NS	NS	NS	NS	NS	NS	NS	NS	NS	NS	NS	NS	NS	NS	NS	NS	NS	NS	NS
1700019N19Rik	NS	NS	NS	NS	NS	NS	NS	NS	NS	NS	NS	NS	NS	NS	NS	NS	NS	NS	NS	NS	NS	NS	NS	NS	NS	NS	NS	NS	NS	NS	NS	NS	NS	NS	NS	NS	NS	NS	NS	NS	NS	NS	NS	NS	NS	NS	NS	NS	NS
1700020C11Rik	Down	NS	NS	NS	NS	NS	NS	NS	NS	NS	Down	Down	NS	NS	NS	NS	NS	NS	NS	NS	NS	NS	Down	NS	NS	NS	NS	NS	NS	NS	NS	NS	NS	Down	NS	NS	NS	NS	NS	NS	NS	NS	NS	NS	Down	NS	NS	NS	NS
1700020L24Rik	NS	NS	NS	NS	NS	NS	NS	NS	NS	NS	NS	NS	NS	NS	NS	NS	NS	NS	NS	NS	NS	NS	NS	NS	NS	NS	NS	NS	NS	NS	NS	NS	NS	NS	NS	NS	NS	NS	NS	NS	NS	NS	NS	NS	NS	NS	NS	NS	NS
1700020O03Rik	NS	NS	NS	NS	NS	NS	NS	NS	NS	NS	NS	NS	NS	NS	NS	NS	NS	NS	NS	NS	NS	NS	NS	NS	NS	NS	NS	NS	NS	NS	NS	NS	NS	NS	NS	NS	NS	NS	NS	NS	NS	NS	NS	NS	NS	NS	NS	NS	NS
1700021C14Rik	NS	NS	NS	NS	NS	NS	NS	NS	NS	NS	NS	NS	NS	NS	NS	NS	NS	NS	NS	NS	NS	NS	NS	NS	NS	NS	NS	NS	NS	NS	NS	NS	NS	NS	NS	NS	NS	NS	NS	NS	NS	NS	NS	NS	Up	NS	NS	NS	NS
1700021F05Rik	NS	NS	NS	Up	Up	Up	Up	Up	Up	Up	Up	NS	NS	NS	NS	NS	NS	NS	NS	NS	NS	NS	Down	Down	NS	NS	NS	NS	NS	NS	NS	NS	NS	Down	NS	NS	NS	NS	NS	NS	NS	NS	NS	NS	Down	Down	NS	NS	NS
1700021K02Rik	Down	NS	NS	NS	NS	NS	NS	NS	NS	NS	NS	Down	NS	NS	NS	NS	NS	NS	NS	NS	NS	NS	Down	NS	NS	NS	NS	NS	NS	NS	NS	NS	NS	Down	NS	NS	NS	NS	NS	NS	NS	NS	NS	NS	Down	NS	NS	NS	NS
1700022C21Rik	NS	Down	NS	NS	NS	NS	NS	NS	NS	NS	NS	NS	NS	NS	NS	NS	NS	NS	NS	NS	NS	NS	NS	NS	NS	NS	NS	NS	NS	NS	NS	NS	NS	NS	NS	NS	NS	NS	NS	NS	NS	NS	NS	NS	NS	NS	NS	NS	NS
1700023B02Rik	NS	NS	NS	NS	NS	NS	NS	NS	NS	NS	NS	NS	NS	NS	NS	NS	NS	NS	NS	NS	NS	NS	NS	NS	NS	NS	NS	NS	NS	NS	NS	NS	NS	Down	NS	NS	NS	NS	NS	NS	NS	NS	NS	Down	NS	NS	NS	NS	NS
1700023E05Rik	NS	NS	NS	NS	NS	NS	NS	NS	NS	NS	NS	NS	NS	NS	NS	NS	NS	NS	NS	NS	NS	NS	NS	NS	NS	NS	NS	NS	NS	NS	NS	NS	NS	NS	NS	NS	NS	NS	NS	NS	NS	NS	NS	NS	NS	NS	NS	NS	NS
1700024G13Rik	Down	NS	NS	NS	NS	NS	NS	NS	NS	NS	NS	Down	NS	NS	NS	NS	NS	NS	NS	NS	NS	NS	NS	NS	NS	NS	NS	NS	NS	NS	NS	NS	NS	Down	NS	NS	NS	NS	NS	NS	NS	NS	NS	NS	Down	NS	NS	NS	NS
1700025D03Rik	Down	NS	NS	NS	NS	NS	NS	NS	NS	NS	NS	Down	NS	NS	NS	NS	NS	NS	NS	NS	NS	NS	Down	NS	NS	NS	NS	NS	NS	NS	NS	NS	NS	Down	NS	NS	NS	NS	NS	NS	NS	NS	NS	NS	Down	NS	NS	NS	NS
1700025E21Rik	NS	NS	NS	NS	NS	NS	NS	NS	NS	NS	NS	NS	NS	NS	NS	NS	NS	NS	NS	NS	NS	NS	NS	NS	NS	NS	NS	NS	NS	NS	NS	NS	NS	NS	NS	NS	NS	NS	NS	NS	NS	NS	NS	NS	NS	NS	NS	NS	NS
1700025F22Rik	NS	NS	NS	NS	NS	NS	NS	NS	NS	NS	NS	NS	NS	NS	NS	NS	NS	NS	NS	NS	NS	NS	NS	NS	NS	NS	NS	NS	NS	NS	NS	NS	NS	NS	NS	NS	NS	NS	NS	NS	NS	NS	NS	NS	NS	NS	NS	NS	NS
1700025G04Rik	NS	NS	NS	NS	NS	NS	NS	NS	NS	NS	NS	NS	NS	NS	NS	NS	NS	NS	NS	NS	NS	NS	NS	NS	NS	NS	NS	NS	NS	NS	NS	Down	Down	NS	NS	NS	NS	NS	NS	NS	NS	Up	NS	NS	NS	NS	NS	NS	NS
1700025K23Rik	NS	Down	Down	NS	NS	NS	NS	NS	NS	NS	NS	NS	Down	NS	NS	NS	NS	NS	NS	NS	NS	NS	Up	NS	NS	NS	NS	NS	NS	NS	NS	NS	NS	Up	NS	NS	NS	NS	NS	NS	NS	NS	NS	NS	Up	NS	NS	NS	NS
1700027D21Rik	NS	NS	NS	NS	NS	NS	NS	NS	NS	NS	NS	NS	NS	NS	NS	NS	NS	NS	NS	NS	NS	NS	NS	NS	NS	NS	NS	NS	NS	NS	NS	NS	NS	NS	NS	NS	NS	NS	NS	NS	NS	NS	NS	NS	NS	NS	NS	NS	NS
1700027N10Rik	NS	NS	NS	Up	Up	Up	Up	Up	Up	Up	Up	Down	NS	NS	NS	NS	NS	NS	NS	NS	NS	NS	Down	Down	NS	NS	NS	NS	NS	NS	NS	NS	NS	Down	NS	NS	NS	NS	NS	NS	NS	NS	NS	NS	Down	Down	NS	NS	NS
1700028K03Rik	NS	NS	NS	NS	NS	NS	NS	NS	NS	NS	NS	NS	NS	NS	NS	NS	NS	NS	NS	NS	NS	NS	NS	NS	NS	NS	NS	NS	NS	NS	NS	NS	NS	NS	NS	NS	NS	NS	NS	NS	NS	NS	NS	NS	NS	NS	NS	NS	NS
1700028P14Rik	NS	NS	NS	NS	NS	NS	NS	NS	NS	NS	NS	NS	NS	NS	NS	NS	NS	NS	NS	NS	NS	NS	NS	NS	NS	NS	NS	NS	NS	NS	NS	NS	NS	NS	NS	NS	NS	NS	NS	NS	NS	NS	NS	NS	NS	NS	NS	NS	NS
1700029F12Rik	NS	NS	NS	NS	NS	NS	NS	NS	NS	NS	NS	NS	NS	NS	NS	NS	NS	NS	NS	NS	NS	NS	NS	NS	NS	NS	NS	NS	NS	NS	NS	NS	NS	NS	NS	NS	NS	NS	NS	NS	NS	NS	NS	NS	NS	NS	NS	NS	NS
1700029G01Rik	Up	NS	NS	NS	Up	Up	Up	Up	Up	Up	NS	NS	Down	Down	NS	NS	NS	NS	NS	Up	NS	NS	NS	Down	Down	NS	NS	NS	NS	NS	NS	NS	Down	NS	Down	Down	NS	NS	NS	NS	NS	Up	NS	NS	NS	Down	Down	NS	NS
1700029H14Rik	NS	NS	NS	NS	NS	NS	NS	NS	NS	NS	NS	NS	NS	NS	NS	NS	NS	NS	NS	NS	NS	NS	NS	NS	NS	NS	NS	NS	NS	NS	NS	NS	NS	NS	NS	NS	NS	NS	NS	NS	NS	NS	NS	NS	NS	NS	NS	NS	NS
1700029I15Rik	Up	NS	NS	NS	NS	NS	NS	NS	Up	NS	NS	NS	NS	NS	NS	NS	NS	NS	NS	NS	NS	NS	NS	NS	NS	NS	NS	NS	NS	NS	NS	NS	NS	NS	NS	NS	NS	NS	NS	NS	NS	NS	NS	NS	NS	NS	NS	NS	NS
1700029J07Rik	NS	NS	NS	NS	NS	NS	NS	NS	NS	NS	NS	NS	NS	NS	NS	NS	NS	NS	NS	NS	NS	NS	NS	NS	NS	NS	NS	NS	NS	NS	NS	NS	NS	NS	NS	NS	NS	NS	NS	NS	NS	NS	NS	NS	NS	NS	NS	NS	NS
1700029P11Rik	Down	NS	NS	NS	NS	NS	NS	Up	Up	NS	Up	NS	NS	NS	NS	NS	Up	Up	Up	Up	NS	Up	Down	NS	NS	NS	NS	NS	NS	NS	NS	NS	NS	Down	NS	NS	NS	NS	NS	NS	NS	NS	NS	NS	Down	NS	NS	NS	NS
1700030J22Rik	Down	NS	NS	NS	NS	NS	NS	NS	NS	NS	NS	Down	NS	NS	NS	NS	NS	NS	NS	NS	NS	NS	Down	NS	NS	NS	NS	NS	NS	NS	NS	NS	NS	Down	NS	NS	NS	NS	NS	NS	NS	NS	NS	NS	Down	NS	NS	NS	NS
1700030K09Rik	Up	NS	NS	NS	NS	NS	NS	NS	NS	NS	NS	Up	NS	NS	NS	NS	NS	NS	NS	NS	NS	NS	Up	NS	NS	NS	NS	NS	NS	NS	NS	NS	NS	Up	NS	NS	NS	NS	NS	NS	NS	NS	NS	NS	Up	NS	NS	NS	NS
1700034E13Rik	NS	NS	NS	NS	NS	NS	NS	NS	NS	NS	NS	NS	NS	NS	NS	NS	NS	NS	NS	NS	NS	NS	NS	NS	NS	NS	NS	NS	NS	NS	NS	NS	NS	NS	NS	NS	NS	NS	NS	NS	NS	NS	NS	NS	NS	NS	NS	NS	NS
1700034H14Rik	NS	NS	NS	NS	Down	NS	NS	NS	Down	NS	NS	NS	NS	NS	NS	NS	NS	NS	NS	Down	NS	NS	Up	NS	Up	NS	NS	NS	NS	NS	NS	NS	NS	NS	NS	NS	NS	NS	NS	NS	NS	NS	NS	NS	Up	NS	Up	NS	NS
1700034O15Rik	NS	NS	NS	NS	NS	NS	NS	NS	NS	NS	NS	NS	NS	NS	NS	NS	NS	NS	NS	NS	NS	NS	NS	NS	NS	NS	NS	NS	NS	NS	NS	NS	NS	NS	NS	NS	NS	NS	NS	NS	NS	NS	NS	NS	NS	NS	NS	NS	NS
1700036D21Rik	NS	NS	NS	NS	NS	NS	NS	NS	NS	NS	NS	NS	NS	NS	NS	NS	NS	NS	NS	NS	NS	NS	NS	NS	NS	NS	NS	NS	NS	NS	NS	NS	NS	NS	NS	NS	NS	NS	NS	NS	NS	NS	NS	NS	NS	NS	NS	NS	NS
1700037C18Rik	NS	NS	NS	NS	NS	NS	NS	NS	NS	NS	NS	NS	NS	NS	NS	NS	NS	NS	NS	NS	NS	NS	NS	NS	NS	NS	NS	NS	NS	NS	NS	NS	NS	NS	NS	NS	NS	NS	NS	NS	NS	NS	NS	NS	NS	NS	NS	NS	NS
1700037H04Rik	NS	NS	Down	Down	NS	Down	Down	NS	NS	NS	Down	NS	Up	NS	NS	NS	NS	NS	NS	Up	NS	NS	NS	NS	NS	NS	NS	NS	NS	NS	Up	NS	Down	NS	NS	NS	NS	NS	NS	NS	NS	Up	NS	NS	NS	Up	NS	NS	NS
1700039E15Rik	NS	NS	NS	NS	NS	NS	NS	NS	NS	NS	NS	NS	NS	NS	NS	NS	NS	NS	NS	NS	NS	NS	NS	NS	NS	NS	NS	NS	NS	NS	NS	NS	NS	NS	NS	NS	NS	NS	NS	NS	NS	NS	NS	NS	NS	NS	NS	NS	NS
1700040I03Rik	Down	NS	NS	NS	NS	Up	NS	NS	Up	NS	NS	Down	NS	NS	NS	NS	Up	NS	NS	Up	NS	NS	Down	NS	NS	NS	NS	NS	NS	NS	NS	NS	NS	Down	NS	NS	NS	Up	Up	Up	Up	Up	NS	NS	Down	Down	NS	NS	NS
1700040L02Rik	NS	NS	NS	NS	NS	NS	NS	NS	NS	NS	NS	NS	NS	NS	NS	NS	NS	NS	NS	NS	NS	NS	NS	NS	NS	NS	NS	NS	NS	NS	NS	NS	NS	NS	NS	NS	NS	NS	NS	NS	NS	NS	NS	NS	NS	NS	NS	NS	NS
1700042B14Rik	NS	NS	NS	NS	NS	NS	NS	NS	NS	NS	NS	NS	NS	NS	NS	NS	NS	NS	NS	NS	NS	NS	NS	NS	NS	NS	NS	NS	NS	NS	NS	NS	NS	NS	NS	NS	NS	NS	NS	NS	NS	NS	NS	NS	NS	NS	NS	NS	NS
1700047I17Rik1	Up	NS	NS	NS	NS	NS	Up	NS	Up	Up	NS	Up	NS	Down	NS	NS	NS	NS	NS	NS	NS	Down	Up	NS	Down	NS	NS	NS	NS	NS	NS	NS	Down	Up	NS	Down	NS	NS	NS	NS	NS	NS	NS	Down	Up	NS	Down	NS	NS
1700049G17Rik	NS	NS	NS	NS	NS	NS	NS	NS	NS	NS	NS	NS	NS	NS	NS	NS	NS	NS	NS	NS	NS	NS	NS	NS	NS	NS	NS	NS	NS	NS	NS	NS	NS	NS	NS	NS	NS	NS	NS	NS	NS	NS	NS	NS	NS	NS	NS	NS	NS
1700049K14Rik	NS	NS	NS	NS	NS	NS	NS	NS	NS	NS	NS	NS	NS	NS	NS	NS	NS	NS	NS	NS	NS	NS	NS	NS	NS	NS	NS	NS	NS	NS	NS	NS	NS	NS	NS	NS	NS	NS	NS	NS	NS	NS	NS	NS	NS	NS	NS	NS	NS
1700052N19Rik	NS	NS	NS	NS	NS	Down	Down	NS	Down	NS	NS	NS	NS	NS	NS	NS	NS	NS	NS	NS	NS	NS	Up	Up	NS	NS	NS	NS	NS	NS	NS	NS	NS	NS	NS	NS	NS	NS	NS	NS	NS	NS	NS	NS	Up	Up	NS	NS	NS
1700054O13Rik	NS	NS	NS	NS	NS	NS	NS	NS	NS	NS	NS	NS	NS	NS	NS	NS	NS	NS	NS	NS	NS	NS	NS	NS	NS	NS	NS	NS	NS	NS	NS	NS	NS	NS	NS	NS	NS	NS	NS	NS	NS	NS	NS	NS	NS	NS	NS	NS	NS
1700055M20Rik	NS	NS	NS	NS	NS	NS	NS	NS	NS	NS	NS	NS	NS	NS	NS	NS	NS	NS	NS	NS	NS	NS	NS	NS	NS	NS	NS	NS	NS	NS	NS	NS	NS	NS	NS	NS	NS	NS	NS	NS	NS	NS	NS	NS	NS	NS	NS	NS	NS
1700055N04Rik	NS	NS	NS	NS	NS	NS	NS	NS	NS	NS	NS	NS	NS	NS	NS	NS	NS	NS	NS	NS	NS	NS	NS	NS	NS	NS	NS	NS	NS	NS	NS	NS	NS	NS	NS	NS	NS	NS	NS	NS	NS	NS	NS	NS	NS	NS	NS	NS	NS
1700057G04Rik	Down	NS	NS	NS	NS	NS	NS	NS	NS	NS	NS	Down	NS	NS	NS	NS	NS	NS	NS	NS	NS	NS	Down	NS	NS	NS	NS	NS	NS	NS	NS	NS	NS	Down	NS	NS	NS	NS	NS	NS	NS	NS	NS	NS	Down	NS	NS	NS	NS
1700057K13Rik	NS	NS	NS	NS	NS	NS	NS	NS	NS	NS	NS	NS	NS	NS	NS	NS	NS	NS	NS	NS	NS	NS	NS	NS	NS	NS	NS	NS	NS	NS	NS	NS	NS	NS	NS	NS	NS	NS	NS	NS	NS	NS	NS	NS	NS	NS	NS	NS	NS
1700058C13Rik	NS	NS	NS	NS	NS	NS	NS	NS	NS	NS	NS	NS	NS	NS	NS	NS	NS	NS	NS	NS	NS	NS	NS	NS	NS	NS	NS	NS	NS	NS	NS	NS	NS	NS	NS	NS	NS	NS	NS	NS	NS	NS	NS	NS	NS	NS	NS	NS	NS
1700061G19Rik	NS	NS	NS	NS	NS	NS	NS	NS	NS	NS	NS	NS	NS	NS	NS	NS	NS	NS	NS	NS	NS	NS	NS	NS	NS	NS	NS	NS	NS	NS	NS	NS	NS	NS	NS	NS	NS	NS	NS	NS	NS	NS	NS	NS	Down	NS	NS	NS	NS
1700063I17Rik	NS	NS	NS	NS	NS	NS	NS	NS	NS	NS	NS	NS	NS	NS	NS	NS	NS	NS	NS	NS	NS	NS	NS	NS	NS	NS	NS	NS	NS	NS	NS	NS	NS	NS	NS	NS	NS	NS	NS	NS	NS	NS	NS	NS	NS	NS	NS	NS	NS
1700065I17Rik	NS	NS	NS	NS	NS	NS	NS	NS	NS	NS	NS	NS	NS	NS	NS	NS	NS	NS	NS	NS	NS	NS	NS	NS	NS	NS	NS	NS	NS	NS	NS	NS	NS	NS	NS	NS	NS	NS	NS	NS	NS	NS	NS	NS	NS	NS	NS	NS	NS
1700065O13Rik	Up	NS	NS	NS	NS	NS	NS	NS	NS	NS	NS	NS	NS	NS	NS	NS	NS	NS	NS	NS	NS	NS	Up	NS	NS	NS	NS	NS	NS	NS	NS	NS	NS	NS	NS	NS	NS	NS	NS	NS	NS	NS	NS	NS	Up	NS	NS	NS	NS
1700067C01Rik	NS	NS	NS	NS	NS	NS	NS	NS	NS	NS	NS	NS	NS	NS	NS	NS	NS	NS	NS	NS	NS	NS	NS	NS	NS	NS	NS	NS	NS	NS	NS	NS	NS	NS	NS	NS	NS	NS	NS	NS	NS	NS	NS	NS	NS	NS	NS	NS	NS
1700067K01Rik	NS	NS	NS	NS	NS	NS	NS	NS	NS	NS	NS	NS	NS	NS	NS	NS	NS	NS	NS	NS	NS	NS	NS	NS	NS	NS	NS	NS	NS	NS	NS	NS	NS	NS	NS	NS	NS	NS	NS	NS	NS	NS	NS	NS	NS	NS	NS	NS	NS
1700067P10Rik	NS	NS	NS	NS	NS	NS	NS	NS	NS	NS	NS	NS	NS	NS	NS	NS	NS	NS	NS	NS	NS	NS	NS	NS	NS	NS	NS	NS	NS	NS	NS	NS	NS	NS	NS	NS	NS	NS	NS	NS	NS	NS	NS	NS	NS	NS	NS	NS	NS
1700072E05Rik	NS	NS	NS	NS	NS	NS	NS	NS	NS	NS	NS	NS	NS	NS	NS	NS	NS	NS	NS	NS	NS	NS	NS	NS	NS	NS	NS	NS	NS	NS	NS	NS	NS	NS	NS	NS	NS	NS	NS	NS	NS	NS	NS	NS	NS	NS	NS	NS	NS
1700074P13Rik	NS	NS	NS	NS	NS	NS	NS	NS	NS	NS	NS	NS	NS	NS	NS	NS	NS	NS	NS	NS	NS	NS	NS	NS	NS	NS	NS	NS	NS	NS	NS	NS	NS	NS	NS	NS	NS	NS	NS	NS	NS	NS	NS	NS	NS	NS	NS	NS	NS
1700080E11Rik	Down	NS	NS	NS	NS	NS	NS	NS	NS	NS	NS	NS	NS	NS	NS	NS	NS	NS	NS	NS	NS	NS	Down	NS	NS	NS	NS	NS	NS	NS	NS	NS	NS	Down	NS	NS	NS	NS	NS	NS	NS	NS	NS	NS	Down	NS	NS	NS	NS
1700081D17Rik	NS	NS	NS	NS	NS	NS	NS	NS	NS	NS	NS	NS	NS	NS	NS	NS	NS	NS	NS	NS	NS	NS	NS	NS	NS	NS	NS	NS	NS	NS	NS	NS	NS	NS	NS	NS	NS	NS	NS	NS	NS	NS	NS	NS	NS	NS	NS	NS	NS
1700084C01Rik	Down	Down	NS	NS	NS	NS	NS	NS	NS	NS	NS	NS	NS	NS	NS	NS	NS	NS	NS	NS	NS	NS	Down	Down	NS	NS	NS	NS	NS	NS	NS	NS	NS	Down	Down	NS	NS	NS	NS	NS	NS	NS	NS	NS	Down	NS	NS	NS	NS
1700088E04Rik	NS	NS	NS	NS	NS	NS	NS	NS	NS	NS	NS	NS	NS	NS	NS	NS	NS	NS	NS	NS	NS	NS	NS	NS	NS	NS	NS	NS	NS	NS	NS	NS	NS	NS	NS	NS	NS	NS	NS	NS	NS	NS	NS	NS	NS	NS	NS	NS	NS
1700093K21Rik	NS	NS	NS	NS	NS	NS	NS	NS	NS	NS	NS	NS	NS	NS	NS	NS	NS	NS	NS	NS	NS	NS	NS	NS	NS	NS	NS	NS	NS	NS	NS	NS	NS	NS	NS	NS	NS	NS	NS	NS	NS	NS	NS	NS	NS	NS	NS	NS	NS
1700094C09Rik	NS	NS	NS	NS	NS	NS	NS	NS	NS	NS	NS	NS	NS	NS	NS	NS	NS	NS	NS	NS	NS	NS	NS	NS	NS	NS	NS	NS	NS	NS	NS	NS	NS	NS	NS	NS	NS	NS	NS	NS	NS	NS	NS	NS	NS	NS	NS	NS	NS
1700102P08Rik	NS	NS	NS	NS	NS	NS	NS	NS	NS	NS	NS	NS	NS	NS	NS	NS	NS	NS	NS	NS	NS	NS	NS	NS	NS	NS	NS	NS	NS	NS	NS	NS	NS	NS	NS	NS	NS	NS	NS	NS	NS	NS	NS	NS	NS	NS	NS	NS	NS
1700108M19Rik	NS	NS	NS	NS	NS	NS	NS	NS	NS	NS	NS	NS	NS	NS	NS	NS	NS	NS	NS	NS	NS	NS	NS	NS	NS	NS	NS	NS	NS	NS	NS	NS	NS	NS	NS	NS	NS	NS	NS	NS	NS	NS	NS	NS	NS	NS	NS	NS	NS
1700109H08Rik	NS	NS	NS	NS	NS	NS	NS	NS	NS	NS	NS	NS	NS	NS	NS	NS	NS	NS	NS	NS	NS	NS	NS	NS	NS	NS	NS	NS	NS	NS	NS	NS	NS	NS	NS	NS	NS	NS	NS	NS	NS	NS	NS	NS	NS	NS	NS	NS	NS
1700112C13Rik	NS	NS	NS	NS	NS	NS	NS	NS	NS	NS	NS	NS	NS	NS	NS	NS	NS	NS	NS	NS	NS	NS	NS	NS	NS	NS	NS	NS	NS	NS	NS	NS	NS	NS	NS	NS	NS	NS	NS	NS	NS	NS	NS	NS	NS	NS	NS	NS	NS
1700113I22Rik	NS	NS	NS	NS	NS	NS	NS	NS	NS	NS	NS	NS	NS	NS	NS	NS	NS	NS	NS	NS	NS	NS	NS	NS	NS	NS	NS	NS	NS	NS	NS	NS	NS	NS	NS	NS	NS	NS	NS	NS	NS	NS	NS	NS	NS	NS	NS	NS	NS
1700113O17Rik	Down	NS	NS	NS	NS	NS	NS	NS	NS	NS	NS	Down	NS	NS	NS	NS	NS	NS	NS	NS	NS	NS	Down	NS	NS	NS	NS	NS	NS	NS	NS	NS	NS	Down	NS	NS	NS	NS	NS	NS	NS	NS	NS	NS	Down	NS	NS	NS	NS
1700120B06Rik	NS	NS	NS	NS	NS	NS	NS	NS	NS	NS	NS	NS	NS	NS	NS	NS	NS	NS	NS	NS	NS	NS	NS	NS	NS	NS	NS	NS	NS	NS	NS	NS	NS	NS	NS	NS	NS	NS	NS	NS	NS	NS	NS	NS	NS	NS	NS	NS	NS
1700123D08Rik	NS	NS	NS	NS	NS	NS	NS	NS	NS	NS	NS	NS	NS	NS	NS	NS	NS	NS	NS	NS	NS	NS	NS	NS	NS	NS	NS	NS	NS	NS	NS	NS	NS	NS	NS	NS	NS	NS	NS	NS	NS	NS	NS	NS	NS	NS	NS	NS	NS
1700123K08Rik	NS	NS	NS	NS	NS	NS	NS	NS	NS	NS	NS	NS	NS	NS	NS	NS	NS	NS	NS	NS	NS	NS	NS	NS	NS	NS	NS	NS	NS	NS	NS	NS	NS	NS	NS	NS	NS	NS	NS	NS	NS	NS	NS	NS	NS	NS	NS	NS	NS
1700123O20Rik	Up	NS	NS	NS	NS	NS	NS	NS	NS	NS	NS	Up	NS	NS	NS	NS	NS	NS	NS	NS	NS	NS	NS	NS	NS	NS	NS	NS	NS	NS	NS	NS	NS	Up	NS	NS	NS	NS	NS	NS	NS	NS	NS	NS	NS	NS	NS	NS	NS
1700129I15Rik	NS	NS	NS	NS	NS	NS	NS	NS	NS	NS	NS	NS	NS	NS	NS	NS	NS	NS	NS	NS	NS	NS	NS	NS	NS	NS	NS	NS	NS	NS	NS	NS	NS	NS	NS	NS	NS	NS	NS	NS	NS	NS	NS	NS	NS	NS	NS	NS	NS
1810007M14Rik	NS	NS	NS	NS	NS	NS	NS	NS	Down	NS	NS	NS	NS	NS	NS	NS	NS	NS	NS	Down	NS	NS	NS	NS	NS	NS	NS	NS	NS	NS	NS	NS	NS	NS	NS	NS	NS	NS	NS	NS	NS	Down	NS	NS	NS	NS	NS	NS	NS
1810007P19Rik	NS	NS	NS	NS	NS	NS	NS	NS	NS	NS	NS	NS	NS	NS	NS	NS	NS	NS	NS	NS	NS	NS	NS	NS	NS	NS	NS	NS	NS	NS	NS	NS	NS	NS	NS	NS	NS	NS	NS	NS	NS	NS	NS	NS	NS	NS	NS	NS	NS
1810008A18Rik	NS	Up	NS	NS	NS	NS	NS	NS	Up	NS	NS	Up	Up	NS	NS	NS	NS	NS	Up	Up	NS	NS	NS	Up	NS	NS	NS	NS	NS	NS	Up	NS	NS	NS	Up	NS	NS	NS	NS	NS	NS	Up	NS	NS	NS	NS	NS	NS	NS
1810008K16Rik	NS	NS	NS	NS	NS	NS	NS	NS	NS	NS	NS	NS	NS	NS	NS	NS	NS	NS	NS	NS	NS	NS	NS	NS	NS	NS	NS	NS	NS	NS	NS	NS	NS	NS	NS	NS	NS	NS	NS	NS	NS	NS	NS	NS	NS	NS	NS	NS	NS
1810009A15Rik	NS	NS	NS	NS	NS	NS	NS	NS	NS	Up	NS	NS	NS	NS	NS	NS	NS	NS	NS	NS	NS	NS	NS	NS	NS	NS	NS	NS	NS	NS	NS	NS	NS	NS	Down	NS	NS	NS	NS	NS	NS	NS	NS	NS	NS	NS	NS	NS	Up
1810009J06Rik	NS	NS	NS	NS	NS	NS	NS	NS	NS	NS	NS	NS	NS	NS	NS	NS	NS	NS	NS	NS	NS	NS	NS	NS	NS	NS	NS	NS	NS	NS	NS	NS	NS	NS	NS	NS	NS	NS	NS	NS	NS	NS	NS	NS	NS	NS	NS	NS	NS
1810009O10Rik	NS	NS	NS	NS	NS	NS	NS	NS	NS	NS	NS	NS	NS	NS	NS	NS	NS	NS	NS	NS	NS	NS	NS	NS	NS	Down	Down	Down	NS	NS	NS	Down	Down	NS	NS	NS	NS	NS	NS	NS	NS	NS	NS	NS	NS	NS	NS	NS	NS
1810010M01Rik	NS	NS	NS	Down	Down	NS	NS	NS	NS	NS	Down	NS	NS	NS	Down	Down	NS	NS	NS	NS	NS	Down	NS	NS	NS	Down	Down	NS	NS	NS	NS	NS	Down	Up	Up	Up	NS	NS	NS	Up	Up	Up	Up	NS	NS	NS	NS	Down	Down
1810011O10Rik	NS	NS	NS	NS	NS	NS	NS	NS	NS	NS	NS	NS	NS	NS	NS	NS	NS	NS	NS	NS	NS	NS	NS	NS	NS	NS	NS	NS	NS	NS	NS	NS	NS	NS	NS	NS	NS	NS	NS	NS	NS	NS	NS	NS	NS	NS	NS	NS	NS
1810014F10Rik	Down	Down	NS	NS	NS	Down	Down	Down	NS	NS	NS	NS	NS	NS	NS	NS	NS	NS	NS	NS	NS	NS	NS	NS	NS	NS	NS	NS	NS	NS	NS	NS	Up	NS	NS	NS	NS	NS	NS	NS	NS	NS	NS	NS	NS	Down	NS	NS	NS
1810015A11Rik	NS	NS	NS	NS	NS	NS	NS	NS	NS	NS	NS	NS	NS	NS	NS	NS	NS	NS	NS	NS	NS	NS	Up	NS	NS	NS	NS	NS	NS	NS	NS	NS	NS	Up	NS	NS	NS	NS	NS	NS	Up	Up	NS	Up	Up	NS	NS	NS	NS
1810019J16Rik	NS	Down	NS	NS	NS	NS	NS	NS	NS	NS	NS	NS	NS	NS	NS	NS	NS	NS	NS	NS	NS	NS	NS	NS	NS	NS	NS	NS	NS	NS	NS	NS	NS	NS	NS	NS	NS	NS	NS	NS	NS	NS	NS	NS	NS	NS	NS	NS	NS
1810020D17Rik	NS	NS	NS	NS	NS	NS	Up	NS	NS	Up	NS	NS	NS	NS	NS	NS	NS	NS	NS	NS	NS	NS	NS	NS	NS	NS	NS	NS	NS	NS	NS	NS	NS	NS	NS	NS	NS	NS	NS	NS	NS	NS	NS	NS	Down	NS	NS	NS	NS
1810020G14Rik	NS	NS	NS	NS	NS	NS	NS	NS	NS	NS	NS	NS	NS	NS	NS	NS	NS	NS	NS	NS	NS	NS	NS	NS	NS	NS	NS	NS	NS	NS	NS	NS	NS	NS	NS	NS	NS	NS	NS	NS	NS	NS	NS	NS	NS	NS	NS	NS	NS
1810022C23Rik	Down	NS	NS	NS	NS	NS	NS	NS	NS	NS	NS	Down	NS	NS	NS	NS	NS	NS	NS	NS	NS	NS	NS	NS	NS	NS	Up	NS	Up	NS	NS	NS	NS	Down	NS	NS	NS	NS	NS	NS	NS	NS	NS	NS	Down	Down	NS	NS	NS
1810023F06Rik	NS	NS	NS	NS	NS	NS	NS	NS	NS	NS	NS	NS	NS	NS	NS	NS	NS	NS	NS	NS	NS	NS	NS	NS	NS	NS	NS	NS	NS	NS	NS	NS	NS	NS	NS	NS	NS	NS	NS	NS	NS	NS	NS	NS	NS	NS	NS	NS	NS
1810026J23Rik	Up	Up	Up	NS	NS	NS	NS	NS	NS	NS	NS	NS	NS	NS	NS	NS	NS	NS	NS	Down	NS	NS	NS	Up	NS	NS	NS	NS	NS	NS	Down	NS	NS	NS	NS	NS	NS	NS	NS	NS	NS	Down	NS	NS	NS	Up	NS	NS	NS
1810027O10Rik	Down	Down	Down	Down	Down	Down	Down	Down	NS	Down	Down	NS	NS	NS	NS	NS	NS	NS	NS	Up	NS	Down	NS	NS	NS	NS	NS	NS	NS	NS	Up	NS	Down	NS	NS	NS	NS	NS	NS	NS	Up	Up	NS	Down	NS	NS	NS	NS	NS
1810029B16Rik	Up	Up	Up	Up	Up	Up	Up	Up	Up	Up	Up	NS	NS	NS	NS	NS	NS	NS	NS	NS	NS	NS	NS	NS	NS	NS	NS	NS	NS	NS	NS	NS	NS	NS	NS	NS	NS	NS	NS	NS	NS	NS	NS	NS	NS	NS	NS	NS	NS
1810030J14Rik	NS	NS	NS	NS	NS	NS	NS	NS	NS	NS	NS	NS	NS	NS	NS	NS	NS	NS	NS	NS	NS	NS	NS	NS	NS	NS	NS	NS	NS	NS	NS	NS	NS	NS	NS	NS	NS	NS	NS	NS	NS	NS	NS	NS	NS	NS	NS	NS	NS
1810030N24Rik	NS	NS	NS	NS	NS	NS	NS	NS	NS	NS	NS	NS	NS	NS	NS	NS	NS	NS	NS	NS	NS	NS	Down	Down	NS	NS	NS	NS	NS	NS	NS	NS	NS	NS	NS	NS	NS	NS	NS	NS	NS	NS	NS	NS	NS	NS	NS	NS	NS
1810030O07Rik	NS	NS	NS	NS	NS	NS	NS	NS	NS	NS	NS	NS	NS	NS	NS	NS	NS	NS	NS	NS	NS	NS	NS	NS	NS	NS	NS	NS	NS	NS	NS	NS	NS	NS	NS	NS	NS	NS	NS	NS	NS	NS	NS	NS	NS	NS	NS	NS	NS
1810031K17Rik	Up	Up	Up	Up	Up	Up	Up	Up	Up	Up	NS	NS	NS	NS	NS	NS	NS	NS	NS	NS	NS	NS	NS	NS	NS	NS	NS	NS	NS	NS	NS	NS	Down	NS	NS	NS	NS	NS	NS	NS	NS	NS	NS	NS	NS	NS	NS	NS	NS
1810033M07Rik	NS	NS	NS	NS	NS	NS	NS	NS	NS	NS	NS	NS	NS	NS	NS	NS	NS	NS	NS	NS	NS	NS	NS	NS	NS	NS	NS	NS	NS	NS	NS	NS	NS	NS	NS	NS	NS	NS	NS	NS	NS	NS	NS	NS	NS	NS	NS	NS	NS
1810034K20Rik	NS	NS	NS	NS	NS	NS	NS	NS	NS	NS	NS	NS	NS	NS	NS	NS	NS	NS	NS	NS	NS	NS	NS	NS	NS	NS	NS	NS	NS	NS	NS	NS	NS	NS	NS	NS	NS	NS	NS	NS	NS	NS	NS	NS	NS	NS	NS	NS	NS
1810035L17Rik	NS	NS	NS	NS	NS	NS	NS	NS	NS	NS	NS	NS	NS	NS	NS	NS	NS	NS	NS	NS	NS	NS	NS	NS	NS	NS	NS	NS	NS	NS	NS	Up	NS	NS	NS	NS	NS	NS	NS	NS	NS	NS	NS	NS	NS	NS	NS	NS	NS
1810037C20Rik	NS	NS	NS	NS	NS	NS	NS	NS	Up	NS	NS	NS	Down	NS	NS	NS	NS	NS	NS	Up	NS	NS	NS	Down	NS	NS	NS	NS	NS	NS	Up	NS	NS	NS	Down	NS	NS	NS	NS	NS	NS	Up	NS	NS	NS	Down	Down	NS	NS
1810043G02Rik	Down	Down	NS	NS	NS	Down	NS	NS	NS	NS	NS	NS	NS	NS	NS	NS	NS	NS	NS	NS	NS	NS	NS	NS	NS	NS	NS	NS	NS	NS	NS	NS	NS	NS	NS	NS	NS	NS	NS	NS	NS	Up	NS	NS	NS	NS	NS	NS	NS
1810046J19Rik	NS	NS	NS	NS	Up	Up	NS	Up	Up	NS	NS	NS	NS	NS	NS	NS	NS	NS	NS	Up	NS	NS	Down	Down	NS	NS	NS	NS	NS	NS	NS	NS	Down	NS	NS	NS	NS	NS	NS	NS	NS	Up	NS	NS	Down	Down	NS	NS	NS
1810048J11Rik	NS	NS	NS	NS	NS	NS	NS	Down	Down	NS	NS	NS	NS	NS	NS	NS	NS	NS	NS	Down	NS	NS	NS	NS	NS	NS	NS	NS	NS	NS	NS	NS	NS	Up	Up	NS	NS	NS	NS	NS	NS	NS	NS	NS	Up	Up	Up	NS	NS
1810049H13Rik	NS	Down	NS	NS	NS	NS	NS	NS	NS	NS	NS	Up	NS	NS	NS	NS	NS	NS	Up	Up	NS	NS	NS	Down	NS	NS	NS	NS	NS	NS	NS	NS	NS	NS	Down	NS	NS	NS	NS	NS	NS	NS	NS	NS	NS	NS	NS	NS	NS
1810055E12Rik	Up	NS	NS	Up	NS	NS	Up	NS	NS	NS	NS	Up	NS	NS	NS	NS	NS	NS	NS	NS	NS	NS	NS	NS	NS	NS	NS	NS	NS	NS	Down	NS	NS	NS	NS	NS	NS	NS	NS	NS	NS	Down	NS	NS	NS	NS	NS	NS	NS
1810055G02Rik	NS	Down	Down	Down	NS	NS	NS	NS	NS	Down	NS	NS	NS	NS	NS	NS	NS	NS	NS	NS	Down	NS	NS	NS	NS	NS	NS	NS	NS	NS	NS	NS	NS	Up	NS	NS	NS	NS	NS	NS	Up	Up	NS	NS	Up	NS	NS	NS	NS
1810063B05Rik	NS	NS	NS	NS	NS	NS	NS	NS	Up	NS	NS	NS	NS	NS	NS	NS	NS	NS	NS	Up	NS	NS	NS	Down	NS	NS	NS	NS	NS	NS	NS	NS	NS	NS	Down	NS	NS	NS	NS	NS	NS	NS	NS	NS	NS	Down	NS	NS	NS
1810065E05Rik	NS	NS	NS	NS	NS	NS	NS	NS	NS	NS	NS	NS	NS	NS	NS	NS	NS	NS	NS	NS	NS	NS	NS	NS	NS	NS	NS	NS	NS	NS	NS	NS	NS	NS	NS	NS	NS	NS	NS	NS	NS	NS	NS	NS	NS	NS	NS	NS	NS
1810074P20Rik	Down	NS	NS	NS	NS	NS	NS	NS	NS	NS	NS	NS	NS	NS	NS	NS	NS	NS	NS	NS	NS	NS	NS	NS	NS	NS	NS	NS	NS	NS	NS	NS	NS	Down	NS	NS	NS	NS	NS	NS	NS	NS	NS	NS	Down	NS	NS	NS	NS
2010001J22Rik	NS	NS	NS	NS	NS	NS	NS	NS	NS	NS	NS	NS	NS	NS	NS	NS	NS	NS	NS	NS	NS	NS	NS	NS	NS	NS	NS	NS	NS	NS	NS	NS	NS	NS	NS	NS	NS	NS	NS	NS	NS	NS	NS	NS	NS	NS	NS	NS	NS
2010001M09Rik	Down	NS	NS	NS	NS	NS	NS	NS	NS	NS	NS	Down	NS	NS	NS	NS	NS	NS	NS	NS	NS	NS	Down	NS	NS	NS	NS	NS	NS	NS	NS	NS	NS	Down	NS	NS	NS	NS	NS	NS	NS	NS	NS	NS	NS	NS	Up	Up	Up
2010002N04Rik	NS	NS	NS	NS	NS	NS	NS	Down	NS	NS	NS	NS	NS	NS	NS	NS	NS	NS	Down	NS	NS	NS	NS	NS	NS	NS	NS	NS	NS	NS	NS	NS	NS	NS	NS	NS	NS	NS	NS	NS	Down	NS	NS	NS	NS	NS	NS	NS	NS
2010003H20Rik	NS	NS	NS	NS	NS	NS	NS	NS	NS	NS	NS	NS	NS	NS	NS	NS	NS	NS	NS	NS	NS	NS	NS	NS	NS	NS	NS	NS	NS	NS	NS	NS	NS	NS	NS	NS	NS	NS	NS	NS	NS	NS	NS	NS	NS	NS	NS	NS	NS
2010003J03Rik	Up	NS	NS	NS	NS	NS	NS	NS	NS	NS	NS	Up	NS	NS	NS	NS	NS	NS	NS	NS	NS	NS	Up	NS	NS	NS	NS	NS	NS	NS	NS	NS	NS	Up	NS	NS	NS	NS	NS	NS	NS	NS	NS	NS	Up	NS	NS	NS	NS
2010003O18Rik	NS	NS	NS	NS	NS	NS	NS	NS	Up	NS	NS	NS	NS	NS	NS	NS	NS	NS	NS	Up	NS	NS	NS	NS	NS	NS	NS	NS	NS	NS	NS	NS	NS	NS	NS	NS	NS	NS	NS	Up	Up	Up	NS	NS	NS	NS	NS	NS	NS
2010004A03Rik	NS	NS	NS	NS	NS	NS	NS	NS	NS	NS	NS	NS	NS	NS	NS	NS	NS	NS	NS	NS	NS	NS	NS	NS	NS	NS	NS	NS	NS	NS	NS	NS	NS	NS	NS	NS	NS	NS	NS	NS	NS	NS	NS	NS	NS	Down	NS	NS	NS
2010005H15Rik	NS	NS	NS	NS	NS	NS	NS	NS	NS	Down	NS	NS	NS	NS	NS	NS	NS	NS	NS	NS	Down	NS	NS	NS	NS	NS	NS	NS	NS	NS	NS	Down	NS	NS	NS	NS	NS	NS	NS	NS	NS	NS	Down	NS	NS	NS	NS	NS	NS
2010005J08Rik	Up	Up	NS	Up	Up	NS	Up	Up	Up	Up	Up	NS	NS	NS	NS	NS	NS	NS	NS	Up	NS	NS	NS	NS	NS	NS	NS	NS	NS	NS	NS	NS	NS	NS	NS	NS	NS	NS	NS	NS	NS	NS	NS	NS	NS	NS	NS	NS	NS
2010007H12Rik	Down	Down	NS	Down	NS	Down	Down	NS	NS	Down	NS	NS	NS	NS	NS	NS	NS	NS	Up	Up	NS	NS	NS	NS	NS	NS	NS	NS	NS	NS	NS	NS	NS	NS	NS	NS	NS	NS	NS	NS	NS	NS	NS	NS	NS	NS	NS	NS	NS
2010011I20Rik	Down	NS	NS	NS	NS	NS	NS	NS	NS	NS	Down	Down	NS	NS	NS	NS	NS	NS	NS	NS	NS	NS	NS	NS	NS	NS	NS	NS	NS	NS	NS	NS	NS	NS	NS	NS	NS	NS	NS	NS	NS	NS	NS	NS	Down	NS	NS	NS	NS
2010012O05Rik	NS	NS	NS	NS	NS	NS	NS	NS	NS	NS	NS	NS	NS	NS	NS	NS	NS	NS	NS	NS	NS	NS	NS	NS	NS	NS	NS	NS	NS	NS	NS	NS	NS	NS	NS	NS	NS	NS	NS	NS	NS	NS	NS	NS	NS	NS	NS	NS	NS
2010015L04Rik	NS	NS	NS	NS	NS	NS	NS	NS	NS	NS	NS	NS	NS	NS	NS	NS	NS	NS	NS	NS	NS	NS	NS	NS	NS	NS	NS	NS	NS	NS	NS	NS	NS	NS	NS	NS	NS	NS	NS	NS	NS	NS	NS	NS	NS	NS	NS	NS	NS
2010100O12Rik	NS	NS	NS	NS	Up	NS	NS	NS	Up	Up	NS	NS	NS	NS	NS	NS	NS	NS	NS	NS	NS	NS	Down	NS	NS	NS	NS	NS	NS	NS	NS	NS	Down	NS	NS	NS	NS	NS	NS	NS	NS	NS	NS	NS	Down	NS	NS	NS	NS
2010106E10Rik	NS	NS	NS	NS	NS	NS	NS	NS	NS	NS	NS	NS	NS	NS	NS	NS	NS	NS	NS	NS	NS	NS	NS	NS	NS	NS	NS	NS	NS	NS	NS	NS	NS	NS	NS	NS	NS	NS	NS	NS	NS	NS	NS	NS	NS	NS	NS	NS	NS
2010106G01Rik	NS	NS	NS	NS	NS	NS	NS	NS	NS	NS	NS	NS	NS	NS	NS	Up	Up	NS	NS	NS	NS	NS	NS	NS	NS	NS	NS	NS	NS	NS	Down	NS	NS	NS	NS	NS	NS	NS	NS	NS	NS	NS	NS	NS	NS	NS	NS	NS	NS
2010107E04Rik	NS	NS	NS	NS	NS	NS	NS	NS	Up	NS	NS	NS	NS	NS	NS	NS	NS	NS	NS	NS	NS	NS	NS	Down	NS	NS	NS	NS	NS	NS	NS	NS	NS	NS	NS	NS	NS	NS	NS	NS	NS	NS	NS	NS	NS	Down	NS	NS	NS
2010107G12Rik	NS	NS	NS	NS	NS	NS	NS	NS	NS	NS	NS	NS	NS	NS	NS	NS	NS	NS	NS	NS	NS	NS	NS	NS	NS	NS	NS	NS	NS	NS	NS	NS	NS	NS	NS	NS	NS	NS	NS	NS	NS	NS	NS	NS	NS	NS	NS	NS	NS
2010107G23Rik	NS	NS	NS	NS	NS	NS	NS	NS	NS	NS	NS	NS	NS	NS	NS	NS	NS	NS	NS	NS	NS	NS	NS	NS	NS	NS	NS	NS	NS	NS	NS	NS	NS	NS	NS	NS	NS	NS	NS	NS	NS	NS	NS	NS	NS	NS	NS	NS	NS
2010109I03Rik	NS	NS	NS	NS	NS	NS	NS	NS	NS	NS	NS	NS	NS	NS	NS	NS	NS	NS	NS	NS	NS	NS	NS	NS	NS	NS	NS	NS	NS	NS	NS	NS	NS	NS	NS	NS	NS	NS	NS	NS	NS	NS	NS	NS	NS	NS	NS	NS	NS
2010111I01Rik	NS	NS	NS	NS	NS	NS	NS	NS	NS	NS	NS	NS	NS	NS	NS	NS	NS	NS	NS	NS	NS	NS	NS	NS	NS	NS	NS	NS	NS	NS	NS	NS	NS	NS	Down	NS	NS	NS	NS	NS	NS	NS	NS	NS	NS	NS	NS	NS	NS
2010204N08Rik	NS	NS	NS	NS	NS	NS	NS	NS	NS	NS	NS	NS	NS	NS	NS	NS	NS	NS	NS	NS	NS	NS	NS	NS	NS	NS	NS	NS	NS	NS	NS	NS	NS	NS	NS	NS	NS	NS	NS	NS	NS	NS	NS	NS	NS	NS	NS	NS	NS
2010305A19Rik	NS	NS	NS	NS	NS	NS	NS	NS	NS	NS	NS	NS	NS	NS	NS	NS	NS	NS	NS	NS	NS	NS	NS	NS	NS	NS	NS	NS	NS	NS	NS	NS	NS	NS	NS	NS	NS	NS	NS	NS	NS	NS	NS	NS	NS	NS	NS	NS	NS
2010309E21Rik	NS	NS	NS	NS	NS	NS	NS	NS	NS	NS	NS	NS	NS	NS	NS	NS	NS	NS	NS	NS	NS	NS	NS	NS	NS	NS	NS	NS	NS	NS	NS	NS	NS	NS	NS	NS	NS	NS	NS	NS	NS	NS	NS	NS	Up	NS	NS	NS	NS
2010311D03Rik	NS	NS	NS	NS	NS	NS	NS	NS	NS	NS	NS	NS	NS	NS	NS	NS	NS	NS	NS	NS	NS	NS	Up	NS	NS	NS	NS	NS	NS	NS	NS	NS	NS	NS	NS	NS	NS	NS	NS	NS	NS	NS	NS	NS	Up	NS	NS	NS	NS
2010321M09Rik	Up	NS	NS	NS	NS	NS	NS	NS	NS	NS	NS	Up	NS	NS	NS	NS	NS	NS	NS	NS	NS	NS	NS	NS	NS	NS	NS	NS	NS	NS	NS	NS	Down	Up	NS	NS	NS	NS	NS	NS	NS	NS	NS	NS	Up	NS	NS	NS	NS
2200001I15Rik	Down	Down	Down	Down	Down	Down	Down	Down	Down	Down	Down	Down	Down	Down	NS	Up	Up	Up	NS	NS	NS	Up	Down	NS	NS	Up	Up	Up	Up	Up	Up	NS	Up	Down	NS	NS	Up	Up	Up	Up	Up	Up	NS	Up	Down	Down	Down	NS	NS
2200002K05Rik	NS	NS	Down	NS	NS	NS	NS	NS	NS	NS	NS	Up	NS	NS	NS	Up	Up	Up	Up	Up	NS	Up	NS	NS	NS	NS	NS	NS	NS	NS	NS	NS	NS	NS	NS	NS	NS	NS	NS	NS	NS	NS	NS	NS	NS	NS	NS	NS	NS
2210009G21Rik	NS	NS	NS	NS	NS	NS	NS	NS	NS	NS	NS	NS	NS	NS	NS	NS	NS	NS	NS	NS	NS	NS	NS	NS	NS	NS	NS	NS	NS	NS	NS	NS	NS	Down	NS	NS	NS	NS	NS	NS	NS	NS	NS	NS	NS	NS	NS	NS	NS
2210010C04Rik	NS	NS	NS	NS	NS	NS	NS	NS	NS	NS	NS	NS	NS	NS	NS	NS	NS	NS	NS	NS	NS	NS	NS	NS	NS	NS	NS	NS	NS	NS	NS	NS	NS	NS	NS	NS	NS	NS	NS	NS	NS	NS	NS	NS	NS	NS	NS	NS	NS
2210010L05Rik	NS	NS	NS	NS	NS	NS	NS	NS	NS	NS	NS	Down	NS	NS	NS	NS	NS	NS	NS	NS	NS	NS	NS	NS	NS	NS	NS	NS	NS	NS	NS	NS	NS	Down	NS	NS	NS	NS	NS	NS	NS	NS	NS	NS	NS	NS	NS	NS	NS
2210012G02Rik	NS	NS	NS	NS	NS	NS	NS	NS	NS	NS	NS	NS	NS	NS	NS	NS	NS	NS	NS	NS	NS	NS	NS	NS	NS	NS	NS	NS	NS	NS	NS	NS	NS	NS	NS	NS	NS	NS	NS	NS	NS	NS	NS	NS	NS	NS	NS	NS	NS
2210016L21Rik	NS	NS	NS	NS	Up	NS	NS	Up	Up	NS	NS	NS	NS	NS	NS	Up	Up	Up	Up	Up	NS	NS	Down	Down	NS	NS	NS	NS	NS	NS	NS	NS	Down	Down	NS	NS	NS	NS	NS	NS	NS	NS	NS	NS	Down	NS	NS	NS	NS
2210021J22Rik	NS	Down	Down	NS	NS	NS	NS	NS	NS	NS	NS	Up	NS	NS	NS	NS	Up	NS	Up	Up	NS	Up	NS	NS	NS	NS	NS	NS	NS	NS	NS	NS	NS	NS	NS	NS	NS	NS	NS	NS	NS	Up	NS	NS	NS	Down	Down	NS	NS
2210023G05Rik	NS	NS	NS	NS	NS	NS	NS	NS	NS	NS	NS	NS	NS	NS	NS	NS	NS	NS	NS	NS	NS	NS	NS	NS	NS	NS	NS	NS	NS	NS	NS	NS	NS	NS	NS	NS	NS	NS	NS	NS	NS	NS	NS	NS	NS	NS	NS	NS	NS
2210407C18Rik	NS	NS	NS	NS	NS	NS	NS	NS	NS	NS	NS	NS	NS	NS	NS	NS	NS	NS	NS	NS	NS	NS	NS	NS	NS	NS	NS	NS	NS	NS	NS	NS	NS	NS	NS	NS	NS	NS	NS	NS	NS	NS	NS	NS	NS	NS	NS	NS	NS
2210412D01Rik	Up	NS	NS	NS	NS	NS	NS	NS	NS	NS	NS	Up	NS	NS	NS	NS	NS	NS	NS	NS	NS	NS	Up	NS	NS	NS	NS	NS	NS	NS	NS	NS	NS	Up	NS	NS	NS	NS	NS	NS	NS	NS	NS	NS	Up	NS	NS	NS	NS
2210417D09Rik	NS	NS	NS	NS	NS	NS	NS	NS	NS	NS	NS	NS	NS	NS	NS	NS	NS	NS	NS	NS	NS	NS	NS	NS	NS	NS	NS	NS	NS	NS	NS	NS	NS	NS	NS	NS	NS	NS	NS	NS	NS	NS	NS	NS	NS	NS	NS	NS	NS
2300002D11Rik	NS	NS	NS	NS	NS	NS	NS	NS	Up	NS	NS	NS	NS	NS	NS	NS	NS	NS	NS	NS	NS	NS	NS	NS	NS	NS	NS	NS	NS	NS	NS	NS	NS	NS	NS	NS	NS	NS	NS	NS	NS	NS	NS	NS	NS	NS	NS	NS	NS
2300002M23Rik	Down	NS	NS	NS	NS	NS	NS	NS	NS	NS	NS	Down	NS	NS	NS	NS	NS	NS	NS	NS	NS	NS	Down	NS	NS	NS	NS	NS	NS	NS	NS	NS	NS	Down	NS	NS	NS	NS	NS	NS	NS	NS	NS	NS	Down	NS	NS	NS	NS
2300005B03Rik	NS	NS	NS	NS	NS	NS	NS	NS	NS	NS	NS	NS	NS	NS	NS	NS	NS	NS	NS	NS	NS	NS	NS	NS	NS	NS	NS	NS	NS	NS	NS	NS	NS	NS	NS	NS	NS	NS	NS	NS	NS	NS	NS	NS	NS	NS	NS	NS	NS
2300006N05Rik	NS	NS	NS	NS	NS	NS	NS	NS	NS	NS	NS	NS	NS	NS	NS	NS	NS	NS	NS	NS	NS	NS	NS	NS	NS	NS	NS	NS	NS	NS	NS	NS	NS	NS	NS	NS	NS	NS	NS	NS	NS	NS	NS	NS	NS	NS	NS	NS	NS
2310001A20Rik	NS	NS	NS	NS	NS	NS	NS	NS	NS	NS	NS	NS	NS	NS	NS	NS	NS	NS	NS	NS	NS	NS	NS	NS	NS	NS	NS	NS	NS	NS	NS	NS	NS	NS	NS	NS	NS	NS	NS	NS	NS	NS	NS	NS	Down	NS	NS	NS	NS
2310002B06Rik	NS	NS	Up	NS	Up	Up	Up	Up	Up	Up	Up	NS	NS	NS	NS	NS	NS	NS	NS	NS	NS	NS	Down	NS	NS	NS	NS	NS	NS	NS	NS	NS	NS	NS	NS	NS	NS	NS	NS	NS	NS	NS	NS	NS	Down	NS	NS	NS	NS
2310002B14Rik	NS	NS	NS	NS	NS	NS	NS	NS	NS	NS	NS	NS	NS	NS	NS	NS	NS	NS	NS	NS	NS	NS	NS	NS	NS	NS	NS	NS	NS	NS	NS	NS	NS	NS	NS	NS	NS	NS	NS	NS	NS	NS	NS	NS	NS	NS	NS	NS	NS
2310002J15Rik	NS	NS	NS	NS	NS	NS	NS	NS	NS	NS	NS	NS	NS	NS	NS	NS	NS	NS	NS	NS	NS	NS	NS	NS	NS	NS	NS	NS	NS	NS	NS	NS	NS	NS	NS	NS	NS	NS	NS	NS	NS	NS	NS	NS	NS	NS	NS	NS	NS
2310002L09Rik	NS	NS	NS	NS	NS	NS	NS	NS	NS	NS	NS	NS	NS	NS	NS	NS	NS	NS	NS	NS	NS	NS	NS	NS	NS	NS	NS	NS	NS	NS	NS	NS	NS	NS	NS	NS	NS	NS	NS	NS	NS	NS	NS	NS	NS	NS	NS	NS	NS
2310003C23Rik	NS	NS	NS	NS	NS	Down	Down	NS	Down	Down	NS	NS	NS	NS	NS	NS	NS	NS	NS	NS	NS	NS	Up	NS	NS	NS	NS	NS	NS	NS	NS	NS	Up	NS	NS	NS	NS	NS	NS	NS	NS	NS	NS	NS	NS	NS	NS	NS	NS
2310003F16Rik	NS	NS	NS	NS	NS	NS	NS	NS	NS	NS	NS	NS	NS	NS	NS	NS	NS	NS	NS	NS	NS	NS	NS	NS	NS	NS	NS	NS	NS	NS	NS	NS	NS	NS	NS	NS	NS	NS	NS	NS	NS	NS	NS	NS	NS	NS	NS	NS	NS
2310003H01Rik	Down	Down	Down	NS	NS	NS	NS	NS	NS	NS	Down	NS	NS	NS	NS	NS	NS	NS	NS	Up	NS	NS	Down	NS	NS	NS	NS	NS	NS	NS	Up	NS	NS	NS	NS	NS	NS	NS	NS	NS	Up	Up	NS	NS	Down	NS	NS	NS	NS
2310003L22Rik	NS	NS	NS	NS	NS	NS	NS	NS	NS	NS	NS	NS	NS	NS	NS	NS	NS	NS	NS	NS	NS	NS	NS	NS	NS	NS	NS	NS	NS	NS	NS	NS	NS	NS	NS	NS	NS	NS	NS	NS	NS	NS	NS	NS	NS	NS	NS	NS	NS
2310004I24Rik	NS	NS	NS	NS	Down	NS	Down	Down	Down	NS	NS	Up	NS	NS	NS	NS	NS	NS	NS	Down	NS	NS	Up	NS	NS	NS	NS	NS	NS	NS	NS	NS	NS	Up	NS	NS	NS	NS	NS	NS	NS	Down	NS	NS	Up	NS	NS	NS	NS
2310005E10Rik	NS	NS	NS	Down	Down	Down	Down	Down	Down	NS	Down	NS	NS	NS	Down	Down	Down	Down	Down	Down	NS	NS	Up	Up	NS	NS	Down	Down	Down	Down	NS	NS	NS	Up	Up	Up	NS	NS	NS	NS	NS	NS	NS	NS	Up	Up	Up	Up	NS
2310005G13Rik	NS	NS	NS	NS	NS	NS	NS	NS	NS	NS	NS	NS	NS	NS	NS	NS	NS	NS	NS	NS	NS	NS	NS	NS	NS	NS	NS	NS	NS	NS	NS	NS	NS	NS	NS	NS	NS	NS	NS	NS	NS	NS	NS	NS	NS	NS	NS	NS	NS
2310005N01Rik	Up	NS	NS	NS	NS	NS	NS	NS	Up	NS	Up	NS	NS	NS	NS	NS	NS	NS	NS	Up	NS	Up	NS	NS	NS	NS	NS	NS	NS	NS	NS	NS	NS	NS	Down	NS	NS	NS	NS	NS	NS	NS	NS	NS	NS	NS	NS	NS	NS
2310005N03Rik	Down	Down	Down	NS	NS	NS	NS	NS	NS	NS	Down	NS	NS	NS	NS	NS	NS	NS	NS	NS	NS	NS	NS	NS	NS	NS	NS	NS	NS	NS	NS	NS	NS	NS	NS	NS	NS	NS	NS	NS	NS	NS	NS	NS	NS	NS	NS	NS	NS
2310007A19Rik	NS	NS	NS	NS	NS	NS	NS	NS	NS	NS	NS	NS	NS	NS	NS	NS	NS	NS	NS	NS	NS	NS	NS	NS	NS	NS	NS	NS	NS	NS	NS	NS	NS	NS	NS	NS	NS	NS	NS	NS	NS	NS	NS	NS	NS	NS	NS	NS	NS
2310007B03Rik	NS	NS	NS	NS	NS	NS	NS	NS	NS	NS	NS	NS	NS	NS	NS	NS	NS	NS	NS	NS	NS	NS	NS	NS	NS	NS	NS	NS	NS	NS	NS	NS	NS	NS	NS	NS	NS	NS	NS	NS	NS	NS	NS	NS	NS	NS	NS	NS	NS
2310007F04Rik	NS	NS	NS	NS	NS	NS	NS	NS	NS	NS	NS	NS	NS	NS	NS	NS	NS	NS	NS	NS	NS	NS	NS	NS	NS	NS	NS	NS	NS	NS	NS	NS	NS	NS	NS	NS	NS	NS	NS	NS	NS	NS	NS	NS	NS	NS	NS	NS	NS
2310007F21Rik	Up	NS	NS	NS	NS	NS	NS	NS	NS	NS	NS	Up	NS	NS	NS	NS	NS	NS	NS	NS	NS	NS	Up	NS	NS	NS	NS	NS	NS	NS	NS	NS	NS	Up	NS	NS	NS	NS	NS	NS	NS	NS	NS	NS	Up	NS	NS	NS	NS
2310008H04Rik	Up	NS	NS	NS	NS	NS	NS	NS	NS	NS	NS	NS	NS	NS	NS	NS	NS	NS	NS	Down	NS	NS	Up	Up	NS	NS	NS	NS	NS	NS	NS	NS	NS	Up	NS	NS	NS	NS	NS	NS	NS	NS	NS	NS	Up	NS	NS	NS	NS
2310008H09Rik	NS	NS	NS	NS	NS	NS	NS	NS	Up	NS	NS	NS	NS	NS	NS	NS	NS	NS	NS	Up	NS	NS	NS	NS	NS	NS	NS	NS	NS	NS	Up	NS	NS	NS	NS	NS	NS	NS	NS	NS	NS	NS	NS	NS	NS	NS	NS	NS	NS
2310008M10Rik	NS	NS	NS	NS	NS	NS	NS	NS	NS	NS	NS	NS	NS	NS	NS	NS	NS	NS	NS	NS	NS	NS	NS	NS	NS	NS	NS	NS	NS	NS	NS	NS	NS	Up	NS	NS	NS	NS	Up	Up	Up	Up	NS	NS	NS	NS	NS	NS	NS
2310009E04Rik	NS	NS	NS	NS	NS	NS	NS	NS	NS	NS	NS	NS	NS	NS	NS	NS	NS	NS	NS	NS	NS	NS	NS	NS	NS	NS	NS	NS	NS	NS	NS	NS	NS	NS	NS	NS	NS	NS	NS	NS	NS	NS	NS	NS	NS	NS	NS	NS	NS
2310011J03Rik	NS	NS	NS	NS	NS	NS	NS	NS	NS	NS	NS	Up	NS	NS	NS	NS	NS	NS	NS	Up	NS	NS	Up	NS	NS	NS	NS	NS	NS	NS	NS	NS	NS	Up	NS	NS	NS	NS	NS	NS	NS	Up	NS	NS	NS	NS	NS	NS	NS
2310014L17Rik	Down	NS	NS	NS	NS	NS	NS	NS	NS	NS	NS	Down	NS	NS	NS	NS	NS	NS	NS	NS	NS	NS	Down	NS	NS	NS	NS	NS	NS	NS	NS	NS	NS	Down	NS	NS	NS	NS	NS	NS	NS	NS	NS	NS	Down	NS	NS	NS	NS
2310016C08Rik	NS	NS	NS	NS	Up	Up	NS	NS	Up	NS	NS	NS	NS	NS	NS	NS	NS	NS	NS	NS	NS	NS	Down	Down	NS	NS	NS	NS	NS	NS	NS	NS	NS	NS	NS	NS	NS	NS	NS	NS	NS	Up	NS	NS	NS	NS	NS	NS	NS
2310016C16Rik	NS	NS	NS	NS	Down	Down	NS	NS	Down	NS	Down	NS	NS	NS	NS	NS	NS	NS	NS	Down	NS	Down	NS	NS	NS	NS	NS	NS	NS	NS	Down	NS	Down	Up	NS	NS	NS	NS	NS	NS	NS	NS	NS	NS	Up	Up	Up	NS	NS
2310016E02Rik	NS	NS	NS	NS	Up	NS	NS	Up	Up	NS	NS	NS	NS	NS	NS	NS	NS	NS	Up	Up	NS	NS	NS	NS	NS	NS	NS	NS	NS	NS	NS	NS	NS	NS	NS	NS	NS	NS	NS	NS	Up	Up	NS	NS	NS	NS	NS	NS	NS
2310016M24Rik	NS	NS	NS	NS	NS	NS	NS	NS	Up	NS	NS	NS	NS	NS	NS	Up	Up	NS	Up	Up	Up	NS	Down	Down	NS	NS	NS	NS	NS	NS	NS	NS	Down	NS	NS	NS	NS	NS	NS	NS	NS	Up	NS	NS	Down	Down	Down	NS	NS
2310021H06Rik	NS	NS	NS	NS	NS	NS	NS	NS	NS	NS	NS	NS	NS	NS	NS	NS	NS	NS	NS	NS	NS	NS	NS	NS	NS	NS	NS	NS	NS	NS	NS	NS	NS	NS	NS	NS	NS	NS	NS	NS	NS	NS	NS	NS	NS	NS	NS	NS	NS
2310022A10Rik	NS	NS	NS	NS	NS	NS	NS	NS	NS	NS	NS	NS	NS	NS	NS	NS	NS	NS	NS	NS	NS	NS	NS	NS	NS	NS	NS	NS	NS	NS	NS	NS	NS	NS	NS	NS	NS	NS	NS	NS	NS	NS	NS	NS	NS	NS	NS	NS	NS
2310022B05Rik	Up	NS	NS	NS	NS	NS	NS	NS	NS	NS	Down	Up	NS	NS	NS	NS	NS	NS	NS	NS	NS	Down	Up	NS	NS	NS	Down	NS	NS	NS	NS	NS	Down	Up	NS	NS	NS	NS	NS	NS	NS	NS	NS	NS	Up	Up	NS	NS	NS
2310030G06Rik	NS	NS	NS	NS	NS	NS	NS	NS	NS	Down	Down	NS	NS	NS	NS	NS	NS	NS	NS	NS	NS	Down	NS	NS	NS	NS	NS	NS	NS	NS	NS	NS	Down	Up	NS	NS	NS	NS	NS	NS	NS	NS	NS	NS	NS	NS	NS	NS	NS
2310033E01Rik	NS	NS	Up	Up	Up	NS	Up	Up	Up	Up	Up	NS	NS	NS	NS	Up	NS	Up	Up	Up	NS	NS	Down	NS	NS	NS	NS	NS	NS	NS	NS	NS	NS	Down	Down	NS	NS	NS	NS	NS	NS	NS	NS	NS	Down	NS	NS	NS	NS
2310033K02Rik	NS	Up	Up	Up	Up	Up	Up	Up	Up	Up	Up	Down	NS	NS	NS	NS	NS	NS	NS	NS	NS	NS	Down	NS	NS	NS	NS	NS	NS	NS	NS	NS	NS	Down	NS	NS	NS	NS	NS	NS	NS	NS	NS	NS	Down	NS	NS	NS	NS
2310033P09Rik	NS	NS	NS	NS	NS	NS	NS	NS	Up	NS	NS	NS	NS	NS	NS	NS	NS	NS	Up	Up	NS	NS	NS	Down	NS	NS	NS	NS	NS	NS	NS	NS	NS	NS	NS	NS	NS	NS	NS	NS	NS	NS	NS	NS	NS	NS	NS	NS	NS
2310035C23Rik	NS	NS	NS	NS	NS	NS	NS	NS	NS	NS	NS	NS	NS	NS	NS	NS	NS	NS	NS	NS	NS	NS	Down	NS	NS	NS	NS	NS	NS	NS	NS	NS	NS	NS	NS	NS	NS	NS	NS	NS	NS	NS	NS	NS	NS	NS	NS	NS	NS
2310035K24Rik	NS	NS	NS	NS	NS	NS	NS	NS	NS	NS	NS	NS	NS	NS	NS	NS	NS	NS	NS	NS	NS	NS	NS	NS	NS	NS	NS	NS	NS	NS	NS	NS	NS	NS	NS	NS	NS	NS	NS	NS	NS	NS	NS	NS	NS	NS	NS	NS	NS
2310036O22Rik	NS	NS	NS	NS	Up	Up	Up	Up	Up	Up	NS	NS	NS	NS	NS	Up	NS	NS	Up	Up	NS	NS	NS	Down	Down	NS	NS	NS	NS	NS	Up	NS	NS	NS	NS	NS	NS	NS	NS	NS	Up	Up	NS	NS	NS	NS	Down	NS	NS
2310037I24Rik	NS	NS	NS	NS	NS	NS	NS	NS	NS	NS	Up	NS	NS	NS	NS	NS	NS	NS	NS	NS	NS	Up	NS	NS	NS	NS	NS	NS	NS	NS	NS	NS	NS	NS	NS	NS	NS	NS	NS	NS	NS	NS	NS	NS	NS	NS	NS	NS	NS
2310039E09Rik	Down	NS	NS	NS	NS	NS	NS	NS	NS	NS	NS	Down	NS	NS	NS	NS	NS	NS	NS	NS	NS	NS	Down	NS	NS	NS	NS	NS	NS	NS	NS	NS	NS	NS	NS	NS	NS	NS	NS	NS	NS	NS	NS	NS	Down	NS	NS	NS	NS
2310039H08Rik	Down	Down	NS	NS	NS	NS	NS	NS	NS	NS	Down	NS	NS	NS	NS	NS	NS	NS	NS	NS	NS	NS	NS	NS	NS	NS	NS	NS	NS	NS	NS	NS	NS	NS	NS	NS	NS	NS	NS	NS	NS	NS	NS	NS	NS	NS	NS	NS	NS
2310040C09Rik	NS	Up	NS	NS	Up	NS	NS	NS	Up	NS	NS	NS	NS	NS	NS	NS	NS	NS	NS	NS	NS	NS	NS	NS	NS	NS	NS	NS	NS	NS	NS	NS	Down	NS	NS	NS	NS	NS	NS	NS	NS	NS	NS	Down	NS	NS	NS	NS	NS
2310042D19Rik	NS	NS	NS	NS	NS	NS	NS	NS	NS	NS	NS	NS	NS	NS	NS	NS	NS	NS	NS	NS	NS	NS	NS	NS	NS	NS	NS	NS	NS	NS	NS	NS	NS	NS	NS	NS	NS	NS	NS	NS	NS	NS	NS	NS	NS	NS	NS	NS	NS
2310043L02Rik	NS	NS	NS	NS	NS	NS	NS	NS	NS	NS	NS	NS	NS	NS	NS	NS	NS	NS	NS	NS	NS	NS	NS	NS	NS	NS	NS	NS	NS	NS	NS	NS	NS	NS	NS	NS	NS	NS	NS	NS	NS	NS	NS	NS	NS	NS	NS	NS	NS
2310044G17Rik	NS	Down	NS	NS	NS	NS	NS	NS	NS	NS	NS	NS	NS	NS	NS	NS	NS	NS	NS	NS	NS	NS	Up	NS	NS	NS	NS	NS	NS	NS	NS	NS	NS	Up	NS	NS	NS	NS	NS	NS	NS	NS	NS	NS	Up	NS	NS	NS	NS
2310044H10Rik	Down	NS	Down	Down	NS	NS	NS	NS	Up	Down	Down	NS	NS	NS	NS	NS	Up	NS	Up	Up	NS	NS	NS	NS	NS	NS	NS	NS	NS	Up	Up	NS	NS	NS	NS	NS	NS	NS	Up	NS	Up	Up	NS	NS	Down	NS	NS	NS	NS
2310045A20Rik	NS	NS	NS	NS	NS	NS	NS	NS	NS	NS	Down	NS	NS	NS	NS	NS	NS	NS	NS	NS	NS	Down	NS	NS	NS	NS	NS	NS	NS	NS	NS	NS	Down	NS	NS	NS	NS	NS	NS	NS	NS	NS	NS	Down	NS	NS	NS	NS	NS
2310046K01Rik	NS	NS	NS	NS	NS	NS	NS	NS	Up	NS	NS	NS	NS	NS	NS	NS	NS	NS	NS	Up	NS	NS	NS	NS	Down	NS	NS	NS	NS	NS	NS	NS	NS	NS	NS	Down	Down	NS	NS	NS	NS	NS	NS	NS	NS	NS	Down	Down	NS
2310046O06Rik	Up	NS	NS	NS	NS	NS	NS	NS	NS	NS	Up	NS	Down	NS	NS	NS	NS	NS	NS	NS	NS	NS	NS	Down	NS	NS	NS	NS	NS	NS	NS	NS	NS	Up	NS	NS	NS	NS	NS	NS	NS	NS	NS	NS	NS	NS	NS	NS	NS
2310047C04Rik	NS	NS	NS	NS	NS	NS	NS	NS	NS	NS	NS	NS	NS	NS	NS	NS	NS	NS	NS	NS	NS	NS	NS	NS	NS	NS	NS	NS	NS	NS	NS	NS	NS	NS	NS	NS	NS	NS	NS	NS	NS	NS	NS	NS	NS	NS	NS	NS	NS
2310047D13Rik	NS	NS	Down	NS	NS	NS	NS	NS	NS	Down	NS	NS	NS	NS	NS	NS	NS	Up	Up	Up	NS	NS	Down	NS	Down	NS	NS	NS	NS	NS	NS	Down	Down	NS	NS	NS	NS	NS	NS	Up	Up	Up	NS	NS	NS	NS	NS	NS	NS
2310047M10Rik	NS	NS	NS	NS	NS	NS	NS	Up	Up	NS	NS	NS	NS	NS	NS	NS	NS	NS	NS	NS	NS	NS	NS	NS	NS	NS	NS	NS	NS	NS	NS	NS	Down	NS	NS	NS	NS	NS	NS	NS	NS	NS	NS	NS	NS	NS	NS	NS	NS
2310047O13Rik	NS	NS	NS	NS	NS	NS	NS	NS	Down	NS	NS	NS	NS	NS	NS	NS	NS	NS	Down	Down	NS	NS	Up	Up	Up	NS	NS	NS	NS	NS	NS	NS	Up	Up	NS	NS	NS	NS	NS	NS	NS	NS	NS	NS	Up	NS	NS	NS	NS
2310051M13Rik	Up	NS	Down	Down	Down	Down	Up	Up	Up	Up	Down	Up	Up	Down	Down	Down	NS	Up	Up	Up	Up	NS	Up	NS	Down	Down	Down	NS	NS	NS	Up	NS	NS	Up	NS	Down	Down	Down	Down	NS	Up	Up	NS	NS	Up	NS	Down	Down	Down
2310057J16Rik	NS	NS	Down	Down	Down	Down	Down	NS	NS	Down	NS	NS	NS	NS	NS	NS	NS	Down	NS	NS	NS	NS	NS	NS	NS	NS	NS	NS	Down	NS	NS	NS	NS	Up	Up	NS	NS	Up	NS	NS	Up	Up	NS	Up	Up	NS	NS	NS	NS
2310057J18Rik	NS	NS	NS	NS	NS	NS	NS	NS	NS	NS	NS	NS	NS	NS	NS	NS	NS	NS	NS	NS	NS	NS	NS	NS	NS	NS	NS	NS	NS	NS	NS	NS	NS	NS	NS	NS	NS	NS	NS	NS	NS	NS	NS	NS	NS	NS	NS	NS	NS
2310057M21Rik	NS	NS	NS	NS	NS	NS	NS	NS	NS	NS	NS	NS	NS	NS	NS	NS	NS	NS	NS	NS	NS	NS	Down	NS	NS	NS	NS	NS	NS	NS	NS	NS	NS	NS	NS	NS	NS	NS	NS	NS	NS	NS	NS	NS	Down	NS	NS	NS	NS
2310057N15Rik	NS	NS	NS	NS	NS	NS	NS	NS	NS	NS	NS	NS	NS	NS	NS	NS	NS	NS	NS	NS	NS	NS	NS	NS	NS	NS	NS	NS	NS	NS	NS	NS	NS	NS	NS	NS	NS	NS	NS	NS	NS	NS	NS	NS	NS	NS	NS	NS	NS
2310061C15Rik	NS	NS	NS	NS	Up	Up	NS	Up	Up	NS	NS	NS	NS	NS	NS	Up	Up	NS	Up	NS	NS	NS	NS	NS	NS	NS	Up	NS	NS	Up	NS	NS	NS	NS	NS	NS	NS	Up	NS	NS	Up	NS	NS	NS	Down	Down	Down	NS	NS
2310061F22Rik	NS	NS	NS	NS	NS	NS	NS	NS	NS	NS	NS	NS	NS	NS	NS	NS	NS	NS	NS	Up	NS	NS	NS	NS	NS	NS	NS	NS	NS	NS	NS	NS	NS	NS	NS	NS	NS	NS	NS	NS	NS	NS	NS	NS	NS	NS	NS	NS	NS
2310065K24Rik	NS	NS	NS	NS	NS	NS	NS	NS	NS	NS	NS	NS	NS	NS	NS	NS	NS	NS	NS	NS	NS	NS	NS	NS	NS	NS	NS	NS	NS	NS	NS	NS	NS	NS	NS	NS	NS	NS	NS	NS	NS	NS	NS	NS	NS	NS	NS	NS	NS
2310066E14Rik	Up	NS	NS	NS	Up	Up	Up	Up	Up	Up	NS	Up	NS	NS	NS	NS	NS	NS	NS	Up	NS	NS	Up	NS	NS	NS	NS	NS	NS	NS	NS	NS	Down	Up	NS	NS	NS	NS	NS	NS	NS	Up	NS	NS	NS	Down	Down	NS	NS
2310067B10Rik	NS	NS	NS	NS	NS	NS	NS	NS	NS	NS	NS	NS	NS	NS	NS	NS	NS	NS	NS	NS	NS	NS	NS	NS	NS	NS	NS	NS	NS	NS	NS	NS	NS	NS	NS	NS	NS	NS	NS	NS	NS	NS	NS	NS	NS	NS	NS	NS	NS
2310076L09Rik	NS	NS	NS	NS	NS	NS	NS	NS	NS	NS	NS	Up	NS	Up	Up	NS	Up	Up	NS	NS	NS	Up	NS	NS	NS	NS	NS	NS	NS	NS	NS	NS	NS	NS	NS	NS	NS	NS	NS	NS	NS	NS	NS	NS	Up	NS	NS	NS	NS
2310079F23Rik	NS	NS	NS	NS	NS	NS	NS	NS	NS	NS	NS	NS	NS	NS	NS	NS	NS	NS	NS	NS	NS	NS	NS	NS	NS	NS	NS	NS	NS	NS	NS	NS	Up	NS	NS	NS	NS	NS	NS	NS	NS	NS	NS	NS	NS	NS	NS	NS	NS
2310079N02Rik	Down	Down	Down	Down	Down	NS	Down	Down	Down	Down	Down	Down	Down	NS	NS	Up	Up	NS	NS	NS	NS	NS	Down	NS	NS	NS	Up	Up	NS	NS	NS	NS	Up	Down	NS	NS	NS	Up	Up	NS	NS	NS	NS	Up	Down	Down	NS	NS	Up
2400001E08Rik	NS	NS	NS	NS	Up	NS	NS	Up	Up	NS	NS	NS	NS	NS	NS	Up	NS	NS	Up	Up	NS	NS	Down	Down	Down	NS	NS	Down	NS	NS	NS	NS	Down	NS	NS	NS	NS	NS	NS	NS	Up	Up	NS	NS	NS	NS	NS	NS	NS
2400003C14Rik	NS	NS	NS	NS	NS	NS	NS	NS	NS	NS	NS	NS	NS	NS	NS	NS	NS	NS	NS	NS	NS	NS	NS	Down	NS	NS	NS	NS	NS	NS	Down	NS	NS	NS	NS	NS	NS	NS	NS	NS	NS	Down	NS	NS	NS	NS	NS	NS	NS
2410001C21Rik	NS	NS	NS	NS	Up	Up	NS	Up	Up	NS	NS	NS	NS	NS	NS	NS	NS	NS	Up	Up	NS	NS	NS	NS	NS	NS	NS	NS	NS	NS	Up	NS	NS	NS	NS	NS	NS	NS	NS	NS	Up	Up	NS	NS	Down	NS	NS	NS	NS
2410002I01Rik	NS	NS	NS	NS	NS	NS	NS	NS	NS	NS	NS	Up	NS	NS	NS	NS	NS	NS	NS	NS	NS	NS	NS	NS	NS	NS	NS	NS	NS	NS	NS	NS	NS	NS	NS	NS	NS	NS	NS	NS	NS	NS	NS	NS	NS	NS	NS	NS	NS
2410002O22Rik	Up	NS	NS	NS	NS	NS	NS	NS	NS	NS	NS	NS	NS	NS	NS	NS	NS	NS	NS	NS	NS	NS	Up	Up	NS	NS	NS	NS	NS	NS	NS	NS	NS	NS	NS	NS	NS	NS	NS	NS	NS	NS	NS	NS	Up	Up	NS	NS	NS
2410003P15Rik	Up	NS	NS	Up	Up	Up	Up	Up	NS	Up	NS	NS	NS	NS	NS	NS	NS	NS	NS	NS	NS	NS	NS	NS	NS	NS	NS	NS	NS	NS	NS	NS	NS	NS	NS	NS	NS	NS	NS	NS	NS	NS	NS	NS	NS	NS	NS	NS	NS
2410004A20Rik	Down	NS	NS	NS	Up	Up	Up	Up	Up	NS	Up	NS	NS	NS	Up	Up	Up	Up	Up	Up	NS	Up	Down	NS	NS	NS	Up	Up	Up	Up	Up	NS	Up	Down	Down	NS	NS	Up	Up	NS	Up	NS	NS	Up	Down	Down	Down	Down	NS
2410004B18Rik	Up	NS	NS	NS	NS	NS	NS	NS	NS	NS	NS	NS	NS	NS	NS	NS	NS	NS	NS	NS	NS	NS	NS	NS	NS	NS	NS	NS	NS	NS	NS	NS	NS	NS	NS	NS	NS	NS	NS	NS	NS	NS	NS	NS	Up	NS	NS	NS	NS
2410004L22Rik	NS	Down	NS	NS	NS	NS	NS	NS	NS	NS	NS	NS	NS	NS	NS	NS	NS	NS	NS	Up	NS	NS	NS	Down	NS	NS	NS	NS	NS	NS	NS	NS	NS	NS	NS	NS	NS	NS	NS	NS	NS	Up	NS	NS	NS	NS	NS	NS	NS
2410005O16Rik	NS	NS	NS	NS	NS	NS	NS	NS	NS	NS	NS	NS	NS	NS	NS	NS	NS	NS	NS	NS	NS	NS	NS	NS	NS	NS	NS	NS	NS	NS	NS	NS	NS	NS	NS	NS	NS	NS	NS	NS	NS	NS	NS	NS	NS	NS	NS	NS	NS
2410008K03Rik	NS	Up	NS	NS	NS	NS	NS	NS	NS	Up	Up	NS	Up	Up	NS	NS	NS	NS	NS	Up	Up	Up	NS	Up	NS	NS	NS	NS	NS	NS	NS	NS	Up	NS	NS	NS	NS	NS	NS	Down	NS	NS	NS	Up	NS	NS	NS	NS	NS
2410014A08Rik	NS	NS	Down	NS	Down	Down	Down	Down	Down	Down	Down	Up	NS	NS	NS	NS	NS	NS	NS	NS	NS	NS	Up	NS	NS	NS	NS	NS	NS	NS	NS	NS	NS	Up	Up	NS	NS	NS	NS	NS	NS	NS	NS	NS	Up	Up	NS	NS	NS
2410015M20Rik	NS	NS	NS	NS	NS	NS	NS	NS	NS	NS	NS	NS	NS	NS	NS	NS	NS	NS	NS	Up	NS	NS	NS	NS	NS	NS	Up	NS	NS	NS	Up	NS	NS	NS	NS	NS	NS	Up	NS	NS	NS	Up	NS	NS	NS	NS	NS	NS	NS
2410015N17Rik	Down	NS	NS	NS	NS	NS	NS	NS	NS	NS	NS	Down	NS	NS	NS	NS	NS	NS	NS	NS	NS	NS	NS	NS	NS	NS	NS	NS	NS	NS	Up	NS	NS	Down	NS	NS	NS	NS	NS	NS	NS	Up	NS	NS	NS	Up	NS	NS	NS
2410016F19Rik	NS	Down	NS	NS	NS	NS	Down	Down	Down	NS	NS	Up	NS	NS	NS	NS	NS	NS	NS	NS	NS	NS	Up	NS	NS	NS	NS	NS	NS	NS	NS	NS	NS	Up	NS	NS	NS	NS	NS	NS	NS	NS	NS	NS	Up	NS	NS	NS	NS
2410016O06Rik	NS	NS	NS	NS	NS	NS	NS	NS	Up	NS	NS	NS	NS	NS	NS	NS	NS	NS	NS	NS	NS	NS	NS	NS	NS	NS	NS	NS	NS	NS	NS	NS	NS	NS	NS	NS	NS	NS	NS	NS	NS	NS	NS	NS	NS	NS	NS	NS	NS
2410017P07Rik	Up	NS	NS	NS	NS	NS	NS	NS	NS	NS	Up	Up	NS	NS	NS	NS	NS	NS	NS	Down	NS	Up	NS	NS	NS	NS	NS	NS	NS	NS	Down	NS	NS	NS	NS	NS	NS	NS	NS	NS	NS	Down	NS	NS	NS	NS	NS	NS	NS
2410018C17Rik	NS	NS	NS	Down	Down	Down	Down	NS	NS	NS	NS	NS	NS	NS	NS	NS	NS	NS	NS	Up	NS	NS	NS	NS	NS	NS	Down	NS	NS	NS	NS	NS	NS	NS	NS	NS	NS	NS	NS	NS	NS	Up	NS	NS	NS	NS	NS	NS	NS
2410018C20Rik	NS	NS	NS	NS	NS	NS	NS	NS	NS	NS	NS	NS	NS	NS	NS	NS	NS	NS	NS	NS	NS	NS	NS	NS	NS	NS	NS	NS	NS	NS	NS	NS	NS	NS	NS	NS	NS	NS	NS	NS	NS	NS	NS	NS	NS	NS	NS	NS	NS
2410018G20Rik	NS	NS	NS	NS	NS	NS	NS	NS	Up	NS	NS	NS	NS	NS	NS	NS	NS	NS	NS	Up	NS	NS	NS	NS	NS	NS	NS	NS	NS	NS	Up	NS	NS	NS	NS	NS	NS	NS	NS	NS	NS	Up	NS	NS	NS	NS	NS	NS	NS
2410018M08Rik	Up	NS	NS	NS	NS	NS	NS	NS	NS	NS	Up	NS	NS	NS	NS	NS	NS	NS	Down	Down	NS	NS	Up	NS	NS	NS	NS	NS	NS	NS	NS	NS	Up	Up	NS	NS	NS	NS	NS	NS	NS	NS	NS	Up	Up	Up	NS	NS	NS
2410022L05Rik	NS	NS	NS	NS	NS	NS	NS	NS	NS	NS	NS	NS	NS	NS	NS	NS	NS	NS	NS	Up	NS	NS	NS	NS	NS	NS	NS	NS	NS	NS	NS	NS	NS	NS	NS	NS	NS	NS	NS	NS	NS	NS	NS	NS	NS	NS	NS	NS	NS
2410025L10Rik	Up	NS	NS	NS	NS	Down	NS	NS	NS	NS	NS	Up	NS	NS	NS	NS	NS	NS	NS	NS	NS	NS	Up	NS	NS	NS	NS	NS	NS	NS	NS	NS	NS	Up	NS	NS	NS	NS	Down	NS	Down	NS	NS	NS	Up	NS	NS	NS	NS
2410042D21Rik	Up	Up	NS	NS	NS	NS	NS	NS	Down	NS	NS	NS	NS	NS	NS	Down	NS	NS	Down	Down	NS	NS	Up	Up	NS	NS	NS	NS	NS	NS	NS	NS	Up	Up	NS	NS	NS	NS	NS	NS	NS	Down	NS	NS	Up	NS	NS	NS	NS
2410066E13Rik	NS	NS	NS	NS	NS	NS	NS	NS	NS	NS	NS	NS	NS	NS	NS	NS	NS	NS	NS	NS	NS	NS	NS	NS	NS	NS	NS	NS	NS	NS	NS	NS	NS	NS	NS	NS	NS	NS	NS	NS	NS	NS	NS	NS	NS	NS	NS	NS	NS
2410081M15Rik	Up	Up	NS	NS	NS	NS	Down	NS	Down	NS	Up	NS	NS	NS	Down	Down	Down	Down	Down	Down	NS	NS	NS	NS	NS	NS	Down	NS	Down	Down	Down	NS	NS	Up	NS	NS	NS	NS	NS	Down	NS	Down	NS	NS	Up	Up	Up	NS	NS
2410091C18Rik	Up	NS	NS	NS	NS	NS	NS	NS	NS	NS	NS	NS	NS	NS	NS	NS	NS	NS	NS	NS	NS	NS	NS	NS	NS	NS	NS	NS	NS	NS	NS	NS	NS	Up	NS	NS	NS	NS	NS	NS	NS	NS	NS	NS	Up	NS	NS	NS	NS
2410116G06Rik	NS	NS	NS	Down	Down	NS	Down	Down	NS	NS	NS	Up	NS	NS	NS	NS	NS	NS	NS	NS	NS	Up	Up	NS	NS	NS	NS	NS	NS	NS	NS	NS	Up	NS	NS	NS	NS	NS	NS	Down	NS	NS	NS	Up	NS	NS	NS	Down	Down
2410127L17Rik	NS	Down	NS	NS	NS	NS	NS	NS	NS	NS	NS	NS	Down	NS	NS	NS	NS	NS	NS	NS	NS	NS	NS	NS	NS	NS	NS	NS	NS	NS	NS	Up	NS	NS	Down	NS	NS	NS	NS	NS	NS	NS	NS	NS	NS	Down	NS	NS	NS
2410129H14Rik	Up	Up	Up	NS	NS	NS	NS	NS	NS	NS	Up	NS	NS	NS	NS	NS	NS	NS	NS	Down	NS	NS	NS	NS	NS	NS	NS	NS	NS	NS	Down	NS	NS	NS	NS	NS	NS	NS	NS	NS	NS	Down	NS	NS	NS	NS	NS	NS	NS
2410137M14Rik	NS	NS	NS	NS	NS	NS	NS	Down	Down	NS	NS	NS	NS	NS	NS	NS	NS	NS	Down	Down	NS	NS	Up	Up	NS	NS	NS	Up	NS	NS	NS	NS	Up	Up	NS	NS	NS	NS	NS	NS	Down	Down	NS	NS	Up	NS	NS	NS	NS
2410146L05Rik	Down	Down	Down	NS	NS	NS	Down	Down	Down	Down	Up	Down	Down	Down	NS	NS	NS	NS	Down	Down	NS	Up	NS	NS	NS	NS	Up	NS	NS	NS	NS	NS	Up	NS	NS	NS	NS	Up	NS	NS	NS	NS	NS	Up	Down	Down	Down	NS	NS
2410166I05Rik	NS	NS	NS	NS	NS	NS	NS	NS	NS	NS	NS	NS	NS	NS	NS	NS	NS	NS	NS	NS	NS	NS	NS	NS	NS	NS	NS	NS	NS	NS	NS	NS	NS	NS	NS	NS	NS	NS	NS	NS	NS	NS	NS	NS	NS	NS	NS	NS	NS
2500003M10Rik	NS	NS	NS	NS	NS	NS	NS	NS	NS	NS	NS	NS	NS	NS	NS	NS	NS	NS	NS	NS	NS	NS	NS	NS	NS	NS	NS	NS	NS	NS	NS	NS	NS	NS	NS	NS	NS	NS	NS	NS	NS	Down	NS	NS	Up	NS	NS	NS	NS
2510003E04Rik	Up	NS	NS	NS	NS	NS	NS	NS	NS	NS	NS	NS	NS	NS	NS	Down	NS	NS	Down	Down	NS	NS	Up	NS	NS	NS	NS	NS	NS	NS	NS	NS	NS	Up	NS	NS	NS	NS	NS	NS	NS	NS	NS	NS	Up	NS	NS	NS	NS
2510006D16Rik	NS	NS	NS	NS	NS	NS	NS	NS	NS	NS	NS	NS	NS	NS	NS	NS	Up	NS	Up	Up	NS	NS	NS	Down	NS	NS	NS	NS	NS	NS	NS	NS	NS	NS	NS	NS	NS	NS	NS	NS	Up	Up	NS	NS	NS	NS	NS	NS	NS
2510009E07Rik	NS	Down	Down	NS	NS	NS	NS	NS	NS	NS	Down	NS	Down	Down	NS	NS	NS	NS	NS	NS	NS	Down	NS	Down	Down	NS	NS	NS	NS	NS	NS	NS	Down	NS	NS	Down	NS	NS	NS	NS	NS	NS	NS	NS	NS	Down	Down	NS	NS
2510012J08Rik	NS	NS	NS	NS	NS	NS	NS	NS	Up	NS	NS	NS	NS	NS	NS	NS	NS	NS	NS	Up	NS	NS	NS	NS	NS	NS	NS	NS	NS	NS	Up	NS	NS	NS	NS	NS	NS	NS	NS	NS	NS	Up	NS	NS	NS	NS	NS	NS	NS
2510039O18Rik	NS	NS	NS	NS	NS	NS	NS	NS	NS	NS	NS	NS	NS	NS	NS	NS	NS	NS	NS	NS	NS	NS	NS	NS	NS	NS	NS	NS	NS	NS	NS	NS	NS	NS	NS	NS	NS	NS	NS	NS	NS	Up	NS	NS	NS	NS	NS	NS	NS
2510048L02Rik	NS	NS	NS	NS	NS	NS	NS	NS	NS	NS	NS	NS	NS	NS	NS	NS	NS	NS	NS	NS	NS	NS	NS	NS	NS	NS	NS	NS	NS	NS	NS	NS	NS	NS	NS	NS	NS	NS	NS	NS	NS	NS	NS	NS	NS	NS	NS	NS	NS
2510049I19Rik	Down	NS	NS	NS	NS	NS	NS	NS	NS	NS	NS	Down	NS	NS	NS	NS	NS	NS	NS	NS	NS	NS	Down	NS	NS	NS	NS	NS	NS	NS	NS	NS	NS	Down	NS	NS	NS	NS	NS	NS	NS	NS	NS	NS	NS	NS	NS	Up	NS
2600009E05Rik	NS	Down	NS	NS	NS	NS	NS	NS	Up	Down	Down	NS	NS	NS	NS	Up	NS	NS	Up	Up	NS	NS	NS	Down	NS	NS	NS	NS	NS	NS	Up	NS	Down	NS	NS	NS	NS	Up	NS	NS	Up	Up	NS	NS	Down	Down	Down	NS	NS
2600010E01Rik	Down	NS	NS	NS	NS	NS	NS	NS	NS	NS	NS	Down	NS	NS	NS	NS	NS	NS	NS	NS	NS	NS	Down	NS	NS	NS	NS	NS	NS	NS	NS	NS	NS	Down	NS	NS	NS	NS	NS	NS	NS	NS	NS	NS	Down	NS	NS	NS	NS
2600011E07Rik	NS	NS	NS	NS	NS	NS	NS	NS	NS	NS	NS	NS	NS	NS	NS	NS	NS	NS	NS	NS	NS	NS	NS	NS	NS	NS	NS	NS	NS	NS	NS	NS	NS	NS	NS	NS	NS	NS	NS	NS	NS	NS	NS	NS	NS	NS	NS	NS	NS
2610002J02Rik	Up	NS	NS	NS	NS	NS	NS	NS	NS	NS	NS	NS	NS	NS	NS	NS	NS	NS	NS	NS	NS	NS	NS	NS	NS	NS	NS	NS	NS	NS	NS	NS	NS	Up	NS	NS	NS	NS	NS	NS	NS	NS	NS	NS	Up	Up	NS	NS	NS
2610002M06Rik	NS	NS	NS	NS	NS	NS	NS	Down	NS	NS	NS	NS	NS	NS	NS	NS	NS	NS	Down	NS	NS	NS	NS	NS	NS	NS	NS	NS	NS	NS	NS	NS	NS	NS	NS	NS	NS	NS	NS	NS	NS	NS	NS	NS	Up	Up	NS	NS	NS
2610003J06Rik	NS	NS	NS	NS	NS	NS	NS	NS	NS	NS	NS	NS	NS	NS	NS	NS	NS	NS	NS	Up	NS	NS	NS	NS	NS	NS	NS	NS	NS	NS	Up	NS	NS	NS	NS	NS	NS	NS	NS	NS	NS	Up	NS	NS	NS	NS	NS	NS	NS
2610016C23Rik	NS	NS	NS	NS	NS	NS	NS	NS	NS	NS	NS	NS	NS	NS	NS	NS	NS	NS	NS	NS	NS	NS	NS	NS	NS	NS	NS	NS	NS	NS	NS	NS	NS	NS	NS	NS	NS	NS	NS	NS	NS	NS	NS	NS	NS	NS	NS	NS	NS
2610018G03Rik	NS	NS	NS	NS	NS	NS	NS	NS	NS	NS	NS	NS	NS	NS	NS	NS	NS	NS	NS	NS	NS	NS	NS	NS	NS	NS	NS	NS	NS	NS	NS	NS	NS	NS	NS	NS	NS	NS	NS	NS	NS	NS	NS	NS	NS	NS	NS	NS	NS
2610019A05Rik	Up	NS	NS	NS	Up	Up	NS	Up	Up	Up	Up	Up	NS	NS	NS	NS	NS	NS	NS	NS	NS	Up	Up	NS	NS	NS	NS	NS	NS	NS	NS	NS	Up	NS	Down	Down	Down	NS	NS	Down	NS	NS	NS	NS	Up	NS	Down	NS	NS
2610019P18Rik	NS	NS	NS	NS	NS	NS	NS	NS	NS	NS	NS	NS	NS	NS	NS	NS	NS	NS	NS	NS	NS	NS	NS	NS	NS	NS	NS	NS	NS	NS	NS	NS	NS	NS	NS	NS	NS	NS	NS	NS	NS	NS	NS	NS	NS	NS	NS	NS	NS
2610020H08Rik	NS	NS	NS	NS	NS	NS	NS	NS	NS	NS	NS	NS	Down	NS	NS	NS	NS	NS	NS	NS	NS	NS	NS	NS	NS	NS	NS	NS	NS	NS	NS	NS	NS	NS	NS	NS	NS	NS	NS	NS	NS	NS	NS	NS	NS	NS	NS	NS	NS
2610020O08Rik	NS	NS	NS	NS	NS	NS	NS	NS	NS	NS	NS	NS	NS	NS	NS	NS	NS	NS	NS	NS	NS	NS	NS	NS	NS	NS	NS	NS	NS	NS	NS	NS	NS	NS	NS	NS	NS	NS	NS	NS	NS	NS	NS	NS	NS	NS	NS	NS	NS
2610021K21Rik	NS	NS	NS	NS	NS	NS	Down	NS	Down	NS	NS	Up	NS	NS	NS	NS	NS	NS	NS	NS	NS	NS	Up	NS	NS	NS	NS	NS	NS	NS	NS	NS	NS	Up	NS	NS	NS	NS	NS	NS	NS	NS	NS	NS	Up	NS	NS	NS	NS
2610024G14Rik	NS	Up	NS	NS	NS	NS	NS	NS	Up	NS	NS	NS	NS	NS	NS	NS	NS	NS	NS	NS	Down	NS	NS	NS	NS	NS	NS	NS	NS	NS	NS	Down	Down	NS	Up	NS	NS	NS	NS	NS	NS	Up	NS	NS	NS	Up	NS	NS	NS
2610027C15Rik	NS	Down	Down	NS	Down	Down	Down	NS	NS	NS	NS	Up	NS	NS	NS	NS	NS	NS	NS	NS	NS	NS	Up	NS	NS	NS	NS	NS	NS	NS	NS	NS	NS	Up	NS	NS	NS	NS	NS	NS	NS	NS	NS	NS	Up	NS	NS	NS	NS
2610027L16Rik	NS	NS	NS	NS	NS	NS	NS	NS	NS	NS	NS	NS	NS	NS	NS	NS	NS	NS	NS	NS	NS	NS	NS	NS	NS	NS	NS	NS	NS	NS	NS	NS	NS	NS	NS	NS	NS	NS	NS	NS	NS	NS	NS	NS	NS	NS	NS	NS	NS
2610028A01Rik	Up	NS	NS	NS	NS	NS	NS	NS	NS	NS	Up	Up	NS	NS	NS	NS	NS	NS	NS	NS	NS	NS	Up	NS	NS	NS	NS	NS	NS	NS	NS	NS	Up	Up	NS	NS	NS	NS	NS	NS	NS	NS	NS	NS	Up	NS	NS	NS	NS
2610028H24Rik	NS	NS	NS	NS	NS	NS	NS	NS	NS	NS	NS	NS	NS	NS	NS	NS	NS	NS	NS	NS	NS	NS	NS	NS	NS	NS	NS	NS	NS	NS	NS	NS	NS	NS	NS	NS	NS	NS	NS	NS	NS	NS	NS	NS	NS	NS	NS	NS	NS
2610029G23Rik	NS	NS	NS	NS	NS	NS	NS	NS	NS	NS	NS	NS	NS	NS	NS	NS	NS	NS	NS	NS	NS	NS	Up	NS	NS	NS	NS	NS	NS	NS	NS	NS	NS	NS	NS	NS	NS	NS	NS	NS	NS	NS	NS	NS	Up	NS	NS	NS	NS
2610034M16Rik	Down	NS	NS	NS	NS	NS	NS	NS	NS	NS	NS	Down	NS	NS	NS	NS	NS	NS	NS	NS	NS	NS	Down	NS	NS	NS	NS	NS	NS	NS	NS	NS	NS	Down	NS	NS	NS	NS	NS	NS	NS	NS	NS	NS	Down	NS	NS	NS	NS
2610036D13Rik	NS	NS	NS	NS	NS	NS	NS	NS	Up	NS	NS	NS	NS	NS	NS	NS	NS	NS	NS	Up	NS	NS	NS	NS	NS	NS	NS	NS	NS	NS	Up	NS	NS	NS	NS	NS	NS	NS	NS	NS	NS	NS	NS	NS	NS	NS	NS	NS	NS
2610039C10Rik	Up	NS	NS	NS	NS	NS	NS	NS	NS	NS	NS	Up	NS	NS	NS	NS	NS	NS	NS	Down	NS	NS	Up	NS	NS	NS	NS	NS	NS	NS	Down	NS	NS	Up	NS	NS	NS	NS	NS	NS	NS	NS	NS	NS	Up	NS	NS	NS	NS
2610044O15Rik	Up	NS	Up	NS	NS	NS	NS	NS	NS	NS	Up	NS	NS	NS	NS	NS	NS	NS	NS	Down	NS	NS	Up	NS	NS	NS	NS	NS	NS	NS	NS	NS	NS	NS	NS	NS	NS	NS	NS	NS	NS	Down	NS	NS	Up	NS	NS	NS	NS
2610101N10Rik	NS	NS	NS	NS	NS	NS	NS	NS	NS	NS	NS	NS	NS	NS	NS	NS	NS	NS	NS	NS	NS	NS	NS	NS	NS	NS	NS	NS	NS	NS	NS	NS	Up	NS	NS	NS	NS	NS	NS	NS	NS	NS	NS	NS	NS	NS	NS	NS	NS
2610109H07Rik	NS	NS	NS	NS	NS	NS	NS	NS	NS	NS	NS	NS	NS	NS	NS	NS	NS	NS	NS	NS	NS	NS	NS	NS	NS	NS	NS	NS	NS	NS	NS	NS	NS	NS	NS	NS	NS	NS	NS	NS	NS	NS	NS	NS	NS	NS	NS	NS	NS
2610110G12Rik	Down	NS	NS	NS	NS	NS	NS	NS	NS	NS	NS	NS	NS	NS	NS	NS	NS	NS	NS	NS	NS	NS	Down	NS	NS	NS	NS	NS	NS	NS	NS	NS	NS	NS	NS	NS	NS	NS	NS	NS	NS	NS	NS	NS	NS	NS	NS	NS	NS
2610200G18Rik	NS	NS	NS	NS	NS	NS	NS	NS	NS	NS	NS	NS	NS	NS	NS	NS	NS	NS	NS	NS	NS	NS	NS	NS	NS	NS	NS	NS	NS	NS	NS	NS	NS	NS	NS	NS	NS	NS	NS	NS	NS	NS	NS	NS	NS	NS	NS	NS	NS
2610204K14Rik	Up	Up	Up	NS	NS	NS	NS	NS	NS	NS	NS	NS	NS	NS	NS	NS	NS	NS	NS	Down	NS	NS	NS	NS	NS	NS	NS	NS	NS	NS	NS	NS	NS	NS	NS	NS	NS	NS	NS	NS	NS	Down	NS	NS	NS	NS	NS	NS	NS
2610204M08Rik	NS	Down	NS	NS	NS	NS	NS	NS	NS	NS	NS	NS	NS	NS	NS	NS	NS	NS	NS	NS	NS	NS	NS	Down	NS	NS	NS	NS	NS	NS	NS	NS	NS	NS	Down	NS	NS	NS	NS	NS	NS	NS	NS	NS	NS	NS	NS	NS	NS
2610207I05Rik	Up	Up	NS	NS	NS	NS	NS	NS	NS	NS	NS	Up	NS	NS	NS	NS	NS	NS	NS	NS	NS	NS	NS	NS	NS	NS	NS	NS	NS	NS	NS	NS	NS	NS	NS	NS	NS	NS	NS	NS	NS	Down	NS	NS	NS	NS	NS	NS	NS
2610208M17Rik	NS	NS	NS	NS	NS	NS	NS	NS	NS	NS	NS	Up	NS	NS	NS	NS	NS	NS	NS	NS	NS	NS	Up	NS	NS	NS	NS	NS	NS	NS	NS	NS	NS	Up	NS	NS	NS	NS	NS	NS	NS	NS	NS	NS	Up	NS	NS	NS	NS
2610209A20Rik	NS	NS	NS	NS	NS	NS	NS	NS	NS	NS	NS	NS	NS	NS	NS	NS	NS	NS	NS	NS	NS	NS	NS	NS	NS	NS	NS	NS	NS	NS	NS	NS	NS	NS	NS	NS	NS	NS	NS	NS	NS	NS	NS	NS	NS	NS	NS	NS	NS
2610209M04Rik	Down	NS	NS	NS	NS	NS	NS	NS	NS	NS	NS	Down	NS	NS	NS	NS	NS	NS	NS	NS	NS	NS	Down	NS	NS	NS	NS	NS	NS	NS	NS	NS	NS	Down	NS	NS	NS	NS	NS	NS	NS	NS	NS	NS	Down	NS	NS	NS	NS
2610301B20Rik	Down	NS	NS	NS	NS	NS	NS	NS	Down	NS	NS	Down	NS	NS	NS	NS	NS	NS	NS	NS	NS	NS	NS	NS	NS	NS	NS	NS	NS	NS	NS	NS	NS	NS	NS	NS	NS	NS	NS	NS	NS	NS	NS	NS	NS	NS	NS	NS	NS
2610301F02Rik	Down	NS	NS	NS	NS	NS	NS	NS	NS	NS	NS	Down	NS	NS	NS	NS	NS	NS	NS	NS	NS	NS	Down	NS	NS	NS	NS	NS	NS	NS	NS	NS	NS	Down	NS	NS	NS	NS	NS	NS	NS	NS	NS	NS	Down	NS	NS	NS	NS
2610305D13Rik	NS	NS	NS	NS	NS	NS	NS	NS	Down	NS	NS	NS	NS	NS	NS	NS	NS	NS	Down	Down	NS	NS	NS	Up	NS	NS	NS	NS	NS	NS	NS	NS	Up	NS	NS	NS	NS	NS	NS	NS	NS	Down	NS	NS	NS	NS	NS	NS	NS
2610318N02Rik	NS	NS	NS	NS	NS	NS	NS	NS	NS	NS	NS	Down	NS	NS	NS	NS	NS	NS	NS	NS	NS	Down	NS	NS	NS	NS	NS	NS	NS	NS	NS	NS	NS	NS	NS	NS	NS	NS	NS	NS	NS	NS	NS	NS	NS	NS	NS	NS	NS
2610507B11Rik	NS	NS	NS	NS	NS	NS	NS	NS	NS	NS	NS	NS	NS	NS	NS	NS	NS	NS	NS	NS	NS	NS	NS	NS	NS	NS	NS	NS	NS	NS	NS	NS	NS	NS	NS	NS	NS	NS	NS	NS	NS	NS	NS	NS	NS	NS	NS	NS	NS
2610510H03Rik	NS	Up	NS	NS	NS	NS	NS	NS	NS	NS	NS	NS	NS	NS	NS	NS	NS	NS	NS	NS	NS	NS	NS	NS	NS	NS	NS	NS	NS	NS	NS	NS	NS	NS	NS	NS	NS	NS	NS	NS	NS	NS	NS	NS	NS	NS	NS	NS	NS
2610510J17Rik	Up	NS	NS	NS	NS	NS	NS	NS	NS	NS	NS	NS	NS	NS	NS	NS	NS	NS	NS	NS	NS	NS	NS	NS	NS	NS	NS	NS	NS	NS	NS	NS	NS	NS	NS	NS	NS	NS	NS	NS	NS	NS	NS	NS	NS	NS	NS	NS	NS
2610524H06Rik	NS	NS	NS	NS	NS	NS	NS	NS	NS	NS	NS	NS	NS	NS	NS	NS	NS	NS	NS	NS	NS	NS	NS	NS	NS	NS	NS	NS	NS	NS	NS	NS	Down	NS	NS	NS	NS	NS	NS	NS	NS	NS	NS	NS	NS	NS	NS	NS	NS
2610528E23Rik	NS	NS	NS	NS	NS	NS	NS	NS	NS	NS	Up	NS	NS	NS	NS	NS	NS	NS	NS	NS	NS	NS	NS	NS	NS	NS	NS	NS	NS	NS	NS	NS	NS	NS	NS	NS	NS	NS	NS	NS	NS	NS	NS	NS	NS	NS	NS	NS	NS
2610528J11Rik	NS	Down	Down	NS	NS	NS	NS	NS	NS	NS	NS	Up	NS	NS	Up	Up	Up	Up	Up	Up	Up	Up	NS	Down	Down	NS	NS	NS	NS	NS	NS	NS	NS	NS	Down	Down	NS	NS	NS	NS	NS	NS	NS	NS	Up	Down	Down	NS	NS
2610529C04Rik	NS	NS	NS	NS	NS	NS	NS	NS	NS	NS	NS	NS	NS	NS	NS	NS	NS	NS	NS	NS	NS	NS	NS	NS	NS	NS	NS	NS	NS	NS	NS	NS	NS	NS	NS	NS	NS	NS	NS	NS	NS	NS	NS	NS	NS	NS	NS	NS	Down
2700007P21Rik	NS	NS	NS	NS	NS	NS	NS	NS	NS	NS	NS	NS	NS	NS	NS	NS	NS	NS	NS	NS	NS	NS	NS	NS	NS	NS	NS	NS	NS	NS	NS	NS	NS	NS	NS	NS	NS	NS	NS	NS	NS	NS	NS	NS	Up	NS	NS	NS	NS
2700038C09Rik	Down	NS	NS	NS	NS	NS	NS	NS	NS	NS	NS	Down	NS	NS	NS	Up	NS	NS	Up	Up	NS	NS	Down	NS	NS	NS	NS	NS	NS	Up	Up	NS	NS	Down	NS	NS	NS	Up	NS	NS	Up	Up	NS	NS	Down	NS	NS	NS	NS
2700049P18Rik	NS	NS	NS	NS	NS	NS	NS	NS	NS	NS	NS	NS	NS	NS	NS	NS	NS	NS	NS	NS	NS	NS	NS	NS	NS	NS	NS	NS	NS	NS	NS	NS	NS	NS	NS	NS	NS	NS	NS	NS	NS	NS	NS	NS	Down	NS	NS	NS	NS
2700050L05Rik	Up	NS	NS	NS	NS	NS	NS	NS	NS	NS	NS	NS	NS	NS	NS	NS	NS	NS	NS	NS	NS	NS	NS	NS	NS	NS	NS	NS	NS	NS	NS	NS	NS	Up	NS	NS	NS	NS	NS	NS	NS	NS	NS	NS	Up	NS	NS	NS	NS
2700060E02Rik	NS	Down	NS	NS	NS	NS	NS	NS	NS	NS	NS	NS	Down	NS	NS	NS	NS	NS	NS	NS	NS	NS	NS	NS	NS	NS	NS	NS	NS	NS	NS	NS	NS	Up	NS	NS	NS	NS	NS	NS	NS	Up	NS	Up	Up	NS	NS	NS	NS
2700062C07Rik	NS	NS	Up	Up	Up	Up	Up	Up	Up	Up	Up	NS	Down	NS	NS	NS	NS	NS	Up	Up	NS	NS	NS	NS	NS	NS	NS	Up	NS	Up	Up	NS	Up	Down	Down	NS	NS	NS	NS	NS	NS	Up	NS	NS	NS	Down	NS	NS	NS
2700081O15Rik	NS	NS	NS	NS	NS	Down	Down	NS	NS	NS	Down	NS	NS	NS	NS	NS	NS	NS	NS	NS	NS	Down	NS	Up	NS	NS	NS	NS	NS	NS	NS	NS	NS	NS	NS	NS	NS	NS	NS	NS	NS	NS	NS	NS	NS	NS	NS	NS	NS
2700097O09Rik	Up	NS	NS	NS	NS	NS	NS	NS	NS	NS	Up	NS	NS	NS	NS	NS	NS	NS	NS	NS	NS	NS	NS	NS	NS	NS	NS	NS	NS	NS	Down	NS	NS	NS	NS	NS	NS	NS	NS	NS	NS	NS	NS	NS	NS	NS	NS	NS	NS
2810002I04Rik	NS	NS	NS	NS	NS	NS	NS	NS	NS	NS	NS	Down	NS	NS	NS	NS	NS	NS	NS	NS	NS	NS	NS	NS	NS	NS	NS	NS	NS	NS	NS	NS	NS	NS	NS	NS	NS	NS	NS	NS	NS	NS	NS	NS	Down	NS	NS	NS	NS
2810002N01Rik	Down	Down	Down	Down	Down	Down	Down	NS	NS	Down	Down	NS	NS	NS	NS	Up	NS	Up	Up	Up	NS	NS	NS	NS	NS	NS	NS	NS	NS	Up	Up	NS	NS	NS	NS	NS	Up	Up	Up	Up	Up	Up	NS	NS	NS	Down	NS	NS	NS
2810002O09Rik	NS	NS	NS	NS	NS	NS	NS	NS	NS	NS	NS	Down	NS	NS	NS	NS	NS	NS	NS	NS	NS	NS	NS	NS	NS	NS	NS	NS	NS	NS	NS	NS	NS	NS	NS	NS	NS	NS	NS	NS	NS	NS	NS	NS	NS	NS	NS	NS	NS
2810003C17Rik	Up	NS	NS	NS	NS	NS	NS	NS	NS	NS	Down	Up	NS	NS	NS	NS	NS	NS	NS	NS	NS	Down	Up	NS	NS	NS	NS	NS	NS	NS	NS	NS	NS	Up	NS	NS	NS	NS	NS	NS	NS	NS	NS	NS	Up	Up	NS	NS	Up
2810004N23Rik	NS	NS	NS	NS	NS	NS	NS	NS	NS	NS	NS	NS	NS	NS	NS	NS	NS	NS	NS	NS	NS	NS	NS	NS	NS	NS	NS	NS	NS	NS	NS	NS	NS	NS	NS	NS	NS	NS	NS	NS	NS	NS	NS	NS	NS	NS	NS	NS	NS
2810006K23Rik	NS	NS	NS	NS	NS	NS	NS	NS	NS	NS	NS	NS	NS	NS	NS	NS	NS	NS	NS	NS	NS	NS	NS	NS	NS	NS	NS	NS	NS	NS	NS	NS	NS	NS	NS	NS	NS	NS	NS	NS	NS	NS	NS	NS	NS	NS	NS	NS	NS
2810007J24Rik	NS	NS	NS	NS	NS	NS	NS	NS	NS	NS	NS	NS	NS	NS	NS	NS	NS	NS	NS	NS	NS	NS	NS	NS	NS	NS	NS	NS	NS	NS	NS	NS	NS	NS	NS	NS	NS	NS	NS	NS	NS	NS	NS	NS	NS	NS	NS	NS	NS
2810008M24Rik	NS	Down	NS	NS	Down	NS	NS	Down	Down	Down	NS	Up	NS	NS	NS	NS	NS	NS	NS	Down	NS	NS	Up	NS	NS	NS	NS	NS	NS	NS	NS	NS	NS	Up	NS	NS	NS	NS	NS	NS	NS	NS	NS	NS	Up	NS	Up	NS	NS
2810021B07Rik	NS	NS	Up	NS	NS	NS	NS	NS	NS	NS	Up	NS	NS	NS	NS	NS	NS	NS	NS	NS	NS	Up	NS	NS	NS	NS	NS	NS	NS	Down	Down	NS	NS	NS	NS	NS	NS	NS	NS	NS	Down	Down	NS	NS	NS	NS	NS	NS	NS
2810021J22Rik	Up	NS	NS	NS	NS	NS	NS	NS	NS	NS	NS	NS	NS	NS	NS	NS	NS	NS	NS	NS	NS	NS	NS	NS	NS	NS	NS	NS	NS	NS	Down	NS	NS	NS	NS	NS	NS	NS	NS	NS	NS	Down	NS	NS	NS	NS	NS	NS	NS
2810022L02Rik	NS	NS	NS	NS	NS	NS	NS	Down	NS	NS	Down	NS	NS	NS	NS	NS	NS	NS	Down	NS	NS	Down	NS	NS	NS	NS	NS	NS	NS	Down	NS	NS	Down	NS	NS	NS	NS	NS	NS	NS	Down	NS	NS	Down	NS	NS	NS	NS	NS
2810030E01Rik	Down	Down	NS	NS	NS	NS	NS	NS	NS	NS	NS	Down	NS	NS	Up	Up	NS	NS	NS	NS	NS	NS	Down	NS	NS	NS	NS	NS	NS	NS	NS	NS	NS	Down	Down	NS	NS	NS	NS	NS	NS	NS	NS	NS	Down	NS	NS	Up	Up
2810046L04Rik	NS	NS	NS	Down	Down	Down	Down	Down	Down	Down	NS	NS	NS	NS	NS	NS	NS	NS	NS	NS	NS	NS	Up	Up	NS	NS	NS	NS	NS	NS	NS	NS	NS	Up	NS	NS	NS	NS	NS	NS	NS	NS	NS	NS	Up	Up	NS	NS	NS
2810048G17Rik	NS	NS	NS	NS	NS	NS	NS	NS	NS	NS	NS	NS	NS	NS	NS	NS	NS	NS	NS	NS	NS	NS	NS	NS	NS	NS	NS	NS	NS	NS	NS	NS	NS	NS	NS	NS	NS	NS	NS	NS	NS	NS	NS	NS	NS	NS	NS	NS	NS
2810055F11Rik	NS	NS	NS	NS	NS	NS	NS	NS	NS	NS	NS	NS	NS	NS	NS	NS	NS	NS	NS	NS	NS	NS	NS	NS	NS	NS	NS	NS	NS	NS	NS	NS	NS	NS	NS	NS	NS	NS	NS	NS	NS	NS	NS	NS	NS	NS	NS	NS	NS
2810403A07Rik	Up	NS	NS	NS	NS	NS	NS	NS	NS	NS	NS	NS	NS	NS	NS	Down	NS	NS	NS	Down	NS	NS	NS	NS	NS	NS	NS	NS	NS	NS	NS	NS	NS	Up	NS	NS	NS	NS	NS	NS	NS	NS	NS	NS	Up	NS	NS	NS	NS
2810405J04Rik	Up	NS	NS	NS	NS	NS	NS	NS	NS	NS	NS	Up	NS	NS	NS	NS	NS	NS	NS	NS	NS	NS	Up	NS	NS	NS	NS	NS	NS	NS	NS	NS	NS	Up	NS	NS	NS	NS	NS	NS	NS	NS	NS	NS	Up	NS	NS	NS	NS
2810405K02Rik	Up	Down	Down	NS	NS	NS	NS	NS	NS	NS	NS	Up	NS	NS	NS	NS	NS	NS	NS	NS	NS	NS	NS	Down	Down	NS	NS	NS	NS	NS	NS	NS	Down	Up	NS	NS	NS	NS	NS	NS	NS	NS	NS	NS	Up	NS	Down	NS	NS
2810408A11Rik	Down	NS	NS	NS	NS	NS	NS	NS	NS	NS	NS	Down	NS	NS	NS	NS	NS	NS	NS	NS	NS	NS	Down	NS	NS	NS	NS	NS	NS	NS	NS	NS	NS	Down	NS	NS	NS	NS	NS	NS	NS	NS	NS	NS	NS	NS	NS	Up	NS
2810408M09Rik	NS	NS	NS	NS	NS	NS	NS	NS	NS	NS	NS	NS	NS	NS	NS	NS	NS	NS	NS	NS	NS	NS	NS	NS	NS	NS	NS	NS	NS	NS	NS	NS	NS	NS	NS	NS	NS	NS	NS	NS	NS	NS	NS	NS	NS	NS	NS	NS	NS
2810410C14Rik	Down	NS	NS	NS	NS	NS	NS	NS	NS	NS	NS	NS	NS	NS	NS	NS	NS	NS	NS	NS	NS	NS	Down	NS	NS	NS	NS	NS	NS	NS	NS	NS	NS	Down	NS	NS	NS	NS	NS	NS	NS	NS	NS	NS	Down	NS	NS	NS	NS
2810417H13Rik	NS	NS	NS	NS	Down	NS	NS	Down	Down	NS	NS	NS	NS	NS	NS	Down	NS	NS	Down	Down	NS	NS	NS	NS	NS	NS	Down	NS	NS	NS	Down	NS	NS	NS	NS	NS	NS	Down	NS	NS	Down	Down	NS	NS	Up	Up	Up	Up	NS
2810422O20Rik	Up	NS	NS	NS	NS	NS	Down	Down	Down	NS	NS	Up	NS	NS	NS	NS	NS	NS	NS	Down	NS	NS	Up	Up	NS	NS	NS	NS	NS	NS	NS	NS	Up	Up	NS	NS	NS	NS	NS	NS	NS	Down	NS	NS	Up	NS	NS	NS	NS
2810426N06Rik	NS	NS	NS	NS	NS	NS	NS	NS	NS	NS	NS	NS	NS	NS	NS	NS	NS	NS	NS	NS	NS	NS	NS	NS	NS	NS	NS	NS	NS	NS	NS	NS	NS	NS	NS	NS	NS	NS	NS	NS	NS	NS	NS	NS	NS	NS	NS	NS	NS
2810432D09Rik	Down	Down	Down	Down	NS	NS	NS	NS	Up	NS	NS	NS	NS	NS	NS	NS	NS	NS	Up	Up	NS	NS	NS	NS	NS	NS	NS	NS	NS	NS	Up	NS	NS	NS	NS	NS	NS	NS	NS	NS	Up	Up	NS	NS	NS	NS	NS	NS	NS
2810432L12Rik	Down	NS	NS	NS	NS	NS	NS	NS	NS	NS	NS	Down	NS	NS	NS	NS	NS	NS	NS	NS	NS	NS	Down	NS	NS	NS	NS	NS	NS	NS	NS	NS	NS	Down	NS	NS	NS	NS	NS	NS	NS	NS	NS	NS	Down	NS	NS	NS	NS
2810433K01Rik	NS	NS	NS	NS	NS	NS	NS	NS	NS	NS	NS	NS	Up	Up	Up	Up	NS	NS	Up	NS	NS	Up	NS	NS	NS	NS	NS	NS	NS	NS	NS	NS	NS	NS	NS	NS	NS	NS	NS	NS	NS	Down	NS	NS	NS	NS	NS	NS	NS
2810439F02Rik	Down	NS	NS	NS	NS	NS	NS	NS	NS	NS	NS	NS	NS	NS	NS	NS	NS	NS	NS	NS	NS	NS	NS	NS	NS	NS	NS	NS	NS	NS	NS	NS	NS	NS	NS	NS	NS	NS	NS	NS	NS	NS	NS	NS	Down	NS	NS	NS	NS
2810441K11Rik	Up	NS	NS	NS	NS	NS	NS	NS	NS	NS	NS	NS	NS	NS	NS	NS	NS	NS	NS	NS	NS	NS	Up	NS	NS	NS	NS	NS	NS	NS	NS	NS	NS	Up	NS	NS	NS	NS	NS	NS	NS	NS	NS	NS	NS	NS	NS	NS	NS
2810452K22Rik	Up	NS	NS	NS	NS	NS	NS	NS	NS	NS	NS	NS	NS	NS	NS	NS	NS	NS	NS	NS	NS	NS	NS	NS	NS	NS	NS	NS	NS	NS	NS	Down	NS	Up	NS	NS	NS	NS	NS	NS	NS	NS	NS	NS	NS	NS	NS	NS	NS
2810453I06Rik	NS	NS	NS	NS	NS	NS	NS	NS	NS	NS	NS	NS	NS	NS	NS	NS	NS	NS	NS	NS	NS	NS	NS	NS	NS	NS	NS	NS	NS	NS	NS	NS	NS	NS	NS	NS	NS	NS	NS	NS	NS	NS	NS	NS	NS	NS	NS	NS	NS
2810485I05Rik	Up	NS	NS	NS	NS	NS	NS	NS	Down	NS	NS	Up	NS	NS	NS	NS	NS	NS	NS	Down	NS	NS	Up	NS	NS	NS	NS	NS	NS	NS	NS	NS	NS	Up	NS	NS	NS	NS	NS	NS	NS	Down	NS	NS	Up	NS	NS	NS	NS
2900006K08Rik	NS	NS	NS	NS	NS	NS	NS	NS	NS	NS	NS	NS	NS	NS	NS	NS	NS	NS	NS	NS	NS	NS	NS	NS	NS	NS	NS	NS	NS	NS	NS	NS	NS	NS	NS	NS	NS	NS	NS	NS	NS	NS	NS	NS	NS	NS	NS	NS	NS
2900009I07Rik	Down	NS	NS	NS	NS	NS	NS	NS	NS	NS	NS	Down	NS	NS	NS	NS	NS	NS	NS	NS	NS	NS	Down	NS	NS	NS	NS	NS	NS	NS	NS	NS	NS	NS	NS	NS	NS	NS	NS	NS	NS	NS	NS	NS	Down	NS	NS	NS	NS
2900010J23Rik	NS	Down	NS	NS	NS	Down	Down	Down	Down	NS	Down	Up	NS	NS	NS	NS	NS	NS	NS	NS	NS	NS	Up	NS	NS	NS	NS	NS	NS	NS	NS	NS	NS	Up	NS	NS	NS	NS	NS	NS	NS	NS	NS	NS	Up	NS	NS	NS	NS
2900010M23Rik	Down	Down	Down	NS	NS	NS	NS	NS	NS	NS	NS	Down	NS	NS	NS	NS	NS	NS	NS	NS	NS	NS	NS	NS	NS	NS	NS	NS	NS	Up	Up	NS	NS	NS	NS	NS	NS	NS	NS	NS	NS	Up	NS	NS	NS	NS	NS	NS	NS
2900011O08Rik	NS	NS	NS	Down	Down	Down	Down	Down	NS	NS	NS	NS	NS	NS	Down	NS	Down	Down	Down	NS	NS	NS	NS	NS	NS	NS	NS	NS	NS	NS	NS	NS	NS	NS	NS	NS	Down	NS	Down	Down	Down	NS	NS	NS	Up	Up	Up	Up	Up
2900024C23Rik	Down	NS	NS	NS	NS	NS	NS	NS	NS	NS	NS	NS	NS	NS	NS	NS	NS	NS	NS	NS	NS	NS	Down	NS	NS	NS	NS	NS	NS	NS	NS	NS	NS	NS	NS	NS	NS	NS	NS	NS	NS	NS	NS	NS	Down	NS	NS	NS	NS
2900024O10Rik	NS	NS	NS	NS	NS	NS	NS	NS	NS	NS	NS	NS	NS	NS	NS	NS	NS	NS	NS	NS	NS	NS	NS	NS	NS	NS	NS	NS	NS	NS	Down	NS	NS	NS	NS	NS	NS	NS	NS	NS	NS	Down	NS	NS	NS	NS	NS	NS	NS
2900026A02Rik	NS	NS	NS	NS	NS	NS	NS	NS	NS	NS	NS	NS	NS	NS	NS	NS	NS	NS	NS	NS	NS	NS	NS	NS	NS	NS	NS	NS	NS	NS	NS	NS	NS	NS	NS	NS	NS	NS	NS	NS	NS	NS	NS	NS	NS	NS	NS	NS	NS
2900064A13Rik	Up	NS	NS	NS	NS	NS	Up	NS	NS	NS	NS	Up	NS	NS	NS	NS	NS	NS	NS	NS	NS	NS	Up	NS	NS	NS	NS	NS	NS	NS	NS	NS	Down	Up	NS	NS	NS	NS	NS	NS	NS	NS	NS	NS	NS	NS	NS	NS	NS
2900092C05Rik	Down	NS	NS	NS	NS	NS	NS	NS	NS	NS	NS	Down	NS	NS	NS	NS	NS	NS	NS	NS	NS	NS	Down	NS	NS	NS	NS	NS	NS	NS	NS	NS	NS	Down	NS	NS	NS	NS	NS	NS	NS	NS	NS	NS	Down	NS	NS	NS	NS
3000004C01Rik	Up	NS	Up	NS	NS	NS	NS	NS	NS	NS	Up	Up	NS	NS	NS	NS	NS	NS	NS	NS	NS	NS	Up	NS	NS	NS	NS	NS	NS	NS	NS	NS	NS	Up	NS	NS	NS	NS	NS	NS	NS	NS	NS	NS	Up	NS	NS	NS	NS
3010026O09Rik	Down	Down	NS	NS	NS	NS	NS	NS	NS	NS	NS	Down	NS	NS	NS	NS	NS	NS	NS	NS	NS	NS	Down	NS	NS	NS	NS	NS	NS	NS	Up	NS	NS	Down	NS	NS	NS	NS	NS	NS	NS	NS	NS	NS	Down	NS	NS	NS	NS
3110001A13Rik	Down	Down	Down	Down	Down	NS	NS	Down	NS	NS	Down	NS	Down	NS	NS	NS	NS	NS	NS	NS	NS	NS	NS	Down	NS	NS	NS	NS	NS	NS	NS	NS	NS	NS	Down	NS	NS	NS	NS	NS	NS	NS	NS	NS	NS	Down	NS	NS	NS
3110001D03Rik	NS	NS	NS	NS	NS	NS	NS	NS	NS	NS	NS	Up	NS	NS	NS	NS	NS	NS	NS	NS	NS	NS	Up	NS	NS	NS	NS	NS	NS	NS	NS	NS	NS	Up	NS	NS	NS	NS	NS	NS	NS	NS	NS	NS	Up	Up	NS	NS	NS
3110001I22Rik	Up	NS	NS	NS	NS	NS	NS	NS	NS	NS	NS	NS	NS	NS	NS	NS	NS	NS	NS	Down	NS	NS	Up	NS	NS	NS	NS	NS	NS	NS	NS	NS	NS	NS	NS	NS	NS	NS	NS	NS	NS	NS	NS	NS	NS	NS	NS	NS	NS
3110004L20Rik	NS	NS	NS	NS	NS	NS	NS	NS	NS	Down	NS	NS	NS	NS	NS	NS	NS	NS	NS	NS	Down	NS	NS	NS	NS	NS	NS	NS	NS	NS	NS	NS	NS	Up	NS	NS	NS	NS	NS	Up	Up	Up	NS	NS	Up	NS	NS	NS	NS
3110007F17Rik	NS	NS	NS	NS	NS	NS	NS	NS	NS	NS	NS	NS	NS	NS	NS	NS	NS	NS	NS	NS	NS	NS	NS	NS	NS	NS	NS	NS	NS	NS	NS	NS	NS	NS	NS	NS	NS	NS	NS	NS	NS	NS	NS	NS	NS	NS	NS	NS	NS
3110009E18Rik	Up	NS	NS	NS	NS	NS	NS	Down	NS	NS	NS	Up	NS	NS	NS	NS	NS	NS	NS	NS	NS	NS	Up	NS	NS	NS	NS	NS	NS	NS	NS	NS	NS	Up	NS	NS	NS	NS	NS	NS	Down	NS	NS	NS	Up	NS	NS	NS	NS
3110023B02Rik	NS	NS	NS	NS	NS	NS	NS	NS	Up	NS	NS	NS	NS	NS	NS	NS	NS	NS	NS	NS	NS	NS	Down	NS	NS	NS	NS	NS	NS	NS	NS	NS	NS	NS	NS	NS	NS	NS	NS	NS	NS	NS	NS	NS	NS	NS	NS	NS	NS
3110035E14Rik	NS	NS	NS	NS	NS	NS	NS	NS	NS	NS	NS	NS	NS	NS	NS	NS	NS	NS	NS	NS	NS	NS	NS	NS	NS	NS	NS	NS	NS	NS	NS	NS	NS	NS	NS	NS	NS	NS	NS	NS	NS	NS	NS	NS	NS	NS	NS	NS	NS
3110040N11Rik	NS	Down	NS	NS	NS	NS	NS	NS	NS	NS	NS	NS	NS	NS	NS	NS	NS	NS	NS	NS	NS	NS	NS	NS	NS	NS	NS	NS	NS	NS	NS	NS	NS	NS	NS	NS	NS	NS	NS	NS	NS	NS	NS	NS	NS	NS	NS	NS	NS
3110043J09Rik	Up	NS	NS	NS	NS	NS	NS	NS	NS	NS	NS	Up	NS	NS	NS	NS	NS	NS	NS	NS	NS	NS	NS	Down	Down	NS	NS	NS	NS	NS	NS	NS	NS	NS	NS	NS	NS	NS	NS	NS	NS	NS	NS	NS	Up	NS	NS	NS	NS
3110049J23Rik	NS	NS	NS	NS	NS	NS	NS	NS	NS	NS	NS	NS	NS	NS	NS	NS	NS	NS	NS	Down	NS	NS	NS	NS	NS	NS	NS	NS	NS	NS	Down	NS	NS	NS	NS	NS	NS	NS	NS	NS	NS	NS	NS	NS	NS	NS	NS	NS	NS
3110056O03Rik	NS	Down	NS	NS	NS	NS	NS	NS	NS	NS	Down	NS	NS	NS	NS	NS	NS	NS	NS	NS	NS	NS	NS	NS	NS	NS	NS	NS	NS	NS	NS	NS	NS	NS	NS	NS	NS	NS	NS	NS	Up	Up	NS	NS	NS	NS	NS	NS	NS
3110057O12Rik	NS	NS	NS	NS	NS	NS	NS	NS	NS	NS	NS	NS	NS	NS	NS	NS	NS	NS	NS	NS	NS	NS	NS	NS	NS	NS	NS	NS	NS	NS	NS	NS	NS	NS	NS	NS	NS	NS	NS	NS	NS	NS	NS	NS	NS	NS	NS	NS	NS
3110062M04Rik	NS	NS	NS	NS	NS	NS	NS	NS	NS	NS	NS	NS	NS	NS	NS	NS	NS	NS	NS	NS	NS	NS	NS	NS	NS	NS	NS	NS	NS	NS	NS	NS	NS	NS	NS	NS	NS	NS	NS	NS	NS	NS	NS	NS	NS	NS	NS	NS	NS
3110082I17Rik	Down	NS	NS	NS	Up	NS	NS	NS	NS	NS	NS	NS	NS	NS	NS	Up	NS	NS	Up	NS	NS	NS	Down	NS	NS	NS	NS	NS	NS	NS	NS	NS	NS	NS	NS	NS	NS	Up	NS	NS	Up	NS	NS	NS	NS	NS	NS	NS	Up
3200002M19Rik	NS	NS	NS	NS	NS	NS	NS	NS	NS	NS	NS	NS	NS	NS	NS	NS	NS	NS	NS	NS	NS	NS	NS	NS	NS	NS	NS	NS	NS	NS	NS	NS	NS	NS	NS	NS	NS	NS	NS	NS	NS	NS	NS	NS	NS	NS	NS	NS	NS
3300001G02Rik	NS	NS	NS	NS	NS	NS	NS	NS	Up	NS	NS	NS	Down	NS	NS	NS	NS	NS	NS	NS	NS	NS	NS	NS	NS	NS	NS	NS	NS	NS	Up	NS	NS	NS	NS	NS	NS	NS	NS	NS	NS	Up	NS	NS	NS	NS	NS	NS	NS
3300001P08Rik	Up	NS	NS	NS	NS	NS	NS	NS	NS	NS	Up	NS	NS	NS	NS	NS	NS	NS	NS	Down	NS	NS	Up	NS	NS	NS	NS	NS	NS	NS	NS	NS	Up	NS	NS	NS	NS	NS	NS	NS	NS	Down	NS	NS	Up	NS	NS	NS	NS
3300002I08Rik	NS	NS	NS	NS	NS	NS	NS	NS	NS	NS	NS	NS	NS	NS	NS	NS	NS	NS	NS	NS	NS	NS	NS	NS	NS	NS	NS	NS	NS	NS	NS	NS	NS	NS	NS	NS	NS	NS	NS	NS	NS	NS	NS	NS	NS	NS	NS	NS	NS
3321401G04Rik	NS	Down	NS	NS	NS	NS	NS	NS	NS	NS	NS	NS	Down	NS	NS	NS	NS	NS	NS	NS	NS	NS	NS	Down	NS	NS	NS	NS	NS	NS	NS	NS	NS	NS	Down	NS	NS	NS	NS	NS	NS	NS	NS	NS	NS	Down	NS	NS	NS
3632451O06Rik	NS	NS	NS	NS	NS	NS	NS	Down	Down	NS	NS	NS	NS	NS	NS	NS	NS	NS	Down	Down	NS	NS	NS	NS	NS	NS	NS	NS	NS	Down	Down	NS	NS	Up	Up	NS	NS	NS	NS	NS	NS	Down	NS	NS	Up	Up	NS	NS	NS
382044	Down	NS	NS	NS	NS	NS	NS	NS	NS	NS	NS	Down	NS	NS	NS	NS	NS	NS	NS	NS	NS	NS	Down	NS	NS	NS	NS	NS	NS	NS	NS	NS	NS	Down	NS	NS	NS	NS	NS	NS	NS	NS	NS	NS	Down	NS	NS	NS	NS
3830402I07Rik	NS	NS	NS	NS	NS	NS	NS	NS	NS	NS	NS	NS	NS	NS	NS	NS	NS	NS	NS	NS	NS	NS	NS	NS	NS	NS	NS	NS	NS	NS	NS	NS	NS	NS	NS	NS	NS	NS	NS	NS	NS	NS	NS	NS	NS	NS	NS	NS	NS
3830403N18Rik	NS	NS	NS	NS	NS	NS	NS	NS	NS	NS	NS	NS	NS	NS	NS	NS	NS	NS	NS	NS	NS	NS	NS	NS	NS	NS	NS	NS	NS	NS	NS	NS	NS	NS	NS	NS	NS	NS	NS	NS	NS	NS	NS	NS	NS	NS	NS	NS	NS
3830406C13Rik	NS	NS	NS	NS	NS	NS	NS	NS	NS	Down	NS	NS	NS	NS	NS	NS	NS	NS	NS	NS	NS	NS	Up	NS	NS	NS	NS	NS	NS	NS	NS	NS	Up	Up	NS	NS	NS	NS	NS	NS	NS	NS	NS	NS	NS	NS	NS	NS	NS
3830417A13Rik	NS	NS	NS	NS	NS	NS	NS	NS	NS	NS	NS	NS	NS	NS	NS	NS	NS	NS	NS	NS	NS	NS	NS	NS	NS	NS	NS	NS	NS	NS	NS	NS	NS	NS	NS	NS	NS	NS	NS	NS	NS	NS	NS	NS	NS	NS	NS	NS	NS
3930401K13Rik	NS	NS	NS	NS	NS	NS	NS	NS	NS	NS	NS	NS	NS	NS	NS	NS	NS	NS	NS	NS	NS	NS	NS	NS	NS	NS	NS	NS	NS	NS	NS	NS	NS	NS	NS	NS	NS	NS	NS	NS	NS	NS	NS	NS	NS	NS	NS	NS	NS
4121402D02Rik	NS	NS	NS	NS	NS	NS	NS	NS	NS	NS	NS	NS	NS	NS	NS	NS	NS	NS	NS	NS	NS	NS	NS	NS	NS	NS	NS	NS	NS	NS	NS	NS	Down	NS	NS	NS	NS	NS	NS	NS	NS	NS	NS	NS	NS	NS	NS	NS	NS
4430402I18Rik	Down	NS	NS	NS	NS	NS	NS	NS	NS	NS	NS	Down	NS	NS	NS	NS	NS	NS	NS	NS	NS	NS	Down	NS	NS	NS	NS	NS	NS	NS	NS	NS	NS	Down	NS	NS	NS	NS	NS	NS	NS	NS	NS	NS	Down	NS	NS	NS	NS
4432405B04Rik	NS	NS	NS	NS	NS	NS	NS	NS	NS	NS	NS	NS	NS	NS	NS	Down	NS	NS	NS	Down	Down	NS	Up	NS	NS	NS	NS	NS	NS	NS	NS	NS	NS	Up	NS	NS	NS	NS	NS	NS	NS	NS	NS	NS	Up	NS	NS	NS	NS
4432416J03Rik	NS	NS	NS	NS	NS	NS	NS	NS	NS	NS	NS	NS	NS	NS	NS	NS	NS	NS	NS	NS	NS	NS	NS	NS	NS	NS	NS	NS	NS	NS	NS	NS	NS	NS	NS	NS	NS	NS	NS	NS	NS	NS	NS	NS	NS	NS	NS	NS	NS
4631422O05Rik	NS	NS	NS	NS	NS	NS	NS	NS	NS	NS	NS	NS	NS	NS	NS	NS	NS	NS	NS	NS	NS	NS	NS	NS	NS	NS	NS	NS	NS	NS	NS	NS	NS	NS	NS	NS	NS	NS	NS	NS	NS	NS	NS	NS	NS	NS	NS	NS	NS
4631426J05Rik	NS	NS	Down	Down	Down	Down	NS	NS	NS	Down	Down	NS	NS	Down	Down	Down	Down	NS	NS	NS	Down	Down	NS	NS	NS	NS	NS	Down	NS	NS	NS	NS	Down	Up	Up	Up	Up	Up	Up	Up	Up	Up	Up	NS	Up	Up	NS	NS	NS
4631427C17Rik	NS	NS	NS	NS	NS	NS	NS	NS	NS	NS	NS	NS	NS	NS	NS	NS	NS	NS	NS	Down	NS	NS	Up	NS	NS	NS	NS	NS	NS	NS	NS	NS	NS	NS	NS	NS	NS	NS	NS	Down	NS	Down	NS	NS	Up	Up	NS	NS	NS
4632411B12Rik	Up	NS	NS	NS	NS	NS	NS	NS	Up	NS	NS	NS	NS	NS	NS	NS	NS	NS	NS	NS	NS	NS	NS	NS	NS	NS	NS	NS	NS	NS	NS	NS	NS	NS	NS	NS	NS	NS	NS	NS	NS	NS	NS	NS	NS	NS	NS	NS	NS
4632415K11Rik	NS	NS	NS	NS	NS	NS	NS	NS	NS	NS	NS	NS	NS	NS	NS	NS	NS	NS	NS	NS	NS	NS	NS	NS	NS	NS	NS	NS	NS	NS	NS	NS	NS	Up	NS	NS	NS	NS	NS	NS	NS	NS	NS	NS	NS	NS	NS	NS	NS
4632417K18Rik	Up	NS	NS	NS	Down	NS	NS	NS	Down	NS	NS	Up	NS	NS	NS	Down	NS	NS	NS	Down	NS	NS	Up	NS	NS	NS	NS	NS	NS	NS	Down	NS	NS	Up	Up	NS	NS	NS	NS	NS	NS	NS	NS	NS	Up	Up	Up	NS	NS
4632417N05Rik	NS	NS	NS	NS	NS	NS	NS	NS	NS	NS	NS	NS	NS	NS	NS	NS	NS	NS	NS	NS	NS	NS	NS	NS	NS	NS	NS	NS	NS	NS	NS	NS	NS	NS	NS	NS	NS	NS	NS	NS	NS	NS	NS	NS	NS	NS	NS	NS	NS
4632434I11Rik	NS	NS	NS	Up	Up	Up	Up	Up	Up	Up	NS	Down	NS	NS	NS	NS	NS	NS	NS	NS	NS	NS	Down	NS	NS	NS	NS	NS	NS	NS	NS	NS	NS	Down	NS	NS	NS	NS	NS	NS	NS	NS	NS	NS	Down	NS	NS	NS	NS
4732415M23Rik	NS	NS	NS	NS	NS	NS	NS	NS	NS	NS	NS	NS	NS	NS	NS	NS	NS	NS	NS	NS	NS	NS	NS	NS	NS	NS	NS	NS	NS	NS	NS	NS	NS	NS	NS	NS	NS	NS	NS	NS	NS	NS	NS	NS	NS	NS	NS	NS	NS
4732418C07Rik	Up	NS	NS	NS	NS	NS	NS	NS	NS	NS	NS	Up	NS	NS	NS	NS	NS	NS	NS	NS	NS	NS	Up	Up	NS	NS	NS	NS	NS	NS	NS	NS	NS	Up	NS	NS	NS	NS	NS	NS	NS	NS	NS	NS	Up	NS	NS	NS	NS
4732429D16Rik	NS	NS	NS	NS	NS	NS	NS	NS	NS	NS	NS	NS	NS	NS	NS	NS	NS	NS	NS	NS	NS	NS	NS	NS	NS	NS	NS	NS	NS	NS	NS	NS	NS	NS	NS	NS	NS	NS	NS	NS	NS	NS	NS	NS	NS	NS	NS	NS	NS
4732454E20Rik	NS	NS	NS	NS	NS	NS	NS	NS	NS	NS	NS	NS	NS	NS	NS	NS	NS	NS	NS	NS	NS	NS	NS	NS	NS	NS	NS	NS	NS	NS	NS	NS	NS	NS	NS	NS	NS	NS	NS	NS	NS	NS	NS	NS	NS	NS	NS	NS	NS
4732456N10Rik	NS	NS	NS	NS	NS	NS	NS	NS	NS	NS	NS	NS	NS	NS	NS	NS	NS	NS	NS	NS	NS	NS	NS	NS	NS	NS	NS	NS	NS	NS	NS	NS	NS	NS	NS	NS	NS	NS	NS	NS	NS	NS	NS	NS	NS	NS	NS	NS	NS
4732471D19Rik	NS	NS	NS	NS	NS	NS	NS	NS	NS	NS	NS	NS	NS	NS	NS	NS	NS	NS	NS	NS	NS	NS	NS	NS	NS	NS	NS	NS	NS	NS	NS	NS	NS	NS	NS	NS	NS	NS	NS	NS	NS	NS	NS	NS	Up	NS	NS	NS	NS
4732473B16Rik	Down	NS	NS	NS	NS	NS	NS	NS	NS	NS	NS	NS	NS	NS	NS	NS	NS	NS	NS	NS	NS	NS	NS	NS	NS	NS	NS	NS	NS	NS	NS	NS	NS	NS	NS	NS	NS	NS	NS	NS	NS	NS	NS	NS	NS	NS	NS	NS	NS
4732496O08Rik	Up	NS	NS	NS	NS	NS	NS	NS	NS	Down	NS	Up	NS	NS	NS	NS	NS	NS	NS	NS	NS	NS	Up	NS	NS	NS	NS	NS	NS	NS	NS	NS	NS	Up	NS	NS	NS	NS	NS	NS	NS	NS	NS	NS	Up	NS	NS	NS	NS
4733401H21Rik	NS	NS	NS	NS	NS	NS	NS	NS	NS	NS	NS	NS	NS	NS	NS	NS	NS	NS	NS	NS	NS	NS	NS	NS	NS	NS	NS	NS	NS	NS	NS	NS	NS	NS	NS	NS	NS	NS	NS	NS	NS	NS	NS	NS	NS	NS	NS	NS	NS
4831426I19Rik	NS	NS	NS	NS	NS	NS	NS	NS	NS	NS	NS	NS	NS	NS	NS	NS	NS	NS	NS	NS	NS	NS	NS	NS	NS	NS	NS	NS	NS	NS	NS	NS	NS	Down	NS	NS	NS	NS	NS	NS	NS	NS	NS	NS	Down	NS	NS	NS	NS
4831428F09Rik	NS	NS	NS	NS	NS	NS	NS	NS	NS	NS	NS	NS	NS	NS	NS	NS	NS	NS	NS	NS	NS	NS	NS	NS	NS	NS	NS	NS	NS	NS	NS	NS	NS	NS	NS	NS	NS	NS	NS	NS	NS	NS	NS	NS	NS	NS	NS	NS	NS
4832428D23Rik	NS	NS	NS	NS	NS	NS	NS	NS	NS	NS	NS	NS	NS	NS	NS	NS	NS	NS	NS	NS	NS	NS	NS	NS	NS	NS	NS	NS	NS	NS	NS	NS	NS	NS	NS	NS	NS	NS	NS	NS	NS	NS	NS	NS	NS	NS	NS	NS	NS
4833405L16Rik	NS	NS	NS	NS	NS	NS	NS	NS	NS	NS	NS	NS	NS	NS	NS	NS	NS	NS	NS	NS	NS	NS	NS	NS	NS	NS	NS	NS	NS	NS	NS	NS	NS	NS	NS	NS	NS	NS	NS	NS	NS	NS	NS	NS	NS	NS	NS	NS	NS
4833413D08Rik	NS	NS	NS	NS	NS	NS	NS	NS	NS	NS	NS	NS	NS	NS	NS	NS	NS	NS	NS	NS	NS	NS	NS	NS	NS	NS	NS	NS	NS	NS	NS	NS	NS	NS	NS	NS	NS	NS	NS	NS	NS	NS	NS	NS	NS	NS	NS	NS	NS
4833417A11Rik	NS	NS	NS	NS	NS	NS	NS	NS	NS	NS	NS	NS	NS	NS	NS	NS	NS	NS	NS	NS	NS	NS	NS	NS	NS	NS	NS	NS	NS	NS	NS	NS	NS	NS	NS	NS	NS	NS	NS	NS	NS	NS	NS	NS	NS	NS	NS	NS	NS
4833418A01Rik	NS	NS	NS	NS	NS	NS	NS	NS	NS	NS	Up	NS	NS	NS	NS	NS	NS	NS	NS	NS	NS	Up	NS	NS	NS	NS	NS	NS	NS	NS	NS	NS	Up	NS	NS	NS	NS	NS	NS	NS	Down	Down	NS	NS	NS	NS	NS	NS	NS
4833420G17Rik	Up	Up	Up	Up	NS	NS	NS	NS	NS	Up	NS	Up	NS	NS	NS	Down	NS	NS	Down	Down	NS	NS	Up	NS	NS	NS	Down	Down	NS	Down	Down	NS	NS	Up	NS	NS	NS	Down	Down	Down	Down	Down	NS	NS	Up	Up	Up	NS	NS
4833423E24Rik	NS	NS	NS	NS	NS	NS	NS	NS	NS	NS	NS	NS	NS	NS	NS	NS	NS	NS	NS	NS	NS	NS	NS	NS	NS	NS	NS	NS	NS	NS	NS	NS	NS	NS	NS	NS	NS	NS	NS	NS	NS	NS	NS	NS	NS	NS	NS	NS	NS
4833424O15Rik	NS	NS	NS	NS	NS	NS	NS	NS	NS	NS	NS	NS	NS	NS	NS	NS	NS	NS	NS	NS	NS	NS	NS	NS	NS	NS	NS	NS	NS	NS	NS	NS	NS	NS	NS	NS	NS	NS	NS	NS	NS	NS	NS	NS	NS	NS	NS	NS	NS
4833426J09Rik	NS	NS	Up	Up	Up	Up	Up	Up	Up	Up	Up	Down	NS	NS	NS	Up	Up	Up	Up	NS	NS	NS	Down	Down	NS	NS	NS	NS	NS	NS	NS	NS	NS	Down	Down	NS	NS	NS	NS	NS	NS	NS	NS	NS	Down	Down	NS	NS	NS
4833427G06Rik	NS	NS	NS	NS	NS	NS	NS	NS	NS	NS	NS	NS	NS	NS	NS	NS	NS	NS	NS	NS	NS	NS	NS	NS	NS	NS	NS	NS	NS	NS	NS	NS	NS	NS	NS	NS	NS	NS	NS	NS	NS	NS	NS	NS	NS	NS	NS	NS	NS
4833436C18Rik	Down	NS	NS	NS	NS	NS	NS	NS	NS	NS	NS	Down	NS	NS	NS	NS	NS	NS	NS	NS	NS	NS	Down	NS	NS	NS	NS	NS	NS	NS	NS	NS	NS	Down	NS	NS	NS	NS	NS	NS	NS	NS	NS	NS	Down	NS	NS	NS	NS
4833439L19Rik	NS	NS	NS	NS	NS	NS	NS	NS	NS	NS	NS	NS	NS	NS	NS	NS	NS	NS	NS	NS	NS	NS	Up	Up	NS	NS	NS	NS	NS	NS	NS	NS	NS	NS	Up	NS	NS	NS	NS	NS	NS	NS	NS	NS	Up	Up	Up	NS	NS
4833442J19Rik	NS	NS	NS	NS	NS	NS	NS	NS	NS	NS	NS	NS	NS	NS	NS	NS	NS	NS	NS	NS	NS	NS	NS	NS	NS	NS	NS	NS	NS	NS	NS	NS	NS	NS	NS	NS	NS	NS	NS	NS	NS	NS	NS	NS	NS	NS	NS	NS	NS
4833446K15Rik	NS	NS	NS	NS	NS	NS	NS	NS	NS	NS	NS	NS	NS	NS	NS	NS	NS	NS	NS	NS	NS	NS	NS	NS	NS	NS	NS	NS	NS	NS	NS	NS	NS	NS	NS	NS	NS	NS	NS	NS	NS	NS	NS	NS	NS	NS	NS	NS	NS
4921501E09Rik	NS	NS	NS	NS	NS	NS	NS	NS	NS	NS	NS	NS	NS	NS	NS	NS	NS	NS	NS	NS	NS	NS	NS	NS	NS	NS	NS	NS	NS	NS	NS	NS	NS	NS	NS	NS	NS	NS	NS	NS	NS	NS	NS	NS	NS	NS	NS	NS	NS
4921504E06Rik	NS	NS	NS	NS	NS	NS	NS	NS	NS	NS	NS	NS	NS	NS	NS	NS	NS	NS	NS	NS	NS	NS	NS	NS	NS	NS	NS	NS	NS	NS	NS	NS	NS	NS	NS	NS	NS	NS	NS	NS	NS	NS	NS	NS	NS	NS	NS	NS	NS
4921504I05Rik	NS	NS	NS	NS	NS	NS	NS	NS	NS	NS	NS	NS	NS	NS	NS	NS	NS	NS	NS	NS	NS	NS	NS	NS	NS	NS	NS	NS	NS	NS	NS	NS	NS	NS	NS	NS	NS	NS	NS	NS	NS	NS	NS	NS	NS	NS	NS	NS	NS
4921505C17Rik	NS	NS	NS	NS	NS	NS	NS	NS	Down	NS	NS	Up	NS	NS	NS	NS	NS	NS	NS	NS	NS	NS	NS	NS	NS	NS	NS	NS	NS	NS	NS	NS	NS	NS	NS	NS	NS	NS	NS	NS	NS	Down	NS	NS	NS	NS	NS	NS	NS
4921506M07Rik	NS	NS	NS	NS	NS	NS	NS	NS	NS	NS	NS	NS	NS	NS	NS	NS	NS	NS	NS	NS	NS	NS	NS	NS	NS	NS	NS	NS	NS	NS	NS	NS	NS	NS	NS	NS	NS	NS	NS	NS	NS	NS	NS	NS	NS	NS	NS	NS	NS
4921507P07Rik	NS	NS	NS	NS	NS	NS	NS	NS	NS	NS	NS	NS	NS	NS	NS	NS	NS	NS	NS	NS	NS	NS	NS	NS	NS	NS	NS	NS	NS	NS	NS	NS	NS	NS	NS	NS	NS	NS	NS	NS	NS	NS	NS	NS	NS	NS	NS	NS	NS
4921509C19Rik	NS	NS	NS	NS	NS	NS	NS	NS	NS	NS	NS	NS	NS	NS	NS	NS	NS	NS	NS	NS	NS	NS	NS	NS	NS	NS	NS	NS	NS	NS	NS	NS	NS	NS	NS	NS	NS	NS	NS	NS	NS	NS	NS	NS	NS	NS	NS	NS	NS
4921509E07Rik	NS	NS	NS	NS	NS	NS	NS	NS	NS	NS	NS	NS	NS	NS	NS	NS	NS	NS	NS	NS	NS	NS	NS	NS	NS	NS	NS	NS	NS	NS	NS	NS	NS	NS	NS	NS	NS	NS	NS	NS	NS	NS	NS	NS	NS	NS	NS	NS	NS
4921510H08Rik	NS	NS	NS	NS	NS	NS	NS	NS	NS	NS	NS	NS	NS	NS	NS	NS	NS	NS	NS	NS	NS	NS	NS	NS	NS	NS	NS	NS	NS	NS	NS	NS	NS	NS	NS	NS	NS	NS	NS	NS	NS	NS	NS	NS	NS	NS	NS	NS	NS
4921511H03Rik	NS	NS	NS	NS	NS	NS	NS	NS	NS	NS	NS	NS	NS	NS	NS	NS	NS	NS	NS	NS	NS	NS	NS	NS	NS	NS	NS	NS	NS	NS	NS	NS	NS	NS	NS	NS	NS	NS	NS	NS	NS	NS	NS	NS	NS	NS	NS	NS	NS
4921511K06Rik	NS	NS	NS	Down	NS	NS	Down	NS	NS	NS	NS	NS	NS	NS	Down	Down	Down	Down	Down	NS	NS	NS	NS	NS	NS	NS	NS	NS	NS	NS	NS	NS	NS	Up	NS	NS	NS	NS	NS	NS	NS	NS	NS	NS	Up	Up	Up	NS	NS
4921515J06Rik	NS	NS	NS	NS	NS	NS	NS	NS	NS	NS	NS	NS	NS	NS	NS	NS	NS	NS	NS	NS	NS	NS	NS	NS	NS	NS	NS	NS	NS	NS	NS	NS	NS	NS	NS	NS	NS	NS	NS	NS	NS	NS	NS	NS	NS	NS	NS	NS	NS
4921517D21Rik	NS	NS	NS	NS	NS	NS	NS	NS	NS	NS	NS	NS	NS	NS	NS	NS	NS	NS	NS	NS	NS	NS	NS	NS	NS	NS	NS	NS	NS	NS	NS	NS	NS	NS	NS	NS	NS	NS	NS	NS	NS	NS	NS	NS	NS	NS	NS	NS	NS
4921517D22Rik	NS	NS	NS	NS	NS	NS	NS	NS	NS	NS	NS	NS	NS	NS	NS	NS	NS	NS	NS	NS	NS	NS	NS	NS	NS	NS	NS	NS	NS	NS	NS	NS	NS	NS	NS	NS	NS	NS	NS	NS	NS	NS	NS	NS	NS	NS	NS	NS	NS
4921520G13Rik	NS	NS	NS	NS	NS	NS	NS	NS	NS	NS	NS	NS	NS	NS	NS	NS	NS	NS	NS	NS	NS	NS	NS	NS	NS	NS	NS	NS	NS	NS	NS	NS	NS	NS	NS	NS	NS	NS	NS	NS	NS	NS	NS	NS	NS	NS	NS	NS	NS
4921521F21Rik	NS	NS	NS	NS	NS	NS	NS	NS	NS	NS	NS	NS	NS	NS	NS	NS	NS	NS	NS	NS	NS	NS	NS	NS	NS	NS	NS	NS	NS	NS	NS	NS	NS	NS	NS	NS	NS	NS	NS	NS	NS	NS	NS	NS	NS	NS	NS	NS	NS
4921523A10Rik	NS	NS	NS	NS	NS	NS	NS	NS	NS	NS	NS	Down	NS	NS	NS	NS	NS	NS	NS	NS	NS	NS	Down	NS	NS	NS	NS	NS	NS	NS	NS	NS	NS	Down	NS	NS	NS	NS	NS	NS	NS	NS	NS	NS	Down	NS	NS	NS	NS
4921525H12Rik	Down	NS	NS	NS	NS	NS	NS	NS	NS	NS	NS	Down	NS	NS	NS	NS	NS	NS	NS	NS	NS	NS	Down	NS	NS	NS	NS	NS	NS	NS	NS	NS	NS	Down	NS	NS	NS	NS	NS	NS	NS	NS	NS	NS	Down	NS	NS	NS	NS
4921528I01Rik	NS	NS	NS	NS	NS	NS	NS	NS	NS	NS	NS	NS	NS	NS	NS	NS	NS	NS	NS	NS	NS	NS	NS	NS	NS	NS	NS	NS	NS	NS	NS	NS	NS	NS	NS	NS	NS	NS	NS	NS	NS	NS	NS	NS	NS	NS	NS	NS	NS
4921530L21Rik	NS	NS	NS	NS	NS	NS	NS	NS	NS	NS	NS	NS	NS	NS	NS	NS	NS	NS	NS	NS	NS	NS	NS	NS	NS	NS	NS	NS	NS	NS	NS	NS	NS	NS	NS	NS	NS	NS	NS	NS	NS	NS	NS	NS	NS	NS	NS	NS	NS
4921536K21Rik	NS	NS	NS	NS	NS	NS	NS	NS	NS	NS	NS	NS	NS	NS	NS	NS	NS	NS	NS	NS	NS	NS	NS	NS	NS	NS	NS	NS	NS	NS	NS	NS	NS	NS	NS	NS	NS	NS	NS	NS	NS	NS	NS	NS	NS	NS	NS	NS	NS
4921537P18Rik	NS	NS	NS	NS	NS	NS	NS	NS	NS	NS	NS	NS	NS	NS	NS	NS	NS	NS	NS	NS	NS	NS	NS	NS	NS	NS	NS	NS	NS	NS	NS	NS	NS	NS	NS	NS	NS	NS	NS	NS	NS	NS	NS	NS	NS	NS	NS	NS	NS
4922502D21Rik	NS	NS	NS	NS	NS	NS	NS	NS	NS	NS	NS	NS	NS	NS	NS	NS	NS	NS	NS	NS	NS	NS	NS	NS	NS	NS	NS	NS	NS	NS	NS	NS	NS	NS	NS	NS	NS	NS	NS	NS	NS	NS	NS	NS	NS	NS	NS	NS	NS
4922505E12Rik	NS	NS	NS	NS	NS	NS	NS	NS	NS	NS	NS	NS	NS	NS	NS	NS	NS	NS	NS	NS	NS	NS	NS	NS	NS	NS	NS	NS	NS	NS	NS	NS	NS	NS	NS	NS	NS	NS	NS	NS	NS	NS	NS	NS	NS	NS	NS	NS	NS
4922505G16Rik	NS	NS	NS	NS	NS	NS	NS	NS	NS	NS	NS	Down	NS	NS	NS	NS	NS	NS	NS	NS	NS	NS	Down	NS	NS	NS	NS	NS	NS	NS	NS	NS	NS	Down	NS	NS	NS	NS	NS	NS	NS	NS	NS	NS	Down	NS	NS	NS	NS
4930402E16Rik	NS	Up	NS	NS	NS	NS	NS	NS	NS	NS	NS	NS	NS	NS	NS	NS	NS	NS	NS	NS	NS	NS	NS	NS	NS	NS	NS	NS	NS	NS	NS	NS	NS	NS	NS	NS	NS	NS	NS	NS	NS	NS	NS	NS	NS	NS	NS	NS	NS
4930402H24Rik	Up	Up	Up	Up	Up	Up	Up	Up	Up	Up	Up	NS	NS	NS	NS	NS	NS	NS	NS	NS	NS	NS	NS	Down	NS	NS	NS	NS	NS	NS	Down	NS	NS	NS	NS	NS	NS	NS	NS	NS	NS	NS	NS	NS	NS	NS	NS	NS	NS
4930403C10Rik	NS	NS	NS	NS	NS	NS	NS	NS	NS	NS	NS	NS	NS	NS	NS	NS	NS	NS	NS	NS	NS	NS	NS	NS	NS	NS	NS	NS	NS	NS	NS	NS	NS	NS	NS	NS	NS	NS	NS	NS	NS	NS	NS	NS	NS	NS	NS	NS	NS
4930404H21Rik	NS	NS	NS	NS	NS	NS	NS	NS	NS	NS	NS	NS	NS	NS	NS	NS	NS	NS	NS	NS	NS	NS	NS	NS	NS	NS	NS	NS	NS	NS	NS	NS	NS	NS	NS	NS	NS	NS	NS	NS	NS	NS	NS	NS	NS	NS	NS	NS	NS
4930404N11Rik	NS	NS	NS	NS	NS	NS	NS	NS	NS	NS	NS	NS	NS	NS	NS	NS	NS	NS	NS	NS	NS	NS	NS	NS	NS	NS	NS	NS	NS	NS	NS	NS	NS	NS	NS	NS	NS	NS	NS	NS	NS	NS	NS	NS	NS	NS	NS	NS	NS
4930408O21Rik	NS	NS	NS	NS	NS	NS	NS	NS	NS	NS	NS	NS	NS	NS	NS	NS	NS	NS	NS	NS	NS	NS	NS	NS	NS	NS	NS	NS	NS	NS	NS	NS	NS	NS	NS	NS	NS	NS	NS	NS	NS	NS	NS	NS	NS	NS	NS	NS	NS
4930412F15Rik	NS	Up	Up	NS	NS	Up	Up	Up	Up	Up	Up	NS	NS	NS	NS	NS	NS	NS	NS	NS	NS	NS	NS	NS	NS	NS	NS	NS	NS	NS	NS	NS	NS	NS	NS	NS	NS	NS	NS	NS	NS	NS	NS	NS	NS	NS	NS	NS	NS
4930415L06Rik	NS	NS	NS	NS	NS	NS	NS	NS	NS	NS	NS	NS	NS	NS	NS	NS	NS	NS	NS	NS	NS	NS	NS	NS	NS	NS	NS	NS	NS	NS	NS	NS	NS	NS	NS	NS	NS	NS	NS	NS	NS	NS	NS	NS	NS	NS	NS	NS	NS
4930417M19Rik	NS	NS	NS	NS	NS	NS	NS	NS	NS	NS	NS	NS	NS	NS	NS	NS	NS	NS	NS	NS	NS	NS	NS	NS	NS	NS	NS	NS	NS	NS	NS	NS	NS	NS	NS	NS	NS	NS	NS	NS	NS	NS	NS	NS	NS	NS	NS	NS	NS
4930418G15Rik	NS	NS	NS	NS	NS	NS	NS	NS	NS	NS	NS	NS	NS	NS	NS	NS	NS	NS	NS	NS	NS	NS	NS	NS	NS	NS	NS	NS	NS	NS	NS	NS	NS	NS	NS	NS	NS	NS	NS	NS	NS	NS	NS	NS	NS	NS	NS	NS	NS
4930427A07Rik	NS	NS	NS	NS	NS	NS	NS	NS	NS	Up	NS	NS	NS	NS	NS	NS	NS	NS	NS	NS	NS	NS	NS	NS	NS	NS	NS	NS	NS	NS	NS	NS	NS	NS	NS	NS	NS	NS	NS	NS	NS	NS	NS	NS	NS	NS	NS	NS	NS
4930428D18Rik	Down	NS	NS	NS	NS	NS	NS	NS	NS	NS	NS	Down	NS	NS	NS	NS	NS	NS	NS	NS	NS	NS	Down	NS	NS	NS	NS	NS	NS	NS	NS	NS	NS	Down	NS	NS	NS	NS	NS	NS	NS	NS	NS	NS	Down	NS	NS	NS	NS
4930428E23Rik	NS	NS	NS	NS	NS	NS	NS	NS	NS	NS	NS	NS	NS	NS	NS	NS	NS	NS	NS	NS	NS	NS	NS	NS	NS	NS	NS	NS	NS	NS	NS	NS	NS	NS	NS	NS	NS	NS	NS	NS	NS	NS	NS	NS	NS	NS	NS	NS	NS
4930430A15Rik	NS	NS	NS	NS	NS	NS	NS	NS	NS	NS	NS	NS	NS	NS	NS	NS	NS	NS	NS	NS	NS	NS	NS	NS	NS	NS	NS	NS	NS	NS	NS	NS	NS	NS	NS	NS	NS	NS	NS	NS	NS	NS	NS	NS	NS	NS	NS	NS	NS
4930430D24Rik	NS	NS	NS	NS	NS	NS	NS	NS	NS	NS	NS	NS	NS	NS	NS	NS	NS	NS	NS	NS	NS	NS	NS	NS	NS	NS	NS	NS	NS	NS	NS	NS	NS	NS	NS	NS	NS	NS	NS	NS	NS	NS	NS	NS	NS	NS	NS	NS	NS
4930430E16Rik	NS	NS	NS	NS	NS	NS	NS	NS	NS	NS	NS	NS	NS	NS	NS	NS	NS	NS	NS	NS	NS	NS	NS	Down	NS	NS	NS	NS	NS	NS	NS	NS	NS	NS	NS	NS	NS	NS	NS	NS	NS	NS	NS	NS	NS	Down	NS	NS	NS
4930430F08Rik	NS	NS	NS	NS	NS	NS	NS	NS	NS	NS	NS	NS	NS	NS	NS	NS	NS	NS	NS	NS	NS	NS	NS	NS	NS	NS	NS	NS	NS	NS	NS	NS	NS	NS	NS	NS	NS	NS	NS	NS	NS	NS	NS	NS	NS	NS	NS	NS	NS
4930431L04Rik	NS	NS	NS	NS	NS	NS	NS	NS	NS	NS	NS	NS	NS	NS	NS	NS	NS	NS	NS	NS	NS	NS	NS	NS	NS	NS	NS	NS	NS	NS	NS	NS	NS	NS	NS	NS	NS	NS	NS	NS	NS	NS	NS	NS	NS	NS	NS	NS	NS
4930432H15Rik	NS	NS	NS	NS	NS	NS	NS	NS	NS	NS	NS	NS	NS	NS	NS	NS	NS	NS	NS	NS	NS	NS	NS	NS	NS	NS	NS	NS	NS	NS	NS	NS	NS	NS	NS	NS	NS	NS	NS	NS	NS	NS	NS	NS	NS	NS	NS	NS	NS
4930432K09Rik	NS	NS	NS	NS	NS	NS	NS	NS	NS	NS	NS	NS	NS	NS	NS	NS	NS	NS	NS	NS	NS	NS	NS	NS	NS	NS	NS	NS	NS	NS	NS	NS	NS	NS	NS	NS	NS	NS	NS	NS	NS	NS	NS	NS	NS	NS	NS	NS	NS
4930432K21Rik	NS	NS	NS	NS	NS	NS	NS	NS	NS	NS	Up	NS	NS	NS	NS	NS	NS	NS	NS	NS	Down	NS	NS	NS	NS	NS	NS	NS	NS	NS	NS	NS	NS	NS	NS	NS	NS	NS	NS	NS	NS	NS	NS	NS	NS	NS	NS	NS	NS
4930432M17Rik	Down	NS	NS	NS	NS	NS	NS	NS	NS	NS	NS	Down	NS	NS	NS	NS	NS	NS	NS	NS	NS	NS	Down	NS	NS	NS	NS	NS	NS	NS	NS	NS	NS	Down	NS	NS	NS	NS	NS	NS	NS	NS	NS	NS	Down	NS	NS	NS	NS
4930432O21Rik	Down	NS	NS	NS	NS	NS	NS	NS	NS	NS	NS	Down	NS	NS	NS	NS	NS	NS	NS	NS	NS	NS	NS	NS	NS	NS	NS	NS	NS	NS	NS	NS	NS	Down	NS	NS	NS	NS	NS	NS	NS	NS	NS	NS	NS	NS	NS	NS	NS
4930433I11Rik	NS	NS	NS	NS	NS	NS	NS	NS	NS	NS	NS	NS	NS	NS	NS	NS	NS	NS	NS	NS	NS	NS	NS	NS	NS	NS	NS	NS	NS	NS	NS	NS	NS	NS	NS	NS	NS	NS	NS	NS	NS	NS	NS	NS	NS	NS	NS	NS	NS
4930434E21Rik	NS	NS	NS	NS	NS	NS	NS	NS	NS	NS	NS	Up	Up	Up	Up	Up	Up	NS	Up	Up	NS	Up	NS	Up	NS	Up	Up	Up	NS	NS	Up	NS	Up	NS	NS	NS	NS	NS	NS	NS	NS	NS	NS	NS	NS	NS	NS	NS	NS
4930444A02Rik	NS	NS	NS	NS	NS	NS	NS	NS	NS	NS	NS	NS	NS	NS	NS	NS	NS	NS	NS	NS	NS	Down	NS	NS	NS	NS	NS	NS	NS	NS	NS	NS	Down	NS	NS	NS	NS	NS	NS	NS	NS	NS	NS	NS	Up	Up	Up	NS	NS
4930449I24Rik	NS	NS	NS	NS	NS	NS	NS	NS	NS	NS	NS	NS	NS	NS	NS	NS	NS	NS	NS	NS	NS	NS	NS	NS	NS	NS	NS	NS	NS	NS	NS	NS	NS	NS	NS	NS	NS	NS	NS	NS	NS	NS	NS	NS	NS	NS	NS	NS	NS
4930451C15Rik	NS	NS	NS	NS	NS	NS	NS	NS	NS	NS	NS	NS	NS	NS	NS	NS	NS	NS	NS	NS	NS	NS	NS	NS	NS	NS	NS	NS	NS	NS	NS	NS	NS	NS	NS	NS	NS	NS	NS	NS	NS	NS	NS	NS	NS	NS	NS	NS	NS
4930451I11Rik	NS	NS	NS	NS	NS	NS	NS	NS	NS	NS	NS	NS	NS	NS	NS	NS	NS	NS	NS	NS	NS	NS	NS	NS	NS	NS	NS	NS	NS	NS	NS	NS	NS	NS	NS	NS	NS	NS	NS	NS	NS	NS	NS	NS	NS	NS	NS	NS	NS
4930452B06Rik	Up	NS	NS	NS	NS	NS	NS	Down	Down	NS	NS	Up	NS	NS	NS	NS	NS	NS	NS	NS	NS	NS	Up	NS	NS	NS	NS	NS	NS	NS	Down	NS	NS	Up	NS	NS	NS	NS	NS	NS	NS	NS	NS	NS	Up	NS	NS	NS	NS
4930453N24Rik	Up	NS	NS	NS	NS	NS	NS	NS	NS	NS	Up	NS	NS	NS	NS	NS	NS	NS	NS	NS	NS	NS	Up	NS	NS	NS	NS	NS	NS	NS	NS	NS	NS	NS	NS	NS	NS	NS	NS	NS	NS	Down	NS	NS	NS	NS	NS	NS	NS
4930455C21Rik	Up	NS	NS	NS	NS	NS	NS	NS	NS	NS	NS	Up	NS	NS	NS	NS	NS	NS	NS	NS	NS	NS	NS	NS	NS	NS	NS	NS	NS	NS	Down	NS	NS	NS	NS	NS	NS	NS	NS	NS	NS	Down	NS	NS	NS	NS	NS	NS	NS
4930455F23Rik	Up	NS	NS	NS	NS	NS	NS	Down	Down	NS	NS	Up	NS	NS	NS	NS	NS	NS	Down	Down	NS	NS	Up	NS	NS	NS	NS	NS	NS	NS	NS	NS	NS	Up	NS	NS	NS	NS	NS	NS	NS	NS	NS	NS	Up	NS	NS	NS	NS
4930471M23Rik	Down	NS	NS	NS	NS	NS	NS	NS	NS	NS	NS	NS	NS	NS	NS	NS	NS	NS	Up	NS	NS	NS	Down	NS	NS	NS	NS	NS	NS	NS	NS	NS	NS	NS	NS	NS	NS	NS	NS	NS	NS	NS	NS	NS	Down	Down	NS	NS	NS
4930473A06Rik	NS	NS	NS	NS	NS	NS	NS	NS	NS	NS	NS	NS	NS	NS	NS	NS	NS	NS	NS	NS	NS	NS	NS	NS	NS	NS	NS	NS	NS	NS	NS	NS	NS	NS	NS	NS	NS	NS	NS	NS	NS	NS	NS	NS	NS	NS	NS	NS	NS
4930474N05Rik	NS	NS	NS	NS	NS	NS	NS	NS	NS	NS	NS	NS	NS	NS	NS	NS	NS	NS	NS	NS	NS	NS	NS	NS	NS	NS	NS	NS	NS	NS	NS	NS	NS	NS	NS	NS	NS	NS	NS	NS	NS	NS	NS	NS	NS	NS	NS	NS	NS
4930478A21Rik	NS	NS	NS	NS	NS	NS	NS	NS	NS	NS	NS	NS	NS	NS	NS	NS	NS	NS	NS	NS	NS	NS	NS	NS	NS	NS	NS	NS	NS	NS	NS	NS	NS	NS	NS	NS	NS	NS	NS	NS	NS	NS	NS	NS	NS	NS	NS	NS	NS
4930481F22Rik	NS	NS	NS	NS	NS	NS	NS	NS	NS	NS	NS	NS	NS	NS	NS	NS	NS	NS	NS	NS	NS	NS	Down	NS	NS	NS	NS	NS	NS	NS	NS	NS	NS	Down	NS	NS	NS	NS	NS	NS	NS	NS	NS	NS	Down	NS	NS	NS	NS
4930481M05	NS	NS	NS	NS	NS	NS	NS	NS	NS	NS	NS	NS	NS	NS	NS	NS	NS	NS	NS	NS	NS	NS	NS	NS	NS	NS	NS	NS	NS	NS	NS	NS	NS	NS	NS	NS	NS	NS	NS	NS	NS	NS	NS	NS	NS	NS	NS	NS	NS
4930486G11Rik	NS	NS	NS	NS	NS	NS	NS	NS	NS	NS	NS	NS	NS	NS	NS	NS	NS	NS	NS	NS	NS	NS	NS	NS	NS	NS	NS	NS	NS	NS	NS	NS	NS	NS	NS	NS	NS	NS	NS	NS	NS	NS	NS	NS	NS	NS	NS	NS	NS
4930486L24Rik	NS	NS	NS	NS	NS	NS	NS	NS	Down	NS	NS	NS	NS	NS	NS	NS	NS	NS	NS	NS	NS	NS	NS	NS	NS	NS	NS	NS	NS	NS	Down	NS	NS	NS	NS	NS	NS	NS	NS	NS	NS	NS	NS	NS	Up	NS	NS	NS	NS
4930502E18Rik	NS	NS	NS	NS	NS	NS	NS	NS	NS	NS	NS	NS	NS	NS	NS	NS	NS	NS	NS	NS	NS	NS	NS	NS	NS	NS	NS	NS	NS	NS	NS	NS	NS	NS	NS	NS	NS	NS	NS	NS	NS	NS	NS	NS	NS	NS	NS	NS	NS
4930503B20Rik	NS	NS	NS	NS	NS	NS	NS	NS	NS	NS	NS	NS	NS	NS	NS	NS	NS	NS	NS	NS	NS	NS	NS	NS	NS	NS	NS	NS	NS	NS	NS	NS	NS	NS	NS	NS	NS	NS	NS	NS	NS	NS	NS	NS	NS	NS	NS	NS	NS
4930503E14Rik	NS	NS	NS	NS	NS	NS	NS	NS	NS	NS	NS	NS	NS	NS	NS	NS	NS	NS	NS	NS	NS	NS	NS	NS	NS	NS	NS	NS	NS	NS	NS	NS	NS	NS	NS	NS	NS	NS	NS	NS	NS	NS	NS	NS	NS	NS	NS	NS	NS
4930503L19Rik	NS	NS	NS	NS	NS	NS	NS	Down	Down	NS	NS	NS	NS	NS	NS	NS	NS	NS	Down	Down	NS	NS	NS	NS	NS	NS	NS	NS	NS	NS	Down	NS	NS	NS	NS	NS	NS	NS	NS	NS	NS	Down	NS	NS	Up	Up	Up	NS	NS
4930504E06Rik	NS	NS	NS	NS	NS	Up	NS	Up	Up	Up	NS	NS	NS	NS	NS	NS	Up	NS	Up	Up	NS	NS	NS	Down	NS	NS	NS	NS	NS	NS	NS	NS	NS	Down	Down	NS	NS	NS	NS	NS	NS	NS	NS	NS	Down	Down	Down	Down	Down
4930504O13Rik	NS	NS	NS	NS	NS	NS	NS	NS	NS	NS	NS	NS	NS	NS	NS	NS	NS	NS	NS	NS	NS	NS	NS	NS	NS	NS	NS	NS	NS	NS	NS	NS	NS	NS	NS	NS	NS	NS	NS	NS	NS	NS	NS	NS	NS	NS	NS	NS	NS
4930506M07Rik	NS	NS	Down	NS	Down	NS	NS	NS	NS	Down	NS	NS	NS	NS	NS	Down	NS	NS	NS	NS	Down	NS	NS	NS	NS	NS	Down	NS	NS	NS	NS	Down	NS	Up	Up	NS	Up	NS	Up	Up	Up	Up	NS	Up	NS	NS	NS	NS	Down
4930507C10Rik	NS	NS	NS	NS	NS	NS	NS	NS	NS	NS	NS	NS	NS	NS	NS	NS	NS	NS	NS	NS	NS	NS	NS	NS	NS	NS	NS	NS	NS	NS	NS	NS	NS	NS	NS	NS	NS	NS	NS	NS	NS	NS	NS	NS	NS	NS	NS	NS	NS
4930511I11Rik	NS	NS	NS	NS	NS	NS	NS	NS	NS	NS	NS	NS	NS	NS	NS	NS	NS	NS	NS	NS	NS	NS	NS	NS	NS	NS	NS	NS	NS	NS	NS	NS	NS	NS	NS	NS	NS	NS	NS	NS	NS	NS	NS	NS	NS	NS	NS	NS	NS
4930511J11Rik	NS	NS	NS	NS	NS	NS	NS	NS	NS	NS	NS	NS	NS	NS	NS	NS	NS	NS	NS	NS	NS	NS	NS	NS	NS	NS	NS	NS	NS	NS	NS	NS	NS	NS	NS	NS	NS	NS	NS	NS	NS	NS	NS	NS	NS	NS	NS	NS	NS
4930511M11Rik	NS	NS	NS	NS	NS	NS	NS	NS	NS	NS	NS	NS	NS	NS	NS	NS	NS	NS	NS	NS	NS	NS	NS	NS	NS	NS	NS	NS	NS	NS	NS	NS	NS	NS	NS	NS	NS	NS	NS	NS	NS	NS	NS	NS	NS	NS	NS	NS	NS
4930519G04Rik	NS	NS	NS	NS	NS	NS	NS	NS	NS	NS	NS	NS	NS	NS	NS	NS	NS	NS	NS	NS	NS	NS	NS	NS	NS	NS	NS	NS	NS	NS	NS	NS	NS	NS	NS	NS	NS	NS	NS	NS	NS	NS	NS	NS	NS	NS	NS	NS	NS
4930519N13Rik	NS	NS	NS	NS	NS	NS	NS	NS	NS	NS	Up	NS	NS	NS	NS	NS	NS	NS	Down	NS	NS	NS	NS	NS	NS	NS	NS	NS	NS	NS	NS	NS	NS	NS	NS	NS	NS	NS	NS	Down	Down	Down	NS	NS	NS	NS	NS	NS	NS
4930519N16Rik	NS	NS	NS	NS	NS	NS	NS	NS	NS	NS	NS	NS	NS	NS	NS	NS	NS	NS	NS	NS	NS	NS	NS	NS	NS	NS	NS	NS	NS	NS	NS	NS	NS	Up	NS	NS	NS	NS	NS	NS	NS	NS	NS	NS	NS	NS	NS	NS	NS
4930521A18Rik	NS	NS	NS	NS	NS	NS	NS	NS	NS	NS	NS	NS	NS	NS	NS	NS	NS	NS	NS	NS	NS	NS	NS	NS	NS	NS	NS	NS	NS	NS	NS	NS	NS	NS	NS	NS	NS	NS	NS	NS	NS	NS	NS	NS	NS	NS	NS	NS	NS
4930522H14Rik	NS	NS	NS	NS	NS	NS	NS	NS	NS	NS	NS	NS	NS	NS	NS	NS	NS	NS	NS	NS	NS	NS	NS	NS	NS	NS	NS	NS	NS	NS	NS	NS	NS	NS	NS	NS	NS	NS	NS	NS	NS	NS	NS	NS	NS	NS	NS	NS	NS
4930524B15Rik	NS	NS	NS	NS	NS	NS	NS	NS	NS	NS	NS	NS	NS	NS	NS	NS	NS	NS	NS	NS	NS	NS	NS	NS	NS	NS	NS	NS	NS	NS	NS	NS	NS	NS	NS	NS	NS	NS	NS	NS	NS	NS	NS	NS	NS	NS	NS	NS	NS
4930524E20Rik	Down	NS	NS	NS	NS	NS	NS	NS	NS	NS	NS	Down	NS	NS	NS	NS	NS	NS	NS	NS	NS	NS	NS	NS	NS	NS	NS	NS	NS	NS	NS	NS	NS	Down	NS	NS	NS	NS	NS	NS	NS	NS	NS	NS	Down	NS	NS	NS	NS
4930526D03Rik	NS	NS	NS	NS	NS	NS	NS	NS	NS	NS	NS	NS	NS	NS	NS	NS	NS	NS	NS	NS	NS	NS	NS	NS	NS	NS	NS	NS	NS	NS	NS	NS	NS	NS	NS	NS	NS	NS	NS	NS	NS	NS	NS	NS	NS	NS	NS	NS	NS
4930529M08Rik	NS	NS	NS	NS	NS	NS	NS	NS	NS	NS	NS	NS	NS	NS	NS	NS	NS	NS	NS	NS	NS	NS	NS	NS	NS	NS	NS	NS	NS	NS	NS	NS	NS	NS	NS	NS	NS	NS	NS	NS	NS	NS	NS	NS	NS	NS	NS	NS	NS
4930535E21Rik	NS	NS	NS	NS	NS	NS	NS	NS	NS	NS	NS	NS	NS	NS	NS	NS	NS	NS	NS	NS	NS	NS	NS	NS	NS	NS	NS	NS	NS	NS	NS	NS	NS	NS	NS	NS	NS	NS	NS	NS	NS	NS	NS	NS	NS	NS	NS	NS	NS
4930538K18Rik	NS	NS	NS	NS	NS	NS	NS	NS	NS	NS	NS	NS	NS	NS	NS	NS	NS	NS	NS	NS	NS	NS	NS	NS	NS	NS	NS	NS	NS	NS	NS	NS	NS	NS	NS	NS	NS	NS	NS	NS	NS	NS	NS	NS	NS	NS	NS	NS	NS
4930539E08Rik	Up	Up	NS	NS	NS	NS	NS	NS	Down	NS	NS	Up	Up	NS	NS	NS	NS	NS	NS	Down	NS	NS	Up	Up	NS	NS	NS	NS	NS	NS	Down	NS	NS	Up	Up	NS	NS	NS	NS	NS	Down	Down	NS	Down	Up	Up	NS	NS	NS
4930542N07Rik	NS	NS	NS	NS	NS	NS	NS	NS	NS	NS	NS	NS	NS	NS	NS	NS	NS	NS	NS	NS	NS	NS	NS	NS	NS	NS	NS	NS	NS	NS	NS	NS	NS	NS	NS	NS	NS	NS	NS	NS	NS	NS	NS	NS	NS	NS	NS	NS	NS
4930544G11Rik	Down	NS	NS	NS	NS	NS	NS	NS	NS	NS	NS	Down	NS	NS	NS	NS	NS	NS	NS	NS	NS	NS	Down	NS	NS	NS	NS	NS	NS	NS	NS	NS	NS	Down	NS	NS	NS	NS	NS	NS	NS	NS	NS	NS	Down	NS	NS	NS	NS
4930544G21Rik	Down	NS	NS	NS	NS	NS	NS	NS	NS	NS	NS	Down	NS	NS	NS	NS	NS	NS	NS	NS	NS	NS	NS	NS	NS	NS	NS	NS	NS	NS	NS	NS	NS	Down	NS	NS	NS	NS	NS	NS	NS	NS	NS	NS	NS	NS	NS	NS	NS
4930547C10Rik	NS	NS	NS	NS	NS	NS	NS	NS	NS	NS	NS	NS	NS	NS	NS	NS	NS	NS	NS	NS	NS	NS	NS	NS	NS	NS	NS	NS	NS	NS	NS	NS	NS	NS	NS	NS	NS	NS	NS	NS	NS	NS	NS	NS	NS	NS	NS	NS	NS
4930547N16Rik	Up	NS	NS	NS	NS	NS	NS	NS	NS	NS	NS	Up	NS	NS	NS	NS	NS	NS	NS	NS	NS	NS	Up	NS	NS	NS	NS	NS	NS	NS	NS	NS	NS	Up	NS	NS	NS	NS	NS	NS	NS	NS	NS	NS	Up	NS	NS	NS	NS
4930548H24Rik	NS	NS	NS	NS	NS	NS	NS	NS	NS	NS	NS	NS	NS	NS	NS	NS	NS	NS	NS	NS	NS	NS	NS	NS	NS	NS	NS	NS	NS	NS	NS	NS	NS	NS	NS	NS	NS	NS	NS	NS	NS	NS	NS	NS	NS	NS	NS	NS	NS
4930549C01Rik	NS	NS	NS	NS	NS	NS	NS	NS	NS	NS	NS	NS	NS	NS	NS	NS	NS	NS	NS	NS	NS	NS	NS	NS	NS	NS	NS	NS	NS	NS	NS	NS	NS	NS	NS	NS	NS	NS	NS	NS	NS	NS	NS	NS	NS	NS	NS	NS	NS
4930550C14Rik	NS	NS	NS	NS	NS	NS	NS	NS	NS	NS	NS	NS	NS	NS	NS	NS	NS	NS	NS	NS	NS	NS	NS	NS	NS	NS	NS	NS	NS	NS	NS	NS	NS	NS	NS	NS	NS	NS	NS	NS	NS	NS	NS	NS	NS	NS	NS	NS	NS
4930550L24Rik	NS	NS	NS	Up	Up	Up	Up	Up	Up	NS	Up	NS	NS	NS	NS	NS	NS	NS	NS	NS	NS	NS	NS	Down	NS	NS	NS	NS	NS	NS	NS	NS	NS	NS	NS	NS	NS	NS	NS	NS	NS	NS	NS	NS	Down	Down	NS	NS	NS
4930555G01Rik	NS	NS	NS	NS	NS	NS	NS	NS	NS	NS	NS	NS	NS	NS	NS	NS	NS	NS	NS	NS	NS	NS	NS	NS	NS	NS	NS	NS	NS	NS	NS	NS	NS	NS	NS	NS	NS	NS	NS	NS	NS	NS	NS	NS	NS	NS	NS	NS	NS
4930555I21Rik	NS	NS	NS	NS	NS	NS	NS	NS	NS	NS	NS	NS	NS	NS	NS	NS	NS	NS	NS	NS	NS	NS	NS	NS	NS	NS	NS	NS	NS	NS	NS	NS	NS	NS	NS	NS	NS	NS	NS	NS	NS	NS	NS	NS	NS	NS	NS	NS	NS
4930562D19Rik	NS	NS	NS	NS	NS	NS	NS	NS	NS	NS	NS	NS	NS	NS	NS	NS	NS	NS	NS	NS	NS	NS	NS	NS	NS	NS	NS	NS	NS	NS	NS	NS	NS	NS	NS	NS	NS	NS	NS	NS	NS	NS	NS	NS	NS	NS	NS	NS	NS
4930563M21Rik	NS	NS	NS	NS	NS	NS	NS	NS	NS	NS	NS	NS	NS	NS	NS	NS	NS	NS	NS	NS	NS	NS	NS	NS	NS	NS	NS	NS	NS	NS	NS	NS	NS	NS	NS	NS	NS	NS	NS	NS	NS	NS	NS	NS	NS	NS	NS	NS	NS
4930563P21Rik	NS	NS	NS	NS	NS	NS	NS	NS	NS	NS	NS	NS	NS	NS	NS	NS	NS	NS	NS	NS	NS	NS	NS	NS	NS	NS	NS	NS	NS	NS	NS	NS	NS	NS	NS	NS	NS	NS	NS	NS	NS	NS	NS	NS	NS	NS	NS	NS	NS
4930570C03Rik	NS	Down	NS	Down	Down	Down	Down	Down	NS	NS	NS	Up	NS	NS	NS	NS	NS	NS	NS	NS	NS	NS	Up	NS	NS	NS	NS	NS	NS	NS	NS	NS	NS	Up	NS	NS	NS	Down	NS	Down	NS	NS	NS	NS	Up	NS	Up	NS	NS
4930572J05Rik	NS	NS	NS	NS	NS	NS	NS	NS	NS	NS	NS	NS	NS	NS	NS	NS	NS	NS	NS	NS	NS	NS	NS	NS	NS	NS	NS	NS	NS	NS	NS	NS	NS	NS	NS	NS	NS	NS	NS	NS	NS	NS	NS	NS	NS	NS	NS	NS	NS
4930573I19Rik	Up	NS	Up	NS	NS	NS	NS	NS	NS	NS	NS	NS	NS	NS	NS	NS	NS	NS	NS	Down	NS	NS	Up	NS	NS	NS	NS	NS	NS	NS	NS	NS	NS	Up	NS	NS	NS	NS	NS	NS	NS	NS	NS	NS	NS	NS	NS	NS	NS
4930578C19Rik	NS	NS	NS	NS	NS	NS	NS	NS	NS	NS	NS	NS	NS	NS	NS	NS	NS	NS	NS	NS	NS	NS	NS	NS	NS	NS	NS	NS	NS	NS	NS	NS	NS	NS	NS	NS	NS	NS	NS	NS	NS	NS	NS	NS	NS	NS	NS	NS	NS
4930579C15Rik	NS	NS	NS	NS	NS	NS	NS	NS	NS	NS	NS	NS	NS	NS	NS	NS	NS	NS	NS	NS	NS	NS	NS	NS	NS	NS	NS	NS	NS	NS	NS	NS	NS	NS	NS	NS	NS	NS	NS	NS	NS	NS	NS	NS	NS	NS	NS	NS	NS
4930579E17Rik	NS	NS	NS	NS	NS	NS	NS	NS	NS	NS	NS	NS	NS	NS	NS	NS	NS	NS	NS	NS	NS	NS	NS	NS	NS	NS	NS	NS	NS	NS	NS	NS	NS	NS	NS	NS	NS	NS	NS	NS	NS	NS	NS	NS	NS	NS	NS	NS	NS
4930579G22Rik	NS	NS	NS	NS	NS	NS	NS	NS	NS	NS	NS	NS	NS	NS	NS	NS	NS	NS	NS	NS	NS	NS	NS	NS	NS	NS	NS	NS	NS	NS	NS	NS	NS	NS	NS	NS	NS	NS	NS	NS	NS	NS	NS	NS	NS	NS	NS	NS	NS
4930579J09Rik	NS	NS	NS	NS	NS	NS	NS	NS	NS	NS	NS	NS	NS	NS	NS	NS	NS	NS	NS	NS	NS	NS	NS	NS	NS	NS	NS	NS	NS	NS	NS	NS	NS	NS	NS	NS	NS	NS	NS	NS	NS	NS	NS	NS	NS	NS	NS	NS	NS
4930583H14Rik	Down	Down	NS	Up	Up	Up	Up	Up	Up	Up	Up	NS	NS	NS	Up	Up	Up	Up	Up	Up	Up	Up	Down	Down	Down	NS	NS	NS	NS	NS	NS	NS	NS	Down	Down	NS	NS	NS	NS	Up	NS	NS	NS	NS	Down	Down	Down	Down	NS
4930590J08Rik	NS	NS	NS	NS	NS	NS	NS	NS	NS	NS	NS	NS	NS	NS	NS	NS	NS	NS	NS	NS	NS	NS	NS	NS	NS	NS	NS	NS	NS	NS	NS	NS	NS	NS	NS	NS	NS	NS	NS	NS	NS	NS	NS	NS	NS	NS	NS	NS	NS
4930595M18Rik	NS	NS	NS	NS	NS	NS	NS	NS	NS	NS	NS	NS	NS	NS	NS	NS	NS	NS	NS	NS	NS	NS	NS	NS	NS	NS	NS	NS	NS	NS	NS	NS	NS	NS	NS	NS	NS	NS	NS	NS	NS	NS	NS	NS	NS	NS	NS	NS	NS
4930596D02Rik	NS	NS	NS	NS	NS	NS	NS	NS	NS	NS	NS	NS	NS	NS	NS	NS	NS	NS	NS	NS	NS	NS	NS	NS	NS	NS	NS	NS	NS	NS	NS	NS	NS	NS	NS	NS	NS	NS	NS	NS	NS	NS	NS	NS	NS	NS	NS	NS	NS
4931406B18Rik	NS	NS	NS	NS	NS	NS	NS	NS	NS	NS	NS	NS	NS	NS	NS	NS	NS	NS	NS	NS	NS	NS	NS	NS	NS	NS	NS	NS	NS	NS	NS	NS	NS	NS	NS	NS	NS	NS	NS	NS	NS	NS	NS	NS	NS	NS	NS	NS	NS
4931406C07Rik	Up	NS	NS	NS	NS	NS	NS	NS	NS	NS	NS	Up	NS	NS	NS	NS	NS	NS	NS	Down	NS	NS	Up	NS	NS	NS	NS	NS	NS	NS	Down	NS	NS	Up	NS	NS	NS	NS	NS	NS	NS	NS	NS	NS	Up	NS	NS	NS	NS
4931406P16Rik	Up	NS	NS	NS	NS	NS	NS	NS	NS	NS	NS	Up	NS	NS	NS	NS	NS	NS	NS	NS	NS	NS	Up	NS	NS	NS	NS	NS	NS	NS	NS	NS	NS	Up	NS	NS	NS	NS	NS	NS	NS	NS	NS	NS	Up	NS	NS	NS	NS
4931407G18Rik	NS	NS	NS	NS	NS	NS	Down	Down	Down	NS	NS	NS	NS	NS	NS	NS	NS	Down	Down	Down	NS	NS	Up	Up	NS	NS	NS	NS	NS	NS	NS	Up	Up	NS	NS	NS	NS	NS	NS	Down	Down	Down	NS	NS	NS	NS	NS	NS	NS
4931408A02Rik	NS	NS	NS	NS	NS	NS	NS	NS	NS	NS	NS	NS	NS	NS	NS	NS	NS	NS	NS	NS	NS	NS	NS	NS	NS	NS	NS	NS	NS	NS	NS	NS	NS	NS	NS	NS	NS	NS	NS	NS	NS	NS	NS	NS	Down	Down	NS	NS	NS
4931408C20Rik	NS	NS	NS	NS	NS	NS	NS	NS	NS	NS	NS	NS	NS	NS	NS	NS	NS	NS	NS	NS	NS	NS	NS	NS	NS	NS	NS	NS	NS	NS	NS	NS	NS	NS	NS	NS	NS	NS	NS	NS	NS	NS	NS	NS	NS	NS	NS	NS	NS
4931409K22Rik	NS	NS	NS	NS	NS	NS	NS	NS	NS	NS	NS	NS	NS	NS	NS	NS	NS	NS	NS	NS	NS	NS	NS	NS	NS	NS	NS	NS	NS	NS	NS	NS	NS	NS	NS	NS	NS	NS	NS	NS	NS	NS	NS	NS	NS	NS	NS	NS	NS
4931414P19Rik	NS	NS	NS	NS	NS	NS	NS	NS	NS	NS	NS	NS	NS	NS	NS	NS	NS	NS	NS	NS	NS	NS	NS	NS	NS	NS	NS	NS	NS	NS	NS	NS	NS	NS	NS	NS	NS	NS	NS	NS	NS	NS	NS	NS	NS	NS	NS	NS	NS
4931417E11Rik	NS	NS	NS	NS	NS	NS	NS	NS	NS	NS	NS	NS	NS	NS	NS	NS	NS	NS	NS	NS	NS	NS	NS	NS	NS	NS	NS	NS	NS	NS	NS	NS	NS	NS	NS	NS	NS	NS	NS	NS	NS	NS	NS	NS	NS	NS	NS	NS	NS
4931417G12Rik	Up	NS	NS	NS	NS	NS	NS	NS	NS	NS	NS	NS	NS	NS	NS	NS	NS	NS	NS	NS	NS	NS	NS	NS	NS	NS	NS	NS	NS	NS	NS	NS	NS	NS	NS	NS	NS	NS	NS	NS	NS	NS	NS	NS	NS	NS	NS	NS	NS
4931432M23Rik	NS	NS	NS	NS	NS	NS	NS	NS	NS	NS	NS	NS	NS	NS	NS	NS	NS	NS	NS	NS	NS	NS	NS	NS	NS	NS	NS	NS	NS	NS	NS	NS	NS	NS	NS	NS	NS	NS	NS	NS	NS	NS	NS	NS	NS	NS	NS	NS	NS
4931433A01Rik	NS	NS	NS	NS	NS	NS	NS	NS	NS	NS	NS	NS	NS	NS	NS	NS	NS	NS	NS	NS	NS	NS	NS	NS	NS	NS	NS	NS	NS	NS	NS	NS	NS	NS	NS	NS	NS	NS	NS	NS	NS	NS	NS	NS	NS	NS	NS	NS	NS
4931440B09Rik	NS	NS	NS	NS	NS	NS	NS	NS	NS	NS	NS	NS	NS	NS	NS	NS	NS	NS	NS	NS	NS	NS	NS	NS	NS	NS	NS	NS	NS	NS	NS	NS	NS	NS	NS	NS	NS	NS	NS	NS	NS	NS	NS	NS	NS	NS	NS	NS	NS
4931440F15Rik	Down	NS	NS	NS	NS	NS	NS	NS	NS	NS	NS	Down	NS	NS	NS	NS	NS	NS	NS	NS	NS	NS	Down	NS	NS	NS	NS	NS	NS	NS	NS	NS	NS	NS	NS	NS	NS	NS	NS	NS	NS	NS	NS	NS	NS	NS	NS	NS	NS
4931440L10Rik	NS	NS	NS	NS	NS	NS	NS	NS	NS	NS	NS	NS	NS	NS	NS	NS	NS	NS	NS	NS	NS	NS	NS	NS	NS	NS	NS	NS	NS	NS	NS	NS	NS	NS	NS	NS	NS	NS	NS	NS	NS	NS	NS	NS	NS	NS	NS	NS	NS
4932411E22Rik	NS	NS	NS	NS	NS	NS	NS	NS	NS	NS	NS	NS	NS	NS	NS	NS	NS	NS	NS	NS	NS	NS	NS	NS	NS	NS	NS	NS	NS	NS	NS	NS	NS	NS	NS	NS	NS	NS	NS	NS	NS	NS	NS	NS	NS	NS	NS	NS	NS
4932411G14Rik	NS	NS	NS	NS	NS	NS	NS	NS	NS	NS	NS	NS	NS	NS	NS	NS	NS	NS	NS	NS	NS	NS	NS	NS	NS	NS	NS	NS	NS	NS	NS	NS	NS	NS	NS	NS	NS	NS	NS	NS	NS	NS	NS	NS	NS	NS	NS	NS	NS
4932411N23Rik	NS	NS	NS	NS	NS	NS	NS	NS	NS	NS	NS	NS	NS	NS	NS	NS	NS	NS	NS	NS	NS	NS	NS	NS	NS	NS	NS	NS	NS	NS	NS	NS	NS	NS	NS	NS	NS	NS	NS	NS	NS	NS	NS	NS	NS	NS	NS	NS	NS
4932412H11Rik	Down	NS	NS	NS	NS	NS	NS	NS	NS	NS	NS	Down	NS	NS	NS	NS	NS	NS	NS	NS	NS	NS	Down	NS	NS	NS	NS	NS	NS	NS	NS	NS	NS	Down	NS	NS	NS	NS	NS	NS	NS	NS	NS	NS	Down	NS	NS	NS	NS
4932414N04Rik	NS	NS	NS	NS	NS	NS	NS	NS	NS	NS	NS	NS	NS	NS	NS	NS	NS	NS	NS	NS	NS	NS	NS	NS	NS	NS	NS	NS	NS	NS	NS	NS	NS	NS	NS	NS	NS	NS	NS	NS	NS	NS	NS	NS	NS	NS	NS	NS	NS
4932417H02Rik	NS	NS	NS	NS	NS	NS	NS	NS	NS	NS	NS	NS	NS	NS	NS	NS	NS	NS	NS	NS	NS	NS	NS	NS	NS	NS	NS	NS	NS	NS	NS	NS	NS	NS	NS	NS	NS	NS	NS	NS	NS	NS	NS	NS	NS	NS	NS	NS	NS
4932418E24Rik	NS	NS	NS	NS	NS	NS	NS	NS	NS	NS	NS	NS	NS	NS	NS	NS	NS	NS	NS	NS	NS	NS	NS	NS	NS	NS	NS	NS	NS	NS	NS	NS	NS	NS	NS	NS	NS	NS	NS	NS	NS	NS	NS	NS	NS	NS	NS	NS	NS
4932431H17Rik	NS	NS	NS	NS	NS	NS	NS	NS	NS	NS	NS	NS	NS	NS	NS	NS	NS	NS	NS	NS	NS	NS	NS	NS	NS	NS	NS	NS	NS	NS	NS	NS	NS	NS	NS	NS	NS	NS	NS	NS	NS	NS	NS	NS	NS	NS	NS	NS	NS
4932438H23Rik	NS	NS	NS	NS	NS	NS	NS	NS	NS	NS	NS	NS	NS	NS	NS	NS	NS	NS	NS	NS	NS	NS	NS	NS	NS	NS	NS	NS	NS	NS	NS	NS	NS	NS	NS	NS	NS	NS	NS	NS	NS	NS	NS	NS	NS	NS	NS	NS	NS
4932441K18Rik	NS	NS	Up	NS	NS	NS	NS	NS	NS	NS	Up	NS	NS	NS	NS	NS	NS	NS	NS	NS	NS	NS	NS	NS	NS	NS	NS	NS	NS	NS	NS	NS	NS	Down	NS	NS	NS	NS	NS	NS	Down	Down	NS	NS	NS	NS	NS	NS	NS
4932702K14Rik	NS	NS	NS	NS	NS	NS	NS	NS	NS	NS	NS	NS	NS	NS	NS	NS	NS	NS	NS	NS	NS	NS	NS	NS	NS	NS	NS	NS	NS	NS	NS	NS	NS	NS	NS	NS	NS	NS	NS	NS	NS	NS	NS	NS	NS	NS	NS	NS	NS
4933400C05Rik	NS	NS	NS	NS	NS	NS	NS	NS	NS	NS	NS	NS	NS	NS	NS	NS	NS	NS	NS	NS	NS	NS	NS	NS	NS	NS	NS	NS	NS	NS	NS	NS	NS	NS	NS	NS	NS	NS	NS	NS	NS	NS	NS	NS	NS	NS	NS	NS	NS
4933402J07Rik	NS	NS	NS	NS	NS	NS	NS	NS	NS	NS	NS	NS	NS	NS	NS	NS	NS	NS	NS	NS	NS	NS	NS	NS	NS	NS	NS	NS	NS	NS	NS	NS	NS	NS	NS	NS	NS	NS	NS	NS	NS	NS	NS	NS	NS	NS	NS	NS	NS
4933402N03Rik	NS	NS	NS	NS	NS	NS	NS	NS	NS	NS	NS	NS	NS	NS	NS	NS	NS	NS	NS	NS	NS	NS	NS	NS	NS	NS	NS	NS	NS	NS	NS	NS	NS	NS	NS	NS	NS	NS	NS	NS	NS	NS	NS	NS	NS	NS	NS	NS	NS
4933402P03Rik	NS	NS	NS	NS	NS	NS	NS	NS	NS	NS	NS	NS	NS	NS	NS	NS	NS	NS	NS	NS	NS	NS	NS	NS	NS	NS	NS	NS	NS	NS	NS	NS	NS	NS	NS	NS	NS	NS	NS	NS	NS	NS	NS	NS	NS	NS	NS	NS	NS
4933403F05Rik	NS	NS	NS	NS	NS	NS	NS	NS	NS	NS	NS	NS	NS	NS	NS	NS	NS	NS	NS	NS	NS	NS	NS	NS	NS	NS	NS	NS	NS	NS	NS	NS	NS	Down	NS	NS	NS	NS	NS	NS	NS	NS	NS	NS	NS	NS	NS	NS	NS
4933403G14Rik	NS	NS	NS	NS	NS	NS	NS	Down	Down	NS	NS	NS	NS	NS	NS	NS	NS	NS	Down	Down	NS	NS	Up	Up	Up	NS	NS	NS	NS	NS	Down	NS	Up	NS	NS	NS	NS	NS	NS	NS	Down	Down	NS	NS	Up	Up	Up	NS	NS
4933404M02Rik	Down	NS	NS	NS	NS	NS	NS	NS	NS	NS	NS	Down	NS	NS	NS	NS	NS	NS	NS	NS	NS	NS	Down	NS	NS	NS	NS	NS	NS	NS	NS	NS	NS	Down	NS	NS	NS	NS	NS	NS	NS	NS	NS	NS	Down	NS	NS	NS	NS
4933406M09Rik	NS	NS	NS	NS	NS	NS	NS	NS	NS	NS	NS	NS	NS	NS	NS	NS	NS	NS	NS	NS	NS	NS	NS	NS	NS	NS	NS	NS	NS	NS	NS	NS	NS	NS	NS	NS	NS	NS	NS	NS	NS	NS	NS	NS	NS	NS	NS	NS	NS
4933407P14Rik	NS	NS	NS	NS	NS	NS	NS	NS	NS	NS	NS	NS	NS	NS	NS	NS	NS	NS	NS	NS	NS	NS	NS	NS	NS	NS	NS	NS	NS	NS	NS	NS	NS	NS	NS	NS	NS	NS	NS	NS	NS	NS	NS	NS	NS	NS	NS	NS	NS
4933408B17Rik	NS	NS	NS	NS	NS	NS	NS	NS	NS	NS	NS	NS	NS	NS	NS	NS	NS	NS	NS	NS	NS	NS	NS	NS	NS	NS	NS	NS	NS	NS	NS	NS	NS	NS	NS	NS	NS	NS	NS	NS	NS	NS	NS	NS	NS	NS	NS	NS	NS
4933409G03Rik	NS	NS	NS	NS	NS	NS	NS	NS	NS	NS	NS	NS	NS	NS	NS	NS	NS	NS	NS	NS	NS	NS	NS	NS	NS	NS	NS	NS	NS	NS	NS	NS	NS	NS	NS	NS	NS	NS	NS	NS	NS	NS	NS	NS	NS	NS	NS	NS	NS
4933411G11Rik	NS	NS	NS	NS	NS	NS	NS	Up	NS	NS	NS	NS	NS	NS	NS	NS	NS	NS	NS	NS	NS	NS	NS	NS	NS	NS	NS	NS	NS	NS	NS	NS	NS	NS	NS	NS	NS	NS	NS	NS	NS	NS	NS	NS	NS	NS	NS	NS	NS
4933411K20Rik	NS	NS	NS	NS	NS	NS	NS	NS	NS	NS	NS	NS	NS	NS	NS	NS	NS	NS	NS	NS	NS	NS	NS	NS	NS	NS	NS	NS	NS	NS	NS	NS	NS	NS	NS	NS	NS	NS	NS	NS	NS	NS	NS	NS	NS	NS	NS	NS	NS
4933412E14Rik	NS	NS	NS	NS	NS	NS	NS	NS	NS	NS	NS	NS	NS	NS	NS	NS	NS	NS	NS	NS	NS	NS	NS	NS	NS	NS	NS	NS	NS	NS	NS	NS	NS	NS	NS	NS	NS	NS	NS	NS	NS	NS	NS	NS	NS	NS	NS	NS	NS
4933415F23Rik	NS	NS	NS	NS	NS	NS	NS	NS	NS	NS	NS	NS	NS	NS	NS	NS	NS	NS	NS	NS	NS	NS	NS	NS	NS	NS	NS	NS	NS	NS	NS	NS	NS	NS	NS	NS	NS	NS	NS	NS	NS	NS	NS	NS	NS	NS	NS	NS	NS
4933416C03Rik	Down	NS	NS	NS	NS	NS	NS	NS	NS	NS	NS	Down	NS	NS	NS	NS	NS	NS	NS	NS	NS	NS	Down	NS	NS	NS	NS	NS	NS	NS	NS	NS	NS	Down	NS	NS	NS	NS	NS	NS	NS	NS	NS	NS	Down	NS	NS	NS	NS
4933417A18Rik	NS	NS	NS	NS	NS	NS	NS	NS	NS	NS	NS	NS	NS	NS	NS	NS	NS	NS	NS	NS	NS	NS	NS	NS	NS	NS	NS	NS	NS	NS	NS	NS	NS	NS	NS	NS	NS	NS	NS	NS	NS	NS	NS	NS	NS	NS	NS	NS	NS
4933417E01Rik	NS	Up	Up	Up	Up	Up	Up	Up	Up	Up	Up	Down	NS	NS	NS	NS	NS	NS	NS	NS	NS	NS	Down	NS	NS	NS	NS	NS	NS	NS	NS	NS	NS	Down	NS	NS	NS	NS	NS	NS	NS	NS	NS	NS	Down	NS	NS	NS	NS
4933421E11Rik	NS	NS	NS	NS	NS	NS	NS	NS	NS	NS	NS	NS	NS	NS	NS	NS	NS	NS	NS	NS	NS	NS	NS	NS	NS	NS	NS	NS	NS	NS	NS	NS	NS	NS	NS	NS	NS	NS	NS	NS	NS	NS	NS	NS	NS	NS	NS	NS	NS
4933421I07Rik	NS	NS	NS	NS	NS	NS	NS	NS	NS	NS	NS	NS	NS	NS	NS	NS	NS	NS	NS	NS	NS	NS	NS	NS	NS	NS	NS	NS	NS	NS	NS	NS	NS	NS	NS	NS	NS	NS	NS	NS	NS	NS	NS	NS	NS	NS	NS	NS	NS
4933422H20Rik	NS	NS	NS	NS	NS	NS	NS	NS	NS	NS	NS	NS	NS	NS	NS	NS	NS	NS	NS	NS	NS	NS	NS	NS	NS	NS	NS	NS	NS	NS	NS	NS	NS	NS	NS	NS	NS	NS	NS	NS	NS	NS	NS	NS	NS	NS	NS	NS	NS
4933424B01Rik	Up	NS	NS	NS	NS	NS	NS	NS	NS	NS	NS	Up	NS	NS	NS	NS	NS	NS	NS	NS	NS	NS	Up	NS	NS	NS	NS	NS	NS	NS	NS	NS	Up	NS	NS	NS	NS	NS	NS	NS	NS	Down	NS	NS	NS	NS	NS	NS	NS
4933425L06Rik	NS	NS	NS	NS	NS	NS	NS	NS	NS	NS	NS	NS	NS	NS	NS	NS	NS	NS	NS	NS	NS	NS	NS	NS	NS	NS	NS	NS	NS	NS	NS	NS	NS	NS	NS	NS	NS	NS	NS	NS	NS	NS	NS	NS	NS	NS	NS	NS	NS
4933425M15Rik	NS	NS	NS	NS	NS	NS	NS	NS	NS	NS	NS	NS	NS	NS	NS	NS	NS	NS	NS	NS	NS	NS	NS	NS	NS	NS	NS	NS	NS	NS	NS	NS	NS	NS	NS	NS	NS	NS	NS	NS	NS	NS	NS	NS	NS	NS	NS	NS	NS
4933425O20Rik	NS	NS	NS	NS	NS	NS	NS	NS	NS	NS	NS	NS	NS	NS	NS	NS	NS	NS	NS	NS	NS	NS	NS	NS	NS	NS	NS	NS	NS	NS	NS	NS	NS	NS	NS	NS	NS	NS	NS	NS	NS	NS	NS	NS	NS	NS	NS	NS	NS
4933426M11Rik	Up	NS	NS	NS	NS	NS	NS	NS	Up	NS	NS	Up	NS	NS	NS	NS	NS	NS	NS	NS	NS	NS	Up	NS	NS	NS	NS	NS	NS	NS	NS	NS	NS	Up	NS	NS	NS	NS	NS	NS	NS	NS	NS	NS	Up	NS	NS	NS	NS
4933427D06Rik	NS	NS	NS	NS	NS	NS	NS	NS	NS	NS	NS	NS	NS	NS	NS	NS	NS	NS	NS	NS	NS	NS	NS	NS	NS	NS	NS	NS	NS	NS	NS	NS	NS	NS	NS	NS	NS	NS	NS	NS	NS	NS	NS	NS	NS	NS	NS	NS	NS
4933427D14Rik	Up	NS	NS	NS	NS	NS	NS	NS	NS	NS	Down	Up	NS	NS	NS	NS	NS	NS	NS	NS	NS	NS	Up	NS	NS	NS	NS	NS	NS	NS	NS	NS	NS	Up	NS	NS	NS	NS	NS	NS	NS	NS	NS	NS	Up	NS	NS	NS	NS
4933428G20Rik	NS	NS	NS	NS	NS	NS	NS	NS	NS	NS	NS	NS	NS	NS	NS	NS	NS	NS	NS	NS	NS	Down	Up	Up	NS	NS	NS	NS	NS	NS	NS	NS	NS	NS	NS	NS	NS	NS	NS	NS	NS	NS	NS	NS	Up	Up	NS	NS	NS
4933429E10Rik	NS	NS	NS	NS	NS	NS	NS	NS	NS	NS	NS	NS	NS	NS	NS	NS	NS	NS	NS	NS	NS	NS	NS	NS	NS	NS	NS	NS	NS	NS	NS	NS	NS	NS	NS	NS	NS	NS	NS	NS	NS	NS	NS	NS	NS	NS	NS	NS	NS
4933429F08Rik	Down	NS	NS	NS	NS	NS	NS	NS	NS	NS	NS	Down	NS	NS	NS	NS	NS	NS	NS	NS	NS	NS	Down	NS	NS	NS	NS	NS	NS	NS	NS	NS	NS	Down	NS	NS	NS	NS	NS	NS	NS	NS	NS	NS	Down	NS	NS	NS	NS
4933430I17Rik	NS	NS	NS	NS	NS	NS	NS	NS	NS	NS	NS	Up	NS	NS	Up	Up	Up	Up	Up	Up	Up	Up	NS	NS	NS	NS	NS	NS	NS	NS	NS	NS	NS	NS	NS	NS	NS	NS	NS	NS	NS	NS	NS	NS	NS	NS	NS	NS	NS
4933433P14Rik	NS	NS	NS	NS	NS	NS	NS	NS	NS	NS	NS	NS	NS	NS	NS	NS	NS	NS	NS	NS	NS	NS	NS	NS	NS	NS	NS	NS	NS	NS	NS	NS	NS	NS	NS	NS	NS	NS	NS	NS	NS	NS	NS	NS	NS	NS	NS	NS	NS
4933434E20Rik	Up	NS	Up	NS	NS	NS	NS	NS	NS	NS	NS	Up	NS	NS	NS	NS	NS	NS	NS	NS	NS	NS	Up	NS	NS	NS	NS	NS	NS	NS	NS	NS	NS	Up	NS	NS	NS	NS	NS	NS	NS	NS	NS	NS	Up	NS	NS	NS	NS
4933434I06Rik	NS	NS	NS	NS	NS	NS	NS	NS	NS	NS	NS	NS	NS	NS	NS	NS	NS	NS	NS	NS	NS	NS	NS	NS	NS	NS	NS	NS	NS	NS	NS	NS	NS	NS	NS	NS	NS	NS	NS	NS	NS	NS	NS	NS	NS	NS	NS	NS	NS
4933434I20Rik	NS	NS	NS	NS	NS	NS	NS	NS	NS	NS	NS	NS	NS	NS	NS	NS	NS	NS	NS	NS	NS	NS	NS	NS	NS	NS	NS	NS	NS	NS	NS	NS	NS	NS	NS	NS	NS	NS	NS	NS	NS	NS	NS	NS	NS	NS	NS	NS	NS
4933436I01Rik	NS	NS	NS	NS	NS	NS	NS	NS	NS	NS	NS	NS	NS	NS	NS	NS	NS	NS	NS	NS	NS	NS	NS	NS	NS	NS	NS	NS	NS	NS	NS	NS	NS	NS	NS	NS	NS	NS	NS	NS	NS	NS	NS	NS	NS	NS	NS	NS	NS
4933437F05Rik	NS	NS	NS	NS	NS	NS	NS	NS	NS	NS	NS	NS	NS	NS	NS	NS	NS	NS	NS	NS	NS	NS	NS	NS	NS	NS	NS	NS	NS	NS	NS	NS	NS	NS	NS	NS	NS	NS	NS	NS	NS	NS	NS	NS	NS	NS	NS	NS	NS
4933439F18Rik	NS	NS	NS	NS	NS	NS	NS	NS	NS	NS	NS	NS	NS	NS	NS	NS	NS	NS	NS	NS	NS	NS	NS	NS	NS	NS	NS	NS	NS	NS	NS	NS	NS	NS	NS	NS	NS	NS	NS	NS	NS	NS	NS	NS	NS	NS	NS	NS	NS
4933440H19Rik	NS	NS	NS	NS	NS	NS	NS	NS	NS	NS	NS	NS	NS	NS	NS	NS	NS	NS	NS	NS	NS	NS	Down	NS	NS	NS	NS	NS	NS	NS	NS	NS	NS	NS	NS	NS	NS	NS	NS	NS	NS	NS	NS	NS	Down	NS	NS	NS	NS
4Cytl1	NS	NS	NS	NS	NS	NS	NS	NS	NS	NS	NS	NS	NS	NS	NS	NS	NS	NS	NS	NS	NS	NS	NS	NS	NS	NS	NS	NS	NS	NS	NS	NS	NS	NS	NS	NS	NS	NS	NS	NS	NS	NS	NS	NS	NS	NS	NS	NS	NS
5031408O05Rik	NS	NS	NS	NS	NS	NS	NS	NS	NS	NS	NS	NS	NS	NS	NS	NS	NS	NS	NS	NS	NS	NS	NS	NS	NS	NS	NS	NS	NS	NS	NS	NS	NS	NS	NS	NS	NS	NS	NS	NS	NS	NS	NS	NS	NS	NS	NS	NS	NS
5031414D18Rik	NS	NS	NS	NS	NS	NS	NS	NS	NS	NS	NS	NS	NS	NS	NS	NS	NS	NS	NS	NS	NS	NS	NS	NS	NS	NS	NS	NS	NS	NS	NS	NS	NS	NS	NS	NS	NS	NS	NS	NS	NS	NS	NS	NS	NS	NS	NS	NS	NS
5033411D12Rik	NS	NS	NS	NS	NS	NS	NS	NS	NS	NS	NS	NS	NS	NS	NS	NS	NS	NS	NS	NS	NS	NS	NS	NS	NS	NS	NS	NS	NS	NS	NS	NS	NS	NS	NS	NS	NS	NS	NS	NS	NS	NS	NS	NS	NS	NS	NS	NS	NS
5033413D22Rik	NS	NS	NS	NS	NS	NS	NS	NS	NS	NS	NS	NS	NS	NS	NS	NS	NS	NS	NS	NS	NS	NS	NS	NS	NS	NS	NS	NS	NS	NS	NS	NS	NS	NS	NS	NS	NS	NS	NS	NS	NS	NS	NS	NS	NS	NS	NS	NS	NS
5033414D02Rik	NS	NS	NS	NS	NS	NS	NS	NS	NS	NS	Down	NS	NS	NS	NS	NS	NS	NS	NS	NS	NS	Down	Up	NS	NS	NS	NS	NS	NS	NS	NS	NS	NS	Up	NS	NS	NS	NS	NS	NS	NS	NS	NS	NS	Up	NS	NS	NS	NS
5033414K04Rik	Up	NS	NS	Down	Down	Down	Down	Down	Down	Down	NS	Up	NS	NS	Down	Down	Down	Down	Down	Down	Down	NS	Up	Up	NS	NS	NS	Down	NS	Down	NS	NS	NS	Up	Up	NS	NS	NS	Down	NS	Down	NS	NS	NS	Up	Up	Up	NS	NS
5133400G04Rik	NS	NS	NS	NS	NS	NS	NS	NS	NS	NS	NS	NS	NS	NS	NS	NS	NS	NS	NS	NS	NS	NS	NS	NS	NS	NS	NS	NS	NS	NS	NS	NS	NS	NS	NS	NS	NS	NS	NS	NS	NS	NS	NS	NS	Up	NS	NS	NS	NS
5133401N09Rik	NS	Down	NS	NS	NS	NS	NS	NS	NS	NS	Down	NS	NS	NS	NS	NS	NS	NS	NS	NS	NS	NS	NS	Down	NS	NS	NS	NS	NS	NS	NS	NS	NS	NS	Down	NS	NS	NS	NS	NS	NS	NS	NS	NS	Up	NS	NS	NS	NS
5330401P04Rik	NS	NS	NS	NS	NS	NS	NS	Down	Down	NS	NS	Up	NS	NS	NS	NS	NS	NS	NS	Down	NS	NS	Up	NS	NS	NS	NS	NS	NS	NS	Down	NS	NS	Up	NS	NS	NS	NS	NS	NS	NS	Down	NS	NS	Up	Up	Up	NS	NS
5330417C22Rik	NS	Down	NS	NS	NS	NS	NS	NS	NS	NS	NS	NS	Down	NS	NS	NS	NS	NS	NS	NS	NS	NS	NS	Down	NS	NS	NS	NS	NS	NS	NS	NS	NS	NS	Down	NS	NS	NS	NS	NS	NS	NS	NS	NS	NS	Down	NS	NS	NS
5330421F07Rik	Down	NS	NS	NS	NS	NS	NS	NS	NS	NS	NS	Down	NS	NS	NS	NS	NS	NS	NS	NS	NS	NS	Down	Down	NS	NS	NS	NS	NS	NS	NS	NS	NS	Down	Down	NS	NS	NS	NS	NS	Down	Down	NS	NS	NS	NS	NS	Up	Up
5330431N19Rik	Up	NS	NS	NS	NS	NS	NS	NS	NS	NS	NS	Up	NS	NS	NS	NS	NS	NS	NS	NS	NS	NS	Up	NS	NS	NS	NS	NS	NS	NS	NS	NS	NS	Up	NS	NS	NS	NS	NS	NS	NS	NS	NS	NS	Up	NS	NS	NS	NS
5330437I02Rik	NS	NS	NS	NS	NS	NS	NS	NS	NS	NS	NS	NS	NS	NS	NS	NS	NS	NS	NS	NS	NS	NS	NS	NS	NS	NS	NS	NS	NS	NS	NS	NS	NS	NS	NS	NS	NS	NS	NS	NS	NS	NS	NS	NS	NS	NS	NS	NS	NS
5330439C02Rik	NS	NS	NS	NS	NS	NS	NS	NS	NS	NS	NS	NS	NS	NS	NS	NS	NS	NS	NS	NS	NS	Down	NS	NS	NS	NS	NS	NS	NS	NS	NS	NS	Down	NS	NS	NS	NS	NS	NS	NS	NS	NS	NS	Down	NS	NS	NS	NS	NS
5330439J01Rik	NS	NS	NS	NS	NS	NS	NS	NS	NS	NS	NS	NS	NS	NS	NS	NS	NS	NS	NS	NS	NS	NS	NS	NS	NS	NS	NS	NS	NS	NS	NS	NS	NS	NS	NS	NS	NS	NS	NS	NS	NS	NS	NS	NS	NS	NS	NS	NS	NS
5430407P10Rik	NS	NS	NS	NS	NS	NS	NS	NS	NS	NS	NS	NS	NS	NS	NS	NS	NS	NS	NS	NS	NS	Up	Down	NS	NS	NS	NS	NS	NS	NS	NS	NS	NS	Down	NS	NS	NS	NS	NS	NS	NS	NS	NS	NS	Down	NS	NS	NS	NS
5430420C16Rik	NS	NS	NS	NS	NS	NS	NS	NS	NS	NS	NS	NS	NS	NS	NS	NS	NS	NS	NS	NS	NS	NS	NS	NS	NS	NS	NS	NS	NS	NS	NS	NS	NS	NS	NS	NS	NS	NS	NS	NS	NS	NS	NS	NS	NS	NS	NS	NS	NS
5430435G22Rik	Down	NS	NS	NS	NS	NS	NS	NS	NS	NS	NS	Down	NS	NS	NS	NS	NS	NS	NS	NS	NS	NS	Down	NS	NS	NS	NS	NS	NS	NS	NS	NS	NS	Down	NS	NS	NS	NS	NS	NS	NS	NS	NS	NS	Down	NS	NS	NS	NS
5430437P03Rik	Down	NS	NS	NS	NS	NS	NS	NS	Up	NS	NS	NS	NS	NS	NS	NS	NS	NS	Up	Up	NS	NS	Down	NS	NS	NS	NS	NS	NS	NS	Up	NS	NS	Down	NS	NS	NS	NS	NS	NS	NS	Up	NS	NS	NS	NS	NS	NS	NS
5630401D24Rik	NS	NS	NS	NS	NS	NS	NS	NS	Up	NS	NS	NS	NS	NS	NS	NS	NS	NS	NS	NS	NS	NS	NS	NS	NS	NS	NS	NS	NS	NS	NS	NS	NS	NS	NS	NS	NS	NS	NS	NS	NS	NS	NS	NS	NS	NS	NS	NS	NS
5730403M16Rik	Up	NS	NS	NS	NS	NS	NS	NS	NS	NS	NS	NS	NS	NS	NS	NS	NS	NS	NS	NS	NS	NS	NS	NS	NS	NS	NS	NS	NS	NS	NS	NS	NS	Up	NS	NS	NS	NS	NS	NS	NS	NS	NS	NS	NS	NS	NS	NS	NS
5730409E04Rik	NS	NS	NS	NS	NS	NS	NS	NS	NS	NS	NS	NS	NS	NS	NS	NS	NS	NS	NS	NS	NS	NS	NS	NS	NS	NS	NS	NS	NS	NS	NS	NS	NS	NS	NS	NS	NS	NS	NS	NS	NS	NS	NS	NS	NS	NS	NS	NS	NS
5730410E15Rik	NS	NS	NS	NS	NS	NS	NS	NS	NS	NS	NS	NS	NS	NS	NS	NS	NS	NS	NS	NS	NS	NS	NS	NS	NS	NS	NS	NS	NS	NS	NS	NS	NS	NS	NS	NS	NS	NS	NS	NS	NS	NS	NS	NS	NS	NS	NS	NS	NS
5730410I19Rik	NS	NS	NS	NS	NS	NS	NS	NS	NS	NS	NS	NS	NS	NS	NS	Down	NS	NS	Down	Down	NS	NS	Up	Up	NS	NS	NS	NS	NS	NS	NS	NS	Up	NS	NS	NS	NS	NS	NS	NS	Down	Down	NS	NS	Up	Up	NS	NS	NS
5730419I09Rik	NS	NS	NS	NS	NS	NS	NS	NS	Down	NS	NS	NS	NS	NS	NS	NS	NS	NS	NS	NS	NS	NS	NS	NS	NS	NS	NS	NS	NS	NS	NS	NS	NS	NS	NS	NS	NS	NS	NS	NS	NS	Down	NS	NS	NS	NS	NS	NS	NS
5730437N04Rik	Down	NS	NS	Up	NS	NS	NS	NS	NS	Up	NS	Down	NS	NS	NS	NS	NS	NS	NS	NS	Up	NS	Down	NS	NS	NS	NS	NS	NS	NS	NS	NS	NS	NS	NS	NS	Up	NS	NS	NS	NS	NS	NS	NS	Down	NS	NS	NS	NS
5730449L18Rik	Down	Down	Down	NS	Down	NS	Down	NS	NS	Down	Down	NS	Down	NS	NS	NS	NS	NS	NS	Up	NS	NS	NS	Down	NS	NS	NS	NS	NS	NS	Up	NS	NS	NS	NS	NS	NS	NS	Up	Up	Up	Up	NS	NS	NS	Down	NS	NS	NS
5730453I16Rik	Up	NS	NS	NS	NS	NS	NS	NS	NS	NS	NS	NS	NS	NS	NS	NS	NS	NS	NS	NS	NS	NS	Up	NS	NS	NS	NS	NS	NS	NS	NS	NS	NS	Up	NS	NS	NS	NS	NS	NS	NS	NS	NS	NS	Up	NS	NS	NS	NS
5730469M10Rik	NS	Down	Down	Down	Down	NS	NS	NS	NS	Down	Down	Up	NS	NS	NS	NS	NS	Up	Up	NS	Down	NS	NS	Down	Down	Down	NS	NS	NS	NS	NS	Down	Down	Up	NS	NS	NS	Up	Up	Up	Up	Up	NS	NS	Up	NS	Down	NS	NS
5730470L24Rik	NS	NS	NS	Up	NS	NS	NS	NS	Up	Up	NS	NS	NS	NS	NS	NS	NS	NS	NS	NS	NS	NS	NS	NS	NS	NS	NS	NS	NS	NS	NS	NS	NS	NS	NS	NS	NS	NS	NS	NS	NS	NS	NS	NS	NS	NS	NS	NS	NS
5730472N09Rik	NS	NS	NS	Down	NS	NS	NS	NS	NS	NS	NS	NS	NS	NS	NS	NS	NS	NS	NS	NS	NS	NS	NS	NS	NS	NS	NS	NS	NS	NS	NS	NS	NS	Up	NS	NS	NS	NS	NS	NS	NS	Up	NS	NS	Up	NS	NS	NS	NS
5730494M16Rik	Up	NS	NS	NS	NS	NS	NS	NS	NS	NS	NS	Up	NS	NS	NS	NS	NS	NS	NS	NS	NS	NS	Up	NS	NS	NS	NS	NS	NS	NS	NS	NS	NS	Up	NS	NS	NS	NS	NS	NS	NS	NS	NS	NS	Up	Up	NS	NS	NS
5730494N06Rik	NS	NS	NS	NS	NS	NS	NS	NS	NS	NS	NS	Up	NS	NS	NS	NS	NS	NS	NS	NS	NS	NS	NS	NS	NS	NS	NS	NS	NS	NS	NS	NS	NS	NS	NS	NS	NS	NS	NS	NS	NS	NS	NS	NS	NS	NS	NS	NS	NS
5730507A09Rik	NS	NS	NS	NS	NS	NS	NS	NS	NS	NS	NS	NS	NS	NS	NS	NS	NS	NS	NS	NS	NS	NS	NS	NS	NS	NS	NS	NS	NS	NS	NS	NS	NS	NS	NS	NS	NS	NS	NS	NS	NS	NS	NS	NS	NS	NS	NS	NS	NS
5730508B09Rik	NS	NS	NS	NS	NS	NS	NS	NS	NS	NS	NS	NS	NS	NS	NS	NS	NS	NS	NS	NS	NS	NS	NS	NS	NS	NS	NS	NS	NS	NS	NS	NS	NS	NS	NS	NS	NS	NS	NS	NS	NS	NS	NS	NS	NS	NS	NS	NS	NS
5730528L13Rik	NS	NS	NS	Down	Down	Down	Down	Down	Down	NS	NS	Up	NS	NS	NS	NS	NS	NS	Down	Down	NS	NS	Up	NS	NS	NS	NS	NS	NS	NS	NS	NS	Up	Up	NS	NS	NS	NS	NS	Down	Down	Down	NS	NS	Up	Up	Up	NS	NS
5730536A07Rik	Up	NS	NS	NS	Up	NS	NS	Up	NS	NS	NS	Up	NS	NS	NS	NS	NS	NS	NS	NS	NS	NS	NS	NS	NS	NS	NS	NS	NS	NS	NS	NS	NS	Up	NS	NS	NS	NS	NS	NS	NS	NS	NS	NS	NS	NS	NS	NS	NS
5730557B15Rik	NS	Down	Down	Down	Down	Down	Down	Down	NS	Down	Down	Up	NS	NS	NS	NS	NS	NS	NS	Up	NS	NS	NS	NS	NS	NS	NS	NS	NS	NS	NS	NS	NS	Up	Up	Up	NS	Up	Up	Up	Up	Up	NS	Up	Down	Down	Down	Down	NS
5730589K01Rik	NS	Up	NS	NS	NS	NS	NS	NS	NS	NS	NS	NS	Up	NS	NS	NS	NS	NS	NS	NS	NS	NS	NS	NS	NS	NS	NS	NS	NS	NS	NS	NS	NS	NS	Up	NS	NS	NS	NS	NS	NS	NS	NS	NS	NS	NS	NS	NS	NS
5730593F17Rik	NS	NS	NS	NS	NS	Down	NS	Down	NS	NS	Down	NS	NS	NS	NS	NS	NS	NS	NS	NS	NS	NS	NS	NS	NS	NS	NS	NS	NS	NS	NS	NS	NS	NS	NS	NS	NS	NS	NS	NS	NS	NS	NS	NS	NS	NS	NS	NS	NS
5730596K20Rik	NS	NS	NS	NS	NS	NS	NS	NS	NS	NS	NS	NS	NS	NS	NS	NS	NS	NS	NS	NS	Up	NS	NS	NS	NS	NS	NS	NS	NS	NS	NS	NS	NS	NS	NS	NS	NS	NS	NS	NS	NS	NS	NS	NS	NS	NS	NS	NS	NS
5830403L16Rik	NS	NS	NS	NS	NS	NS	NS	NS	NS	NS	NS	NS	NS	NS	NS	NS	NS	NS	NS	NS	NS	NS	NS	NS	NS	NS	NS	NS	NS	NS	NS	NS	NS	NS	NS	NS	NS	NS	NS	NS	NS	NS	NS	NS	NS	NS	NS	NS	NS
5830404H04Rik	NS	Down	Down	NS	NS	NS	NS	NS	NS	Down	Down	NS	NS	Down	NS	NS	NS	NS	NS	NS	Down	Down	NS	NS	NS	NS	NS	NS	Up	NS	Up	NS	NS	Up	NS	NS	NS	NS	NS	Up	Up	Up	NS	NS	NS	NS	Down	NS	NS
5830405N20Rik	NS	NS	NS	NS	NS	NS	NS	NS	NS	NS	NS	NS	NS	NS	NS	NS	NS	NS	NS	NS	NS	NS	NS	NS	NS	NS	NS	NS	NS	NS	NS	NS	NS	NS	NS	NS	NS	NS	NS	NS	NS	NS	NS	NS	NS	NS	NS	NS	NS
5830411N06Rik	NS	NS	NS	NS	NS	NS	NS	NS	NS	NS	NS	NS	NS	NS	NS	NS	NS	NS	NS	NS	NS	NS	NS	NS	NS	NS	NS	NS	NS	NS	NS	NS	NS	NS	NS	NS	NS	NS	NS	NS	NS	NS	NS	NS	NS	NS	NS	NS	NS
5830415F09Rik	NS	Up	Up	Up	NS	Up	NS	NS	Up	NS	Up	NS	NS	NS	NS	NS	NS	NS	NS	NS	NS	NS	Down	NS	NS	NS	NS	NS	NS	NS	NS	NS	NS	Down	NS	NS	NS	NS	NS	Down	Down	Down	NS	NS	NS	NS	NS	NS	NS
5830415L20Rik	NS	NS	NS	NS	NS	NS	NS	NS	NS	NS	NS	NS	NS	NS	NS	NS	NS	NS	NS	NS	NS	NS	NS	NS	NS	NS	NS	NS	NS	NS	NS	NS	NS	NS	NS	NS	NS	NS	NS	NS	NS	NS	NS	NS	NS	NS	NS	NS	NS
5830418K08Rik	NS	NS	NS	NS	NS	NS	NS	NS	NS	NS	NS	NS	NS	NS	NS	NS	NS	NS	NS	NS	NS	NS	NS	NS	NS	NS	NS	NS	NS	NS	NS	NS	NS	NS	NS	NS	NS	NS	NS	NS	NS	NS	NS	NS	NS	NS	NS	NS	NS
5830433M19Rik	Up	Up	Up	Up	Up	Up	NS	NS	NS	NS	Up	NS	NS	NS	NS	NS	NS	NS	Down	Down	NS	NS	Up	Up	Up	NS	NS	NS	NS	NS	Down	NS	Up	NS	NS	NS	NS	NS	NS	NS	Down	Down	NS	NS	Up	Up	NS	NS	NS
5830434P21Rik	NS	NS	NS	Down	Down	Down	Down	Down	Down	Down	Down	NS	Up	NS	NS	NS	NS	NS	NS	NS	NS	NS	NS	Up	NS	NS	NS	NS	NS	NS	NS	NS	NS	NS	Up	NS	NS	NS	NS	NS	NS	NS	NS	NS	NS	Up	NS	NS	NS
5830443L24Rik	NS	NS	NS	NS	NS	NS	NS	NS	NS	NS	NS	NS	NS	NS	NS	NS	NS	NS	NS	NS	NS	NS	NS	NS	NS	NS	NS	NS	NS	NS	NS	NS	NS	NS	NS	NS	NS	NS	NS	NS	NS	NS	NS	NS	NS	NS	NS	NS	NS
5830457O10Rik	NS	NS	NS	NS	NS	NS	NS	NS	NS	NS	NS	NS	NS	NS	NS	NS	NS	NS	NS	NS	NS	NS	NS	NS	NS	NS	NS	NS	NS	NS	NS	NS	NS	Up	NS	NS	NS	NS	NS	NS	NS	NS	NS	NS	Up	NS	NS	NS	NS
5830482F20Rik	Up	NS	NS	NS	NS	NS	NS	NS	NS	NS	NS	Up	NS	NS	NS	NS	NS	NS	NS	NS	NS	NS	Up	NS	NS	NS	NS	NS	NS	NS	NS	NS	NS	Up	NS	NS	NS	NS	NS	NS	NS	NS	NS	NS	NS	NS	NS	NS	NS
5830483C08Rik	NS	NS	NS	NS	NS	NS	NS	NS	NS	NS	NS	NS	NS	NS	NS	NS	NS	NS	NS	NS	NS	NS	NS	NS	NS	NS	NS	NS	NS	NS	NS	NS	NS	NS	NS	NS	NS	NS	NS	NS	NS	NS	NS	NS	NS	NS	NS	NS	NS
5930434B04Rik	Up	NS	NS	NS	NS	NS	NS	NS	NS	NS	Down	Up	NS	NS	NS	NS	NS	NS	NS	NS	NS	NS	NS	NS	NS	NS	NS	NS	NS	NS	NS	Down	Down	Up	NS	NS	NS	NS	NS	NS	Up	NS	NS	NS	Up	Up	NS	NS	NS
6030405A18Rik	NS	NS	NS	NS	NS	NS	NS	NS	NS	NS	NS	NS	NS	NS	NS	NS	NS	NS	NS	NS	NS	NS	NS	NS	NS	NS	NS	NS	NS	NS	NS	NS	NS	NS	NS	NS	NS	NS	NS	NS	NS	NS	NS	NS	NS	NS	NS	NS	NS
6030419C18Rik	NS	NS	NS	NS	NS	NS	NS	NS	NS	NS	NS	NS	NS	NS	NS	NS	NS	NS	NS	NS	NS	NS	NS	NS	NS	NS	NS	NS	NS	NS	NS	NS	NS	NS	NS	NS	NS	NS	NS	NS	NS	NS	NS	NS	NS	NS	NS	NS	NS
6030429G01Rik	NS	NS	NS	NS	NS	NS	NS	Down	Down	NS	NS	NS	NS	NS	NS	NS	NS	NS	Down	Down	NS	NS	NS	NS	NS	NS	NS	NS	NS	Down	Down	NS	NS	NS	NS	NS	NS	NS	NS	NS	Down	Down	NS	NS	NS	NS	NS	NS	NS
6030446N20Rik	NS	NS	NS	NS	NS	NS	NS	NS	NS	NS	NS	NS	NS	NS	NS	NS	NS	NS	NS	NS	NS	NS	NS	NS	NS	NS	NS	NS	NS	NS	NS	NS	NS	NS	NS	NS	NS	NS	NS	NS	NS	NS	NS	NS	NS	NS	NS	NS	NS
6030458C11Rik	Up	NS	NS	NS	NS	NS	NS	NS	NS	NS	NS	Up	NS	NS	NS	NS	NS	NS	NS	NS	NS	NS	Up	NS	NS	NS	NS	NS	NS	NS	Down	NS	NS	Up	NS	NS	NS	NS	NS	NS	NS	NS	NS	NS	Up	NS	NS	NS	NS
6030498E09Rik	NS	NS	NS	NS	NS	NS	NS	NS	NS	NS	NS	NS	NS	NS	NS	NS	NS	NS	NS	NS	NS	NS	NS	NS	NS	NS	NS	NS	NS	NS	NS	NS	NS	NS	NS	NS	NS	NS	NS	NS	NS	NS	NS	NS	NS	NS	NS	NS	NS
620807	NS	NS	NS	NS	Down	Down	NS	Down	Down	NS	NS	NS	NS	NS	NS	Down	Down	NS	Down	Down	NS	NS	NS	NS	NS	NS	Down	Down	NS	Down	Down	NS	NS	NS	NS	NS	NS	Down	Down	NS	Down	Down	NS	NS	Up	Up	Up	Up	NS
6230409E13Rik	Down	NS	NS	NS	NS	NS	NS	NS	NS	NS	NS	Down	NS	NS	NS	NS	NS	NS	NS	NS	NS	NS	Down	NS	NS	NS	NS	NS	NS	NS	NS	NS	NS	Down	NS	NS	NS	NS	NS	NS	NS	NS	NS	NS	Down	NS	NS	Up	Up
6230416J20Rik	Up	Up	NS	NS	NS	NS	NS	NS	NS	NS	Up	Up	NS	NS	NS	NS	NS	NS	NS	NS	NS	NS	Up	NS	NS	NS	NS	NS	NS	NS	NS	NS	NS	Up	NS	NS	NS	NS	NS	NS	Down	Down	NS	NS	Up	NS	NS	NS	NS
6230427J02Rik	NS	Up	NS	Up	NS	Up	NS	NS	NS	NS	NS	NS	NS	NS	NS	NS	NS	NS	NS	NS	NS	NS	NS	NS	NS	NS	NS	NS	NS	NS	NS	NS	NS	NS	NS	NS	NS	NS	NS	NS	NS	NS	NS	NS	NS	NS	NS	NS	NS
6330406I15Rik	NS	NS	NS	NS	NS	NS	NS	NS	NS	NS	NS	NS	NS	NS	NS	NS	NS	NS	NS	NS	NS	NS	NS	NS	NS	NS	NS	NS	NS	NS	NS	NS	NS	NS	NS	NS	NS	NS	NS	NS	NS	NS	NS	NS	NS	NS	NS	NS	NS
6330407J23Rik	NS	NS	NS	NS	NS	NS	NS	NS	NS	Down	NS	NS	NS	NS	NS	NS	NS	NS	NS	NS	Down	NS	Up	Up	Up	NS	NS	NS	NS	Up	Up	NS	Up	NS	NS	NS	NS	NS	NS	NS	NS	NS	Down	NS	Up	NS	NS	NS	NS
6330409N04Rik	NS	Up	NS	NS	NS	NS	NS	NS	NS	NS	NS	NS	NS	NS	NS	NS	NS	NS	NS	NS	NS	NS	NS	NS	NS	NS	NS	NS	NS	NS	Down	Down	NS	NS	Up	NS	NS	NS	NS	NS	NS	NS	NS	NS	NS	NS	NS	NS	NS
6330416G13Rik	NS	NS	NS	NS	NS	NS	NS	Down	Down	Down	NS	NS	NS	NS	NS	NS	NS	NS	NS	NS	NS	NS	NS	NS	NS	NS	NS	NS	NS	Down	Down	NS	NS	Up	NS	NS	NS	NS	NS	NS	NS	NS	NS	NS	Up	NS	NS	NS	NS
6330416L07Rik	NS	NS	NS	NS	NS	NS	NS	NS	NS	NS	NS	NS	NS	NS	NS	NS	NS	NS	NS	NS	NS	NS	NS	NS	NS	NS	NS	NS	NS	NS	NS	NS	NS	Down	NS	NS	NS	NS	NS	NS	NS	NS	NS	NS	NS	NS	NS	NS	NS
6330439K17Rik	NS	Up	Up	Up	Up	Up	Up	Up	Up	Up	Up	Down	NS	NS	NS	NS	NS	NS	NS	NS	NS	NS	Down	NS	NS	NS	NS	NS	NS	NS	NS	NS	NS	Down	NS	NS	NS	NS	NS	NS	NS	NS	NS	NS	Down	NS	NS	NS	NS
6330442E10Rik	Up	NS	Up	Up	Up	Up	Up	Up	Up	Up	Up	NS	NS	NS	NS	NS	NS	NS	NS	NS	NS	NS	NS	Down	NS	NS	NS	NS	NS	NS	NS	NS	NS	NS	Down	NS	NS	NS	NS	NS	NS	NS	NS	NS	NS	Down	NS	NS	NS
6330500D04Rik	Down	NS	NS	NS	NS	NS	NS	NS	NS	NS	NS	Down	NS	NS	NS	NS	NS	NS	NS	NS	NS	NS	Down	NS	NS	NS	NS	NS	NS	NS	NS	NS	NS	Down	NS	NS	NS	NS	NS	NS	NS	NS	NS	NS	Down	NS	NS	NS	NS
6330503C03Rik	NS	NS	NS	NS	NS	NS	NS	NS	NS	Down	NS	NS	NS	NS	NS	NS	NS	NS	NS	NS	Down	NS	NS	NS	NS	NS	NS	NS	NS	NS	NS	Down	NS	NS	NS	NS	NS	NS	NS	NS	NS	NS	NS	NS	Up	Up	NS	Up	NS
6330503K22Rik	Up	NS	NS	NS	NS	NS	NS	NS	NS	NS	NS	NS	NS	NS	NS	NS	NS	NS	NS	Down	NS	NS	Up	NS	NS	NS	NS	NS	NS	NS	NS	NS	Up	NS	NS	NS	NS	NS	NS	NS	Down	Down	NS	NS	Up	NS	NS	NS	NS
6330505N24Rik	NS	NS	Down	Down	NS	NS	NS	NS	NS	Down	Down	NS	NS	Down	Down	NS	NS	NS	NS	NS	Down	Down	NS	NS	Down	Down	NS	NS	NS	NS	NS	Down	Down	Up	Up	Up	Up	Up	Up	Up	Up	Up	NS	NS	NS	NS	Down	Down	NS
6330512M04Rik	NS	NS	NS	NS	NS	NS	NS	NS	NS	NS	NS	NS	NS	NS	NS	NS	NS	NS	NS	NS	NS	NS	NS	NS	NS	NS	NS	NS	NS	NS	NS	NS	NS	NS	NS	NS	NS	NS	NS	NS	NS	NS	NS	NS	NS	NS	NS	NS	NS
6330534C20Rik	NS	Down	NS	NS	NS	NS	NS	Down	Down	NS	NS	Up	NS	NS	NS	NS	NS	NS	NS	NS	NS	Up	NS	Down	NS	NS	NS	NS	NS	NS	Down	NS	NS	NS	Down	NS	NS	NS	NS	NS	Down	Down	NS	NS	NS	Down	NS	NS	NS
6330545A04Rik	NS	NS	NS	NS	NS	NS	NS	NS	NS	NS	NS	NS	NS	NS	NS	NS	NS	NS	NS	NS	NS	NS	NS	NS	NS	NS	NS	NS	NS	NS	NS	NS	NS	NS	NS	NS	NS	NS	NS	NS	NS	NS	NS	NS	NS	NS	NS	NS	NS
6330548G22Rik	NS	NS	NS	NS	NS	NS	NS	NS	NS	NS	NS	NS	NS	NS	NS	NS	NS	NS	NS	NS	NS	NS	NS	NS	NS	NS	NS	NS	NS	NS	NS	NS	NS	NS	NS	NS	NS	NS	NS	NS	NS	NS	NS	NS	NS	NS	NS	NS	NS
6330569M22Rik	NS	NS	NS	NS	NS	NS	NS	NS	NS	NS	NS	NS	NS	NS	NS	NS	NS	NS	NS	Up	NS	NS	NS	NS	NS	NS	NS	NS	NS	NS	NS	NS	NS	NS	NS	NS	NS	NS	NS	NS	NS	NS	NS	NS	Down	Down	Down	NS	NS
6330578E17Rik	NS	NS	NS	NS	NS	NS	NS	NS	NS	NS	NS	NS	NS	NS	NS	NS	NS	NS	NS	NS	NS	NS	NS	NS	NS	NS	NS	NS	NS	NS	NS	NS	NS	NS	NS	NS	NS	NS	NS	NS	NS	NS	NS	NS	NS	NS	NS	NS	NS
6332401O19Rik	NS	NS	NS	NS	NS	NS	NS	NS	NS	NS	NS	NS	NS	NS	NS	NS	NS	NS	NS	NS	NS	NS	NS	NS	NS	NS	NS	NS	NS	NS	NS	NS	NS	NS	NS	NS	NS	NS	NS	NS	NS	NS	NS	NS	NS	NS	NS	NS	NS
6430502M16Rik	NS	NS	NS	NS	NS	NS	NS	NS	NS	NS	NS	NS	NS	NS	NS	NS	NS	NS	NS	NS	NS	NS	NS	NS	NS	NS	NS	NS	NS	NS	NS	NS	NS	NS	NS	NS	NS	NS	NS	NS	NS	NS	NS	NS	NS	NS	NS	NS	NS
6430517E21Rik	NS	NS	NS	NS	NS	NS	NS	NS	NS	NS	NS	NS	NS	NS	NS	NS	NS	NS	NS	NS	NS	NS	NS	NS	NS	NS	NS	NS	NS	NS	NS	NS	NS	NS	NS	NS	NS	NS	NS	NS	NS	NS	NS	NS	NS	NS	NS	NS	NS
6430526N21Rik	NS	NS	NS	NS	NS	NS	NS	NS	NS	NS	NS	NS	NS	NS	NS	NS	NS	NS	NS	NS	NS	NS	NS	NS	NS	Down	NS	NS	NS	NS	NS	NS	NS	NS	NS	NS	NS	NS	NS	NS	NS	NS	NS	NS	NS	NS	NS	Down	NS
6430527G18Rik	Up	NS	NS	NS	NS	NS	NS	NS	NS	NS	NS	NS	NS	NS	NS	NS	NS	NS	NS	NS	NS	NS	NS	NS	NS	NS	NS	NS	NS	NS	NS	NS	NS	NS	NS	NS	NS	Down	Down	NS	Down	Down	NS	NS	NS	NS	NS	NS	NS
6430531B16Rik	NS	NS	NS	NS	NS	NS	NS	NS	NS	NS	NS	NS	NS	NS	NS	NS	NS	NS	NS	NS	NS	NS	NS	NS	NS	NS	NS	NS	NS	NS	NS	NS	NS	NS	NS	NS	NS	NS	NS	NS	NS	Up	NS	NS	NS	NS	NS	NS	NS
6430537H07Rik	NS	NS	NS	NS	NS	NS	NS	NS	NS	Down	NS	NS	NS	NS	NS	NS	NS	NS	NS	NS	Down	NS	NS	NS	NS	NS	NS	NS	NS	NS	NS	Down	NS	NS	Up	NS	NS	Up	Up	Up	Up	Up	NS	NS	NS	NS	NS	NS	NS
6430550H21Rik	NS	NS	NS	NS	NS	NS	NS	NS	NS	NS	NS	NS	NS	NS	NS	NS	NS	NS	NS	NS	NS	NS	NS	NS	NS	NS	NS	NS	NS	NS	NS	NS	NS	NS	NS	NS	NS	NS	NS	NS	NS	NS	NS	NS	NS	NS	NS	NS	NS
6430571L13Rik	Down	NS	NS	NS	NS	NS	NS	NS	NS	NS	NS	Down	NS	NS	NS	NS	NS	NS	NS	NS	NS	NS	Down	NS	NS	NS	NS	NS	NS	NS	NS	NS	NS	Down	NS	NS	NS	NS	NS	NS	NS	NS	NS	NS	Down	NS	NS	NS	NS
6430573F11Rik	NS	NS	NS	NS	NS	NS	NS	Down	NS	NS	NS	NS	NS	NS	NS	NS	NS	NS	Down	NS	NS	NS	NS	NS	NS	NS	NS	NS	NS	Down	NS	NS	NS	NS	NS	NS	NS	NS	NS	NS	Down	NS	NS	NS	NS	NS	NS	NS	NS
6430598A04Rik	NS	NS	NS	NS	NS	NS	NS	NS	NS	NS	NS	NS	NS	NS	NS	NS	NS	NS	NS	NS	NS	NS	NS	NS	NS	NS	NS	NS	NS	NS	NS	NS	NS	NS	NS	NS	NS	NS	NS	NS	NS	NS	NS	NS	NS	NS	NS	NS	NS
6530401D17Rik	Down	NS	NS	NS	NS	NS	NS	NS	NS	NS	NS	Down	NS	NS	NS	NS	NS	NS	NS	NS	NS	NS	NS	NS	NS	NS	NS	NS	NS	NS	NS	NS	NS	Down	NS	NS	NS	NS	NS	NS	NS	NS	NS	NS	NS	NS	NS	NS	NS
6530403A03Rik	NS	NS	NS	NS	NS	NS	NS	NS	NS	NS	NS	NS	NS	NS	NS	NS	NS	NS	NS	NS	NS	NS	NS	NS	NS	NS	NS	NS	NS	NS	NS	NS	NS	NS	NS	NS	NS	NS	NS	NS	NS	NS	NS	NS	NS	NS	NS	NS	NS
6530404N21Rik	NS	NS	NS	NS	NS	NS	NS	Down	Down	NS	NS	NS	NS	NS	NS	NS	NS	NS	Down	Down	NS	NS	NS	NS	NS	NS	NS	NS	NS	NS	Down	NS	NS	NS	NS	NS	NS	NS	NS	NS	Down	Down	NS	NS	NS	NS	NS	NS	NS
6530418L21Rik	NS	NS	NS	NS	NS	NS	NS	NS	NS	NS	NS	NS	NS	NS	NS	NS	NS	NS	NS	NS	NS	NS	NS	NS	NS	NS	NS	NS	NS	NS	NS	NS	NS	NS	NS	NS	NS	NS	NS	NS	NS	NS	NS	NS	NS	NS	NS	NS	NS
6620401K05Rik	NS	NS	NS	NS	NS	NS	NS	NS	NS	NS	NS	NS	NS	NS	NS	NS	NS	NS	NS	NS	NS	NS	NS	NS	NS	NS	NS	NS	NS	NS	NS	NS	NS	NS	NS	NS	NS	NS	NS	NS	NS	NS	NS	NS	NS	NS	NS	NS	NS
6720456B07Rik	NS	NS	NS	NS	Up	Up	Up	Up	Up	NS	NS	NS	NS	NS	NS	NS	NS	NS	NS	Up	NS	NS	NS	Down	NS	NS	NS	NS	NS	NS	NS	NS	NS	NS	NS	NS	NS	NS	NS	NS	Up	Up	NS	NS	Down	Down	Down	NS	NS
6720456H20Rik	NS	NS	NS	NS	NS	NS	NS	NS	NS	NS	NS	NS	NS	NS	NS	NS	NS	NS	NS	NS	NS	NS	NS	NS	NS	NS	NS	NS	NS	NS	NS	NS	NS	NS	NS	NS	NS	NS	NS	NS	NS	NS	NS	NS	NS	NS	NS	NS	NS
6720457D02Rik	Up	NS	NS	NS	NS	NS	NS	NS	NS	NS	NS	NS	NS	NS	NS	NS	NS	NS	NS	Down	NS	NS	NS	NS	NS	NS	NS	NS	NS	NS	NS	NS	NS	NS	NS	NS	NS	NS	NS	NS	NS	NS	NS	NS	NS	NS	NS	NS	NS
6720458F09Rik	Up	NS	Up	NS	NS	NS	NS	NS	NS	NS	NS	NS	NS	NS	NS	NS	NS	NS	NS	NS	NS	NS	NS	NS	NS	NS	NS	NS	NS	NS	Down	NS	NS	NS	NS	NS	NS	NS	NS	NS	NS	NS	NS	NS	NS	NS	NS	NS	NS
6720460F02Rik	NS	NS	NS	Down	Down	Down	Down	Down	Down	NS	NS	NS	NS	NS	Down	Down	NS	Down	Down	Down	NS	NS	NS	NS	NS	NS	NS	NS	NS	NS	NS	NS	NS	Up	NS	NS	NS	NS	NS	NS	NS	NS	NS	NS	Up	Up	Up	NS	NS
6720463M24Rik	Up	NS	NS	NS	NS	NS	NS	NS	NS	NS	Up	Up	NS	NS	NS	NS	NS	NS	NS	NS	NS	NS	Up	NS	NS	NS	NS	NS	NS	NS	Down	NS	NS	Up	NS	NS	NS	NS	NS	NS	NS	Down	NS	NS	Up	NS	NS	NS	NS
6720467C03Rik	Up	Down	NS	NS	Down	NS	Down	Down	Down	NS	NS	Up	NS	NS	NS	NS	NS	NS	NS	NS	NS	NS	Up	NS	NS	NS	NS	NS	NS	NS	NS	NS	NS	Up	NS	NS	NS	NS	NS	NS	NS	NS	NS	NS	Up	NS	NS	NS	NS
6820408C15Rik	NS	NS	NS	NS	NS	NS	NS	NS	NS	NS	NS	NS	NS	NS	NS	NS	NS	NS	NS	NS	NS	NS	NS	NS	NS	NS	NS	NS	NS	NS	NS	NS	NS	NS	NS	NS	NS	NS	NS	NS	NS	NS	NS	NS	NS	NS	NS	NS	NS
7420416P09Rik	NS	NS	NS	Down	Down	NS	Down	NS	NS	NS	NS	NS	NS	NS	Down	Down	Down	Down	NS	Down	NS	NS	Up	Up	Up	NS	Down	NS	NS	Up	NS	Up	Up	NS	NS	NS	Down	Down	Down	Down	NS	Down	NS	NS	Up	Up	Up	NS	NS
7420426K07Rik	NS	NS	NS	NS	NS	NS	NS	NS	NS	NS	NS	NS	NS	NS	NS	NS	NS	NS	NS	NS	NS	NS	NS	NS	NS	NS	NS	NS	NS	NS	NS	NS	NS	NS	NS	NS	NS	NS	NS	NS	NS	NS	NS	NS	NS	NS	NS	NS	NS
7530404M11Rik	NS	NS	NS	NS	NS	NS	NS	NS	NS	NS	NS	NS	NS	NS	NS	NS	NS	NS	NS	NS	NS	NS	NS	NS	NS	NS	NS	NS	NS	NS	NS	NS	NS	NS	NS	NS	NS	NS	NS	NS	NS	NS	NS	NS	NS	NS	NS	NS	NS
8030411F24Rik	NS	NS	NS	NS	NS	NS	NS	NS	NS	NS	NS	NS	NS	NS	NS	NS	NS	NS	NS	NS	NS	NS	NS	NS	NS	NS	NS	NS	NS	NS	NS	NS	NS	NS	NS	NS	NS	NS	NS	NS	NS	NS	NS	NS	NS	NS	NS	NS	NS
8030451F13Rik	Down	NS	NS	NS	NS	NS	NS	NS	NS	NS	NS	NS	NS	NS	NS	NS	NS	NS	NS	NS	NS	NS	NS	NS	NS	NS	NS	NS	NS	NS	NS	NS	NS	Down	NS	NS	NS	NS	NS	NS	NS	NS	NS	NS	Down	NS	NS	NS	NS
8030462N17Rik	NS	NS	NS	NS	NS	NS	NS	NS	NS	NS	NS	Up	NS	NS	NS	NS	NS	NS	NS	NS	NS	NS	NS	NS	NS	NS	NS	NS	NS	NS	NS	NS	NS	NS	NS	NS	NS	NS	NS	NS	NS	Down	NS	NS	NS	NS	NS	NS	NS
8430406I07Rik	Down	NS	NS	NS	NS	NS	NS	NS	NS	NS	NS	Down	NS	NS	NS	NS	NS	NS	NS	NS	NS	NS	Down	NS	NS	NS	NS	NS	NS	NS	NS	NS	NS	Down	NS	NS	NS	NS	NS	NS	NS	NS	NS	NS	Down	NS	NS	NS	NS
8430408G22Rik	NS	NS	NS	NS	NS	NS	NS	NS	NS	NS	NS	NS	NS	NS	NS	NS	NS	NS	NS	NS	NS	NS	NS	NS	NS	NS	NS	NS	NS	NS	NS	NS	NS	NS	NS	NS	NS	NS	NS	NS	NS	NS	NS	NS	NS	NS	NS	NS	NS
8430410A17Rik	NS	NS	Down	Down	Down	Down	Down	Down	Down	Down	NS	Up	NS	NS	NS	NS	NS	Down	NS	NS	NS	Up	Up	Up	NS	NS	NS	NS	NS	NS	Up	NS	Up	Up	NS	NS	NS	NS	NS	Down	NS	NS	NS	NS	Up	NS	NS	NS	NS
8430410K20Rik	NS	NS	NS	NS	NS	NS	NS	NS	NS	NS	NS	NS	NS	NS	NS	NS	NS	NS	NS	Down	NS	NS	NS	NS	NS	NS	NS	NS	NS	NS	NS	NS	NS	NS	NS	NS	NS	NS	NS	NS	NS	NS	NS	NS	Up	NS	NS	NS	NS
8430419L09Rik	NS	NS	NS	NS	NS	NS	NS	NS	NS	NS	NS	NS	NS	NS	NS	NS	NS	NS	NS	NS	NS	NS	NS	NS	NS	NS	NS	NS	NS	NS	NS	NS	NS	NS	NS	NS	NS	NS	NS	NS	NS	NS	NS	NS	NS	NS	NS	NS	NS
8430427H17Rik	Up	Up	NS	NS	NS	NS	NS	NS	NS	NS	Up	NS	NS	NS	NS	NS	NS	NS	NS	NS	NS	NS	NS	NS	NS	NS	NS	NS	NS	Down	Down	NS	NS	NS	NS	NS	NS	NS	NS	NS	NS	NS	NS	NS	NS	NS	NS	NS	NS
9030025P20Rik	NS	NS	NS	NS	NS	NS	NS	NS	NS	NS	NS	NS	NS	NS	NS	NS	NS	NS	NS	NS	NS	NS	Up	NS	NS	NS	NS	NS	NS	NS	NS	NS	NS	Up	NS	NS	NS	NS	NS	NS	NS	NS	NS	NS	Up	NS	NS	NS	NS
9030205A07Rik	Down	NS	NS	NS	NS	NS	NS	NS	NS	NS	NS	Down	NS	NS	NS	NS	NS	NS	NS	NS	NS	NS	NS	NS	NS	NS	NS	NS	NS	NS	NS	NS	NS	Down	NS	NS	NS	NS	NS	NS	NS	NS	NS	NS	Down	NS	NS	NS	NS
9030224M15Rik	NS	NS	NS	NS	NS	NS	NS	NS	NS	NS	NS	NS	NS	NS	NS	NS	NS	NS	NS	NS	NS	NS	NS	NS	NS	NS	NS	NS	NS	NS	NS	NS	NS	NS	NS	NS	NS	NS	NS	NS	NS	NS	NS	NS	NS	NS	NS	NS	NS
9030409G11Rik	Up	NS	NS	NS	NS	NS	NS	NS	NS	NS	NS	Up	NS	NS	NS	NS	NS	NS	NS	NS	NS	NS	NS	NS	NS	NS	NS	NS	NS	Down	NS	NS	NS	NS	NS	NS	NS	NS	NS	NS	Down	NS	NS	NS	NS	NS	NS	NS	NS
9030418K01Rik	NS	NS	NS	NS	NS	NS	NS	NS	NS	NS	NS	NS	NS	NS	NS	NS	NS	NS	NS	NS	NS	NS	NS	NS	NS	NS	NS	NS	NS	NS	NS	NS	NS	NS	NS	NS	NS	NS	NS	NS	NS	NS	NS	NS	NS	NS	NS	NS	NS
9030421J09Rik	NS	NS	NS	NS	NS	NS	NS	NS	NS	NS	NS	NS	NS	NS	NS	NS	NS	NS	NS	NS	NS	NS	NS	NS	NS	NS	NS	NS	NS	NS	NS	NS	NS	NS	NS	NS	NS	NS	NS	NS	NS	NS	NS	NS	NS	NS	NS	NS	NS
9030425E11Rik	NS	NS	NS	NS	NS	NS	NS	NS	NS	NS	NS	NS	NS	NS	NS	NS	NS	NS	NS	NS	NS	NS	NS	NS	NS	NS	NS	NS	NS	NS	NS	NS	NS	NS	NS	NS	NS	NS	NS	NS	NS	NS	NS	NS	NS	NS	NS	NS	NS
9030607L17Rik	NS	NS	NS	Down	NS	NS	NS	NS	NS	NS	Down	NS	NS	NS	NS	NS	NS	NS	NS	NS	NS	NS	NS	NS	NS	NS	NS	NS	NS	NS	NS	NS	NS	NS	NS	NS	NS	NS	NS	NS	NS	NS	NS	NS	NS	NS	NS	NS	NS
9030612M13Rik	NS	NS	NS	NS	NS	NS	NS	NS	NS	NS	NS	NS	NS	NS	NS	NS	NS	NS	NS	NS	NS	NS	NS	NS	NS	NS	NS	NS	NS	NS	NS	NS	NS	NS	NS	NS	NS	NS	NS	NS	NS	NS	NS	NS	NS	NS	NS	NS	NS
9030617O03Rik	NS	NS	NS	NS	NS	NS	NS	NS	NS	NS	NS	NS	NS	NS	NS	NS	NS	NS	NS	NS	NS	NS	NS	NS	NS	NS	NS	NS	NS	NS	NS	NS	NS	NS	NS	NS	NS	NS	NS	NS	NS	NS	NS	NS	NS	NS	NS	NS	NS
9030619P08Rik	NS	NS	NS	NS	NS	NS	NS	NS	NS	NS	NS	NS	NS	NS	NS	NS	NS	NS	NS	NS	NS	NS	NS	NS	NS	NS	NS	NS	NS	NS	NS	NS	NS	NS	NS	NS	NS	NS	NS	NS	NS	NS	NS	NS	NS	NS	NS	NS	NS
9030624J02Rik	NS	NS	NS	NS	NS	NS	NS	NS	NS	NS	NS	NS	NS	NS	NS	NS	NS	NS	NS	Up	NS	NS	NS	NS	NS	NS	NS	NS	NS	NS	Up	NS	NS	NS	NS	NS	NS	NS	NS	NS	NS	NS	NS	NS	Down	NS	Down	NS	NS
9030625A04Rik	NS	NS	NS	NS	NS	NS	NS	NS	NS	NS	NS	NS	NS	NS	NS	NS	NS	NS	NS	NS	NS	NS	NS	NS	NS	NS	NS	NS	NS	NS	NS	NS	NS	NS	NS	NS	NS	NS	NS	NS	NS	NS	NS	NS	NS	NS	NS	NS	NS
9130005N14Rik	NS	NS	NS	NS	Down	Down	NS	NS	NS	Down	Down	NS	NS	NS	NS	Down	Down	NS	NS	NS	Down	Down	NS	NS	NS	NS	Down	Down	NS	NS	NS	Down	Down	Up	Up	Up	Up	Up	Up	Up	Up	Up	Up	NS	NS	NS	NS	NS	Down
9130008F23Rik	Down	NS	NS	NS	NS	NS	NS	NS	NS	NS	NS	NS	NS	NS	NS	NS	NS	NS	NS	NS	NS	NS	Down	NS	NS	NS	NS	NS	NS	NS	NS	NS	NS	Down	NS	NS	NS	NS	NS	NS	NS	NS	NS	NS	NS	NS	NS	NS	NS
9130011E15Rik	NS	NS	NS	NS	NS	NS	NS	NS	NS	NS	NS	NS	NS	NS	NS	NS	NS	NS	NS	Up	NS	NS	NS	NS	NS	NS	NS	NS	NS	NS	NS	NS	NS	NS	Down	NS	NS	NS	NS	NS	NS	NS	NS	NS	NS	NS	NS	NS	NS
9130011J15Rik	Up	Up	Up	NS	NS	NS	NS	Up	NS	NS	NS	NS	NS	NS	NS	NS	NS	NS	NS	NS	NS	NS	NS	NS	NS	NS	NS	NS	NS	NS	NS	NS	NS	Up	NS	NS	NS	NS	NS	NS	Up	NS	NS	NS	NS	NS	NS	NS	NS
9130014G24Rik	NS	NS	NS	NS	NS	NS	NS	NS	NS	NS	NS	NS	NS	NS	NS	NS	NS	NS	NS	NS	NS	NS	NS	NS	NS	NS	NS	NS	NS	NS	NS	NS	NS	NS	NS	NS	NS	NS	NS	NS	NS	NS	NS	NS	NS	NS	NS	NS	NS
9130017N09Rik	Down	NS	NS	NS	NS	NS	NS	NS	NS	NS	NS	NS	NS	NS	NS	NS	NS	NS	NS	NS	NS	NS	Down	NS	NS	NS	NS	NS	NS	NS	NS	NS	NS	NS	NS	NS	NS	NS	NS	NS	NS	NS	NS	NS	NS	NS	NS	NS	NS
9130019O22Rik	NS	NS	NS	NS	NS	NS	NS	NS	NS	NS	NS	NS	NS	NS	NS	NS	NS	NS	NS	NS	NS	NS	NS	NS	NS	NS	NS	NS	NS	NS	NS	NS	NS	NS	NS	NS	NS	NS	NS	NS	NS	NS	NS	NS	NS	NS	NS	NS	NS
9130206N08Rik	NS	NS	NS	NS	NS	NS	NS	NS	NS	NS	NS	NS	NS	NS	NS	NS	NS	NS	NS	NS	NS	NS	NS	NS	NS	NS	NS	NS	NS	NS	NS	NS	NS	NS	NS	NS	NS	NS	NS	NS	NS	NS	NS	NS	NS	NS	NS	NS	NS
9130211I03Rik	NS	NS	NS	NS	NS	NS	NS	NS	NS	NS	NS	NS	NS	NS	NS	NS	NS	NS	NS	NS	NS	NS	NS	NS	NS	NS	NS	NS	NS	NS	NS	NS	NS	NS	NS	NS	NS	NS	NS	NS	NS	NS	NS	NS	Up	Up	NS	NS	NS
9130213B05Rik	Down	NS	NS	NS	NS	NS	NS	NS	NS	NS	NS	NS	NS	NS	NS	NS	NS	NS	NS	NS	NS	NS	NS	NS	NS	NS	NS	NS	NS	NS	NS	NS	NS	NS	NS	NS	NS	NS	NS	NS	NS	NS	NS	NS	NS	NS	NS	NS	NS
9130218O11Rik	NS	NS	NS	NS	NS	NS	NS	NS	NS	NS	NS	NS	NS	NS	NS	NS	NS	NS	NS	NS	NS	NS	NS	NS	NS	NS	NS	NS	NS	NS	NS	NS	NS	NS	NS	NS	NS	NS	NS	NS	NS	NS	NS	NS	NS	NS	NS	NS	NS
9130227C08Rik	Up	NS	NS	NS	NS	NS	NS	NS	NS	NS	NS	Up	NS	NS	NS	NS	NS	NS	NS	NS	NS	NS	NS	NS	NS	NS	NS	NS	NS	NS	NS	NS	NS	NS	NS	NS	NS	NS	NS	NS	NS	NS	NS	NS	Up	NS	NS	NS	NS
9130401M01Rik	NS	NS	NS	NS	NS	NS	NS	NS	NS	NS	NS	NS	NS	NS	NS	NS	NS	NS	NS	NS	NS	NS	Up	NS	NS	NS	NS	NS	NS	NS	NS	NS	NS	Up	NS	NS	NS	NS	NS	NS	NS	NS	NS	NS	Up	NS	NS	NS	NS
9130404D08Rik	NS	NS	NS	NS	NS	NS	NS	Up	NS	NS	NS	NS	NS	NS	NS	NS	NS	NS	NS	NS	NS	NS	NS	NS	NS	NS	NS	NS	NS	NS	NS	NS	NS	NS	NS	NS	NS	NS	NS	NS	NS	NS	NS	NS	NS	NS	NS	NS	NS
9130409I23Rik	NS	NS	NS	NS	NS	NS	NS	NS	NS	NS	NS	NS	NS	NS	NS	NS	NS	NS	NS	NS	NS	NS	NS	NS	NS	NS	NS	NS	NS	NS	NS	NS	NS	NS	NS	NS	NS	NS	NS	NS	NS	NS	NS	NS	NS	NS	NS	NS	NS
9230002F21Rik	Up	NS	NS	NS	NS	NS	NS	Up	NS	NS	NS	NS	NS	NS	NS	NS	NS	NS	NS	NS	NS	NS	NS	NS	NS	NS	NS	NS	NS	NS	NS	NS	NS	NS	NS	NS	NS	NS	NS	NS	NS	NS	NS	NS	NS	NS	NS	NS	NS
9230104L09Rik	NS	NS	NS	NS	NS	NS	NS	NS	NS	NS	NS	NS	NS	NS	NS	NS	NS	NS	NS	NS	NS	NS	NS	NS	NS	NS	NS	NS	NS	NS	NS	NS	NS	NS	NS	NS	NS	NS	NS	NS	NS	NS	NS	NS	NS	NS	NS	NS	NS
9230105E10Rik	NS	NS	NS	NS	NS	NS	NS	NS	NS	NS	NS	NS	NS	NS	NS	NS	NS	NS	NS	NS	NS	NS	NS	NS	NS	NS	NS	NS	NS	NS	NS	NS	NS	NS	NS	NS	NS	NS	NS	NS	NS	NS	NS	NS	NS	NS	NS	NS	NS
9230110C19Rik	NS	NS	NS	NS	NS	NS	NS	NS	NS	NS	NS	NS	NS	NS	NS	NS	NS	NS	NS	NS	NS	NS	NS	NS	NS	NS	NS	NS	NS	NS	NS	NS	NS	Down	NS	NS	NS	NS	NS	NS	NS	NS	NS	NS	NS	NS	NS	NS	NS
9330182L06Rik	NS	NS	NS	NS	NS	NS	NS	NS	NS	NS	NS	NS	NS	NS	NS	NS	NS	NS	NS	NS	NS	NS	NS	NS	NS	NS	NS	NS	NS	NS	NS	NS	NS	NS	NS	NS	NS	NS	NS	NS	NS	NS	NS	NS	NS	NS	NS	NS	NS
9430007A20Rik	NS	NS	NS	NS	NS	NS	NS	NS	NS	NS	NS	NS	NS	NS	NS	NS	NS	NS	NS	NS	NS	NS	NS	NS	NS	NS	NS	NS	NS	NS	NS	NS	NS	NS	NS	NS	NS	NS	NS	NS	NS	NS	NS	NS	NS	NS	NS	NS	NS
9430015G10Rik	Down	NS	NS	NS	NS	NS	NS	NS	NS	NS	NS	NS	NS	NS	NS	NS	NS	NS	NS	NS	NS	NS	Down	Down	NS	NS	NS	NS	NS	NS	NS	NS	NS	Down	NS	NS	NS	NS	NS	NS	NS	NS	NS	NS	NS	NS	NS	NS	NS
9430023L20Rik	NS	NS	NS	Up	Up	NS	NS	NS	NS	Up	NS	NS	NS	NS	NS	NS	NS	NS	NS	NS	NS	NS	Down	NS	NS	NS	NS	NS	NS	NS	NS	NS	NS	Down	NS	NS	NS	NS	NS	NS	NS	NS	NS	NS	Down	NS	NS	NS	NS
9430031J16Rik	NS	NS	NS	NS	NS	NS	NS	NS	NS	NS	NS	NS	NS	NS	NS	NS	NS	NS	NS	NS	NS	NS	NS	NS	NS	NS	NS	NS	NS	NS	NS	NS	NS	NS	NS	NS	NS	NS	NS	NS	NS	NS	NS	NS	NS	NS	NS	NS	NS
9530002B09Rik	NS	NS	NS	NS	NS	NS	NS	NS	NS	NS	NS	NS	NS	NS	NS	NS	NS	NS	NS	NS	NS	NS	NS	NS	NS	NS	NS	NS	NS	NS	NS	NS	NS	NS	NS	NS	NS	NS	NS	NS	NS	NS	NS	NS	NS	NS	NS	NS	NS
9530003J23Rik	NS	NS	NS	NS	NS	NS	NS	NS	NS	NS	NS	NS	NS	NS	NS	NS	NS	NS	NS	NS	NS	NS	NS	NS	NS	NS	NS	NS	NS	NS	NS	NS	NS	NS	NS	NS	NS	NS	NS	NS	NS	NS	NS	NS	NS	NS	NS	NS	NS
9530008L14Rik	Up	Up	Up	Up	Up	Up	Up	Up	Up	Up	Up	Up	NS	NS	NS	NS	NS	NS	NS	NS	NS	NS	NS	NS	NS	NS	NS	NS	NS	NS	NS	NS	NS	NS	NS	NS	NS	NS	NS	NS	NS	NS	NS	NS	NS	NS	NS	NS	NS
9530015I07Rik	NS	NS	NS	NS	NS	NS	NS	NS	NS	NS	NS	NS	NS	NS	NS	NS	NS	NS	NS	NS	NS	NS	NS	NS	NS	NS	NS	NS	NS	NS	NS	NS	NS	NS	NS	NS	NS	NS	NS	NS	NS	NS	NS	NS	NS	NS	NS	NS	NS
9530053A07Rik	NS	NS	NS	NS	NS	NS	NS	NS	NS	NS	NS	NS	NS	NS	NS	NS	NS	NS	NS	NS	NS	NS	NS	NS	NS	NS	NS	NS	NS	NS	NS	NS	NS	Down	NS	NS	NS	NS	NS	NS	NS	NS	NS	NS	NS	NS	NS	NS	NS
9530058B02Rik	NS	NS	Up	Up	Up	Up	Up	Up	Up	NS	Up	NS	NS	NS	NS	NS	Up	NS	NS	NS	NS	NS	NS	NS	NS	NS	NS	NS	NS	NS	NS	NS	NS	Down	NS	NS	NS	NS	NS	NS	NS	NS	NS	NS	NS	NS	NS	NS	NS
9530066K23Rik	NS	NS	NS	NS	NS	NS	NS	NS	NS	NS	NS	NS	NS	NS	NS	NS	NS	NS	NS	NS	NS	NS	NS	NS	NS	NS	NS	NS	NS	NS	NS	NS	NS	NS	NS	NS	NS	NS	NS	NS	NS	NS	NS	NS	NS	NS	NS	NS	NS
9530068E07Rik	NS	NS	NS	NS	NS	NS	NS	NS	NS	NS	NS	NS	NS	NS	NS	NS	NS	NS	NS	NS	NS	NS	NS	NS	NS	NS	NS	NS	NS	NS	NS	NS	NS	NS	NS	NS	NS	NS	NS	NS	NS	NS	NS	NS	NS	NS	NS	NS	NS
9530077C05Rik	NS	NS	NS	NS	NS	NS	NS	NS	NS	NS	NS	NS	NS	NS	NS	NS	NS	NS	NS	NS	NS	NS	NS	NS	NS	NS	NS	NS	NS	NS	NS	NS	NS	NS	NS	NS	NS	NS	NS	NS	NS	NS	NS	NS	NS	NS	NS	NS	NS
9530096D07Rik	NS	NS	NS	NS	NS	NS	NS	NS	NS	NS	NS	NS	NS	NS	NS	NS	NS	NS	NS	NS	NS	NS	NS	NS	NS	NS	NS	NS	NS	NS	NS	NS	NS	NS	NS	NS	NS	NS	NS	NS	NS	NS	NS	NS	NS	NS	NS	NS	NS
9630025I21Rik	NS	NS	NS	NS	NS	NS	NS	NS	NS	NS	NS	NS	NS	NS	NS	NS	NS	NS	NS	NS	NS	NS	Down	NS	NS	NS	NS	NS	NS	NS	NS	NS	NS	NS	NS	NS	NS	NS	NS	NS	NS	NS	NS	NS	NS	NS	NS	NS	NS
9630031F12Rik	NS	NS	NS	NS	NS	NS	NS	NS	NS	NS	NS	NS	NS	NS	NS	NS	NS	NS	Down	NS	NS	NS	NS	NS	NS	NS	NS	NS	NS	NS	NS	NS	NS	NS	NS	NS	NS	NS	NS	NS	Down	NS	NS	NS	NS	Up	NS	Up	NS
9630033F20Rik	Up	NS	Up	Up	Up	Up	NS	NS	NS	Up	Up	NS	NS	Up	Up	Up	NS	NS	NS	NS	Up	Up	NS	NS	NS	NS	NS	NS	NS	Down	Down	NS	Up	NS	NS	NS	NS	NS	NS	NS	NS	Down	NS	Up	Down	Down	NS	NS	NS
9630041N07Rik	Down	NS	NS	NS	NS	NS	NS	NS	NS	NS	NS	Down	NS	NS	NS	NS	NS	NS	NS	NS	NS	NS	Down	NS	NS	NS	NS	NS	NS	NS	NS	NS	NS	Down	NS	NS	NS	NS	NS	NS	NS	NS	NS	NS	Down	NS	NS	NS	NS
9630058J23Rik	Up	NS	NS	NS	NS	NS	NS	NS	NS	NS	NS	Up	NS	NS	NS	NS	NS	NS	NS	NS	NS	NS	Up	NS	NS	NS	NS	NS	NS	NS	Down	NS	NS	Up	NS	NS	NS	NS	NS	NS	NS	NS	NS	NS	Up	NS	NS	NS	NS
9830102E05Rik	NS	NS	NS	NS	NS	NS	NS	NS	NS	NS	NS	NS	NS	NS	NS	NS	NS	NS	NS	NS	NS	NS	NS	NS	NS	NS	NS	NS	NS	NS	NS	NS	NS	NS	NS	NS	NS	NS	NS	NS	NS	NS	NS	NS	NS	NS	NS	NS	NS
9830107B12Rik	NS	NS	NS	NS	NS	NS	NS	NS	NS	NS	NS	NS	NS	NS	NS	NS	NS	NS	NS	NS	NS	NS	NS	NS	NS	NS	NS	NS	NS	NS	NS	NS	NS	NS	NS	NS	NS	NS	NS	NS	NS	NS	NS	NS	NS	NS	NS	NS	NS
9830134C10Rik	NS	NS	NS	NS	NS	NS	NS	NS	NS	NS	NS	NS	NS	NS	NS	NS	NS	NS	NS	NS	NS	NS	NS	NS	NS	NS	NS	NS	NS	NS	NS	NS	NS	NS	NS	NS	NS	NS	NS	NS	NS	NS	NS	NS	NS	NS	NS	NS	NS
9830169C18Rik	Up	NS	NS	NS	NS	NS	Up	NS	NS	NS	Up	NS	NS	NS	NS	NS	NS	NS	NS	NS	NS	NS	NS	NS	NS	NS	NS	NS	NS	NS	NS	NS	NS	NS	NS	NS	NS	NS	NS	NS	NS	NS	NS	NS	NS	NS	NS	NS	NS
9930013L23Rik	NS	NS	NS	NS	NS	NS	NS	NS	NS	NS	NS	NS	NS	NS	NS	NS	NS	NS	NS	NS	NS	NS	NS	NS	NS	NS	NS	NS	NS	NS	NS	NS	NS	Up	Up	NS	Up	NS	Up	Up	Up	Up	NS	NS	NS	NS	NS	NS	NS
9930021D14Rik	NS	NS	NS	NS	NS	NS	NS	NS	NS	NS	NS	NS	NS	NS	NS	NS	NS	NS	NS	NS	NS	NS	NS	NS	NS	NS	NS	NS	NS	NS	NS	NS	NS	NS	NS	NS	NS	NS	NS	NS	NS	NS	NS	NS	NS	NS	NS	NS	NS
9930021J03Rik	NS	NS	NS	NS	NS	NS	NS	NS	NS	NS	NS	NS	NS	NS	NS	NS	NS	NS	NS	NS	NS	NS	NS	NS	NS	NS	NS	NS	NS	NS	NS	NS	NS	NS	NS	NS	NS	NS	NS	NS	NS	NS	NS	NS	NS	NS	NS	NS	NS
9930021J17Rik	NS	NS	NS	NS	NS	NS	NS	NS	NS	NS	NS	NS	NS	NS	NS	NS	NS	NS	NS	NS	NS	NS	NS	NS	NS	NS	NS	NS	NS	NS	NS	NS	NS	NS	NS	NS	NS	NS	NS	NS	NS	NS	NS	NS	NS	NS	NS	NS	NS
9930023K05Rik	NS	NS	NS	NS	NS	NS	NS	NS	NS	NS	NS	NS	NS	NS	NS	NS	NS	NS	NS	NS	NS	NS	NS	NS	NS	NS	NS	NS	NS	NS	NS	NS	NS	NS	NS	NS	NS	NS	NS	NS	NS	NS	NS	NS	NS	NS	NS	NS	NS
9930032O22Rik	NS	NS	NS	NS	NS	NS	NS	NS	NS	NS	NS	NS	NS	NS	NS	NS	NS	NS	NS	NS	NS	NS	NS	NS	NS	NS	NS	NS	NS	NS	NS	NS	NS	NS	NS	NS	NS	NS	NS	NS	NS	NS	NS	NS	NS	NS	NS	NS	NS
9930111J21Rik	NS	NS	NS	NS	NS	NS	NS	NS	NS	NS	NS	NS	NS	NS	NS	NS	NS	NS	NS	NS	NS	NS	NS	NS	NS	NS	NS	NS	NS	NS	NS	NS	NS	NS	NS	NS	NS	NS	NS	NS	NS	NS	NS	NS	NS	NS	NS	NS	NS
A030004J04Rik	NS	NS	NS	NS	NS	NS	NS	NS	NS	NS	NS	NS	NS	NS	NS	NS	NS	NS	NS	NS	NS	NS	NS	NS	NS	NS	NS	NS	NS	NS	NS	NS	NS	NS	NS	NS	NS	NS	NS	NS	NS	NS	NS	NS	NS	NS	NS	NS	NS
A030010K20Rik	NS	NS	NS	NS	NS	NS	NS	NS	NS	NS	NS	NS	NS	NS	NS	NS	NS	NS	NS	NS	NS	NS	NS	NS	NS	NS	NS	NS	NS	NS	NS	NS	NS	NS	NS	NS	NS	NS	NS	NS	NS	NS	NS	NS	NS	NS	NS	NS	NS
A130010J15Rik	NS	NS	NS	NS	NS	NS	NS	NS	NS	NS	NS	NS	NS	NS	NS	NS	NS	NS	NS	Down	NS	NS	NS	NS	NS	NS	NS	NS	NS	NS	NS	NS	NS	NS	NS	NS	NS	NS	NS	NS	NS	NS	NS	NS	NS	NS	NS	NS	NS
A130022J15Rik	NS	NS	NS	NS	NS	NS	NS	NS	NS	NS	NS	NS	NS	NS	NS	NS	NS	NS	NS	NS	NS	NS	NS	NS	NS	NS	NS	NS	NS	NS	NS	NS	NS	NS	NS	NS	NS	NS	NS	NS	NS	NS	NS	NS	NS	NS	NS	NS	NS
A130038H09Rik	Down	NS	NS	NS	NS	NS	NS	NS	NS	NS	NS	Down	NS	NS	NS	NS	NS	NS	NS	NS	NS	NS	Down	NS	NS	NS	NS	NS	NS	NS	NS	NS	NS	Down	NS	NS	NS	NS	NS	NS	NS	NS	NS	NS	Down	NS	NS	NS	NS
A130042E20Rik	Up	NS	NS	NS	NS	NS	NS	NS	Up	NS	NS	NS	NS	NS	NS	NS	NS	NS	NS	NS	Down	NS	Up	NS	NS	NS	NS	NS	NS	NS	Up	NS	NS	NS	NS	NS	NS	NS	NS	NS	NS	NS	NS	NS	Up	NS	NS	NS	NS
A130090K04Rik	NS	NS	NS	NS	NS	NS	NS	NS	NS	NS	NS	NS	NS	NS	NS	NS	NS	NS	NS	NS	NS	NS	NS	NS	NS	NS	NS	NS	NS	NS	NS	NS	NS	NS	NS	NS	NS	NS	NS	NS	NS	NS	NS	NS	NS	NS	NS	NS	NS
A130092J06Rik	NS	NS	NS	NS	NS	NS	NS	NS	NS	Down	NS	NS	NS	NS	NS	NS	NS	NS	NS	NS	Down	NS	NS	NS	NS	NS	NS	NS	NS	NS	NS	Down	NS	Up	Up	NS	NS	NS	NS	NS	NS	NS	NS	NS	NS	NS	NS	NS	NS
A1bg	NS	NS	NS	NS	NS	NS	NS	NS	NS	NS	NS	NS	NS	NS	NS	NS	NS	NS	NS	NS	NS	NS	NS	NS	NS	NS	NS	NS	NS	NS	NS	NS	NS	NS	NS	NS	NS	NS	NS	NS	NS	NS	NS	NS	NS	NS	NS	NS	NS
A230050P20Rik	NS	NS	NS	NS	NS	NS	Down	Down	Down	NS	NS	NS	NS	NS	NS	NS	NS	NS	Down	Down	NS	NS	NS	NS	NS	NS	NS	NS	NS	Down	Down	NS	NS	NS	NS	NS	NS	NS	NS	Down	Down	Down	NS	NS	Up	Up	Up	Up	NS
A230054D04Rik	NS	NS	NS	NS	NS	NS	NS	NS	NS	NS	NS	NS	NS	NS	NS	NS	NS	NS	NS	NS	NS	NS	NS	NS	NS	NS	NS	NS	NS	NS	NS	NS	NS	NS	NS	NS	NS	NS	NS	NS	NS	NS	NS	NS	NS	NS	NS	NS	NS
A230058J24Rik	NS	NS	NS	NS	NS	NS	NS	NS	NS	NS	NS	NS	NS	NS	NS	NS	NS	NS	NS	NS	NS	NS	Down	NS	NS	NS	NS	NS	NS	NS	NS	NS	NS	NS	NS	NS	NS	NS	NS	NS	NS	NS	NS	NS	Down	NS	NS	NS	NS
A230067G21Rik	NS	NS	NS	NS	NS	NS	NS	NS	NS	NS	NS	NS	NS	NS	NS	NS	NS	NS	NS	NS	NS	NS	NS	NS	NS	NS	NS	NS	NS	NS	NS	NS	NS	NS	NS	NS	NS	NS	NS	NS	NS	NS	NS	NS	NS	NS	NS	NS	NS
A230069A22Rik	NS	NS	NS	NS	NS	NS	NS	NS	NS	NS	NS	NS	NS	NS	NS	NS	NS	NS	NS	NS	NS	NS	NS	NS	NS	NS	NS	NS	NS	NS	NS	NS	NS	NS	NS	NS	NS	NS	NS	NS	NS	NS	NS	NS	NS	NS	NS	NS	NS
A230107C01Rik	NS	NS	NS	NS	NS	NS	NS	NS	NS	NS	NS	NS	NS	NS	NS	NS	NS	NS	NS	NS	NS	NS	NS	NS	NS	NS	NS	NS	NS	NS	NS	NS	NS	NS	NS	NS	NS	NS	NS	NS	NS	Down	NS	NS	NS	NS	NS	NS	NS
A2bp1	NS	NS	NS	NS	NS	NS	NS	NS	NS	NS	NS	NS	NS	NS	NS	NS	NS	NS	NS	NS	NS	NS	NS	NS	NS	NS	NS	NS	NS	NS	NS	NS	NS	NS	NS	NS	NS	NS	NS	NS	NS	NS	NS	NS	NS	NS	NS	NS	NS
A330021E22Rik	NS	NS	NS	NS	NS	NS	NS	NS	NS	NS	NS	NS	NS	NS	NS	NS	NS	NS	NS	NS	NS	NS	NS	NS	NS	NS	NS	NS	NS	NS	NS	NS	NS	NS	NS	NS	NS	NS	NS	NS	NS	NS	NS	NS	NS	NS	NS	NS	NS
A3galt2	NS	NS	NS	NS	NS	NS	NS	NS	NS	NS	NS	NS	NS	NS	NS	NS	NS	NS	NS	NS	NS	NS	NS	NS	NS	NS	NS	NS	NS	NS	NS	NS	NS	NS	NS	NS	NS	NS	NS	NS	NS	NS	NS	NS	NS	NS	NS	NS	NS
A430005L14Rik	NS	NS	NS	NS	NS	NS	NS	NS	Up	NS	NS	NS	NS	NS	NS	NS	NS	NS	NS	Up	NS	NS	NS	NS	NS	NS	NS	NS	NS	NS	NS	NS	NS	NS	NS	NS	NS	NS	Up	Up	NS	Up	NS	NS	NS	Down	NS	NS	NS
A430033K04Rik	NS	NS	NS	NS	NS	NS	NS	NS	NS	NS	NS	NS	NS	NS	NS	NS	NS	NS	NS	NS	NS	NS	NS	NS	NS	NS	NS	NS	NS	NS	NS	NS	NS	NS	NS	NS	NS	NS	NS	NS	NS	NS	NS	NS	NS	NS	NS	NS	NS
A430078G23Rik	NS	NS	NS	NS	NS	NS	NS	NS	NS	NS	NS	NS	NS	NS	NS	NS	NS	NS	NS	NS	NS	NS	NS	NS	NS	NS	NS	NS	NS	NS	NS	NS	NS	NS	NS	NS	NS	NS	NS	NS	NS	NS	NS	NS	NS	NS	NS	NS	NS
A430083B19Rik	Down	NS	NS	NS	NS	NS	NS	NS	NS	NS	NS	Down	NS	NS	NS	NS	NS	NS	NS	NS	NS	NS	Down	NS	NS	NS	NS	NS	NS	NS	NS	NS	NS	Down	NS	NS	NS	NS	NS	NS	NS	NS	NS	NS	Down	NS	NS	NS	NS
A430084P05Rik	NS	NS	NS	NS	NS	NS	NS	NS	NS	NS	NS	NS	NS	NS	NS	NS	NS	NS	NS	NS	NS	NS	NS	NS	NS	NS	NS	NS	NS	NS	NS	NS	NS	NS	NS	NS	NS	NS	NS	NS	NS	NS	NS	NS	NS	NS	NS	NS	NS
A430089I19Rik	NS	NS	NS	NS	NS	NS	NS	NS	NS	NS	NS	NS	NS	NS	NS	NS	NS	NS	NS	NS	NS	NS	NS	NS	NS	NS	NS	NS	NS	NS	NS	NS	NS	NS	NS	NS	NS	NS	NS	NS	NS	NS	NS	NS	NS	NS	NS	NS	NS
A430090E18Rik	NS	NS	NS	NS	NS	NS	NS	NS	NS	NS	NS	NS	NS	NS	NS	NS	NS	NS	NS	NS	NS	NS	NS	NS	NS	NS	NS	NS	NS	NS	NS	NS	NS	NS	NS	NS	NS	NS	NS	NS	NS	NS	NS	NS	NS	NS	NS	NS	NS
A430107D22Rik	NS	NS	NS	NS	NS	NS	NS	NS	NS	NS	NS	NS	NS	NS	NS	NS	NS	NS	NS	NS	NS	NS	NS	NS	NS	NS	NS	NS	NS	NS	NS	NS	NS	NS	NS	NS	NS	NS	NS	NS	NS	NS	NS	NS	NS	NS	NS	NS	NS
A430110N23Rik	NS	NS	NS	NS	NS	NS	NS	NS	NS	NS	NS	NS	NS	NS	NS	NS	NS	NS	NS	NS	NS	NS	NS	NS	NS	NS	NS	NS	NS	NS	NS	NS	NS	NS	NS	NS	NS	NS	NS	NS	NS	NS	NS	NS	NS	NS	NS	NS	NS
A4galt	NS	NS	NS	NS	NS	NS	NS	NS	NS	NS	NS	NS	NS	NS	NS	NS	NS	NS	NS	NS	NS	NS	NS	NS	NS	NS	NS	NS	NS	NS	NS	NS	NS	NS	NS	NS	NS	NS	NS	NS	NS	NS	NS	NS	NS	NS	NS	NS	NS
A4gnt	NS	NS	NS	NS	NS	NS	NS	NS	NS	NS	NS	NS	NS	NS	NS	NS	NS	NS	NS	NS	NS	NS	NS	NS	NS	NS	NS	NS	NS	NS	NS	NS	NS	NS	NS	NS	NS	NS	NS	NS	NS	NS	NS	NS	NS	NS	NS	NS	NS
A530016O06Rik	NS	NS	NS	NS	NS	NS	NS	NS	NS	NS	NS	NS	NS	NS	NS	NS	NS	NS	NS	NS	NS	NS	NS	NS	NS	NS	NS	NS	NS	NS	NS	NS	NS	NS	NS	NS	NS	NS	NS	NS	NS	NS	NS	NS	NS	NS	NS	NS	NS
A530023O14Rik	NS	NS	NS	NS	NS	NS	NS	NS	NS	NS	NS	NS	NS	NS	NS	NS	NS	NS	NS	NS	NS	NS	NS	NS	NS	NS	NS	NS	NS	NS	NS	NS	NS	NS	NS	NS	NS	NS	NS	NS	NS	NS	NS	NS	NS	NS	NS	NS	NS
A530032D15Rik	Up	Up	Up	Up	Up	Up	Up	Up	Up	Up	Up	NS	NS	NS	NS	NS	NS	NS	NS	NS	NS	NS	NS	NS	NS	NS	NS	NS	NS	NS	NS	NS	NS	NS	NS	NS	NS	NS	NS	NS	NS	NS	NS	NS	NS	NS	NS	NS	NS
A530050D06Rik	NS	NS	Up	NS	Up	NS	NS	Up	Up	NS	NS	Down	NS	NS	NS	NS	NS	NS	NS	NS	NS	Down	Down	NS	NS	NS	NS	NS	NS	NS	NS	NS	Down	Down	NS	NS	NS	NS	NS	NS	NS	NS	NS	NS	NS	NS	NS	NS	NS
A530054K11Rik	NS	NS	NS	NS	NS	NS	NS	NS	NS	NS	NS	NS	NS	NS	NS	NS	NS	NS	NS	NS	NS	NS	NS	NS	NS	NS	NS	NS	NS	NS	NS	NS	NS	NS	NS	NS	NS	NS	NS	NS	NS	NS	NS	NS	NS	NS	NS	NS	NS
A530064D06Rik	NS	NS	NS	NS	NS	NS	NS	NS	NS	NS	NS	NS	NS	NS	NS	NS	NS	NS	NS	NS	NS	NS	NS	NS	NS	NS	NS	NS	NS	NS	NS	NS	NS	NS	NS	NS	NS	NS	NS	NS	NS	NS	NS	NS	NS	NS	NS	NS	NS
A530082C11Rik	NS	NS	NS	NS	NS	NS	NS	NS	NS	NS	NS	NS	NS	NS	NS	NS	NS	NS	NS	NS	NS	NS	NS	NS	NS	NS	NS	NS	NS	NS	NS	NS	NS	NS	NS	NS	NS	NS	NS	NS	NS	NS	NS	NS	Up	NS	NS	NS	NS
A530088H08Rik	Down	NS	NS	NS	NS	NS	NS	NS	NS	NS	NS	NS	NS	NS	NS	NS	NS	NS	NS	NS	NS	NS	NS	NS	NS	NS	NS	NS	NS	NS	NS	NS	NS	Down	NS	NS	NS	NS	NS	NS	NS	NS	NS	NS	NS	NS	NS	NS	NS
A530098C11Rik	NS	NS	NS	NS	NS	NS	NS	NS	NS	NS	NS	NS	NS	NS	NS	NS	NS	NS	NS	NS	NS	NS	NS	NS	NS	NS	NS	NS	NS	NS	NS	NS	NS	NS	NS	NS	NS	NS	NS	NS	NS	NS	NS	NS	NS	NS	NS	NS	NS
A530099J19Rik	NS	NS	NS	NS	NS	NS	NS	NS	NS	NS	NS	NS	NS	NS	NS	NS	NS	NS	NS	NS	NS	NS	NS	NS	NS	NS	NS	NS	NS	NS	NS	NS	NS	NS	NS	NS	NS	NS	NS	NS	NS	NS	NS	NS	NS	NS	NS	NS	NS
A630033E08Rik	Down	NS	NS	NS	NS	NS	NS	NS	NS	NS	NS	Down	NS	NS	NS	NS	NS	NS	NS	NS	NS	NS	NS	NS	NS	NS	NS	NS	NS	NS	NS	NS	NS	Down	NS	NS	NS	NS	NS	NS	NS	NS	NS	NS	NS	Up	Up	Up	Up
A630033H20Rik	NS	NS	NS	NS	NS	NS	NS	NS	NS	NS	NS	NS	NS	NS	NS	NS	NS	NS	NS	NS	NS	NS	NS	NS	NS	NS	NS	NS	NS	NS	NS	NS	NS	NS	NS	NS	NS	NS	NS	NS	NS	NS	NS	NS	NS	NS	NS	NS	NS
A630042L21Rik	NS	NS	NS	NS	NS	NS	NS	NS	Up	NS	NS	NS	NS	NS	NS	NS	NS	NS	NS	NS	NS	NS	NS	NS	NS	NS	NS	NS	NS	NS	Up	NS	NS	NS	NS	NS	NS	NS	NS	NS	NS	Up	NS	NS	NS	NS	NS	NS	NS
A630047E20Rik	NS	NS	NS	NS	NS	NS	NS	NS	NS	NS	NS	NS	NS	NS	NS	NS	NS	NS	NS	NS	NS	NS	NS	NS	NS	NS	NS	NS	NS	NS	NS	NS	NS	NS	NS	NS	NS	NS	NS	NS	NS	NS	NS	NS	NS	NS	NS	NS	NS
A630077B13Rik	NS	NS	NS	NS	NS	NS	NS	NS	NS	NS	NS	NS	NS	NS	NS	NS	NS	NS	NS	NS	NS	NS	NS	Down	NS	NS	NS	NS	NS	NS	NS	NS	NS	NS	Down	NS	NS	NS	NS	NS	NS	NS	NS	NS	NS	Down	NS	NS	NS
A630095E13Rik	NS	NS	NS	NS	NS	NS	NS	NS	NS	NS	NS	NS	NS	NS	NS	NS	NS	NS	NS	NS	NS	NS	NS	NS	NS	NS	NS	NS	NS	NS	NS	NS	NS	NS	NS	NS	NS	NS	NS	NS	NS	NS	NS	NS	NS	NS	NS	NS	NS
A730008H23Rik	NS	NS	NS	NS	NS	NS	NS	NS	NS	NS	NS	NS	NS	NS	NS	NS	NS	NS	NS	NS	NS	NS	NS	NS	NS	NS	NS	NS	NS	NS	NS	NS	NS	Up	NS	NS	NS	NS	NS	NS	NS	Up	NS	NS	NS	NS	NS	NS	NS
A730008L03Rik	NS	NS	NS	NS	Up	NS	NS	Up	Up	NS	NS	Down	NS	NS	NS	Up	NS	NS	Up	Up	NS	NS	Down	Down	Down	NS	NS	NS	NS	NS	NS	NS	Down	NS	NS	NS	NS	Up	NS	NS	Up	Up	NS	NS	NS	NS	NS	NS	Up
A730011L01Rik	NS	NS	NS	NS	NS	NS	NS	NS	NS	NS	NS	NS	NS	NS	NS	NS	NS	NS	NS	NS	NS	NS	NS	NS	NS	NS	NS	NS	NS	NS	NS	NS	NS	NS	NS	NS	NS	NS	NS	NS	NS	NS	NS	NS	NS	NS	NS	NS	NS
A730017C20Rik	NS	NS	NS	NS	NS	NS	NS	NS	NS	NS	NS	NS	NS	NS	NS	NS	NS	NS	NS	NS	NS	NS	NS	NS	NS	NS	NS	NS	NS	NS	NS	NS	NS	NS	NS	NS	NS	NS	NS	NS	NS	NS	NS	NS	NS	NS	NS	NS	NS
A730035I17Rik	NS	NS	NS	NS	NS	NS	NS	NS	NS	NS	NS	NS	NS	NS	NS	NS	NS	NS	NS	NS	NS	NS	NS	NS	NS	NS	NS	NS	NS	NS	NS	NS	NS	NS	NS	NS	NS	NS	NS	NS	NS	NS	NS	NS	NS	NS	NS	NS	NS
A730037C10Rik	NS	NS	NS	NS	NS	NS	NS	NS	NS	NS	NS	NS	NS	NS	NS	NS	NS	NS	NS	NS	NS	NS	NS	NS	NS	NS	NS	NS	NS	NS	NS	NS	NS	NS	NS	NS	NS	NS	NS	NS	NS	NS	NS	NS	NS	NS	NS	NS	NS
A830006F12Rik	NS	NS	NS	NS	NS	NS	NS	NS	NS	NS	NS	NS	NS	NS	NS	NS	NS	NS	NS	NS	NS	NS	NS	NS	NS	NS	NS	NS	NS	NS	NS	NS	NS	NS	NS	NS	NS	NS	NS	NS	NS	NS	NS	NS	NS	NS	NS	NS	NS
A830007P12Rik	NS	NS	NS	NS	NS	NS	NS	NS	NS	NS	NS	Up	NS	NS	NS	NS	NS	NS	NS	NS	NS	NS	NS	NS	NS	NS	NS	NS	NS	NS	NS	NS	NS	Up	NS	NS	NS	NS	NS	NS	NS	NS	NS	NS	NS	NS	NS	NS	NS
A830018L16Rik	NS	NS	NS	NS	NS	NS	NS	NS	NS	NS	NS	NS	NS	NS	NS	NS	NS	NS	NS	NS	NS	NS	NS	NS	NS	NS	NS	NS	NS	NS	NS	NS	NS	NS	NS	NS	NS	NS	NS	NS	NS	NS	NS	NS	NS	NS	NS	NS	NS
A830053O21Rik	NS	NS	NS	NS	NS	NS	NS	NS	NS	NS	NS	NS	NS	NS	NS	NS	NS	NS	NS	NS	NS	NS	NS	NS	NS	NS	NS	NS	NS	NS	NS	NS	NS	NS	NS	NS	NS	NS	NS	NS	NS	NS	NS	NS	NS	NS	NS	NS	NS
A830080D01Rik	NS	NS	NS	NS	NS	NS	NS	Down	Down	NS	NS	NS	NS	NS	NS	NS	NS	NS	NS	Down	NS	NS	Up	NS	NS	NS	NS	NS	NS	NS	NS	NS	Up	NS	NS	NS	NS	NS	NS	NS	Down	Down	NS	NS	NS	NS	NS	NS	NS
A830093I24Rik	NS	NS	NS	Up	NS	Up	NS	NS	NS	NS	NS	NS	NS	NS	NS	NS	NS	NS	NS	NS	NS	NS	Down	NS	NS	NS	NS	NS	NS	NS	NS	NS	NS	Down	NS	NS	NS	NS	NS	NS	NS	NS	NS	NS	Down	NS	NS	NS	NS
A930001N09Rik	Up	Up	Up	Up	Up	Up	Up	Up	Up	Up	Up	NS	NS	NS	NS	NS	NS	NS	Down	NS	NS	NS	NS	NS	NS	NS	NS	NS	NS	NS	NS	NS	NS	NS	NS	NS	NS	NS	NS	NS	NS	NS	NS	NS	NS	NS	NS	NS	NS
A930005I04Rik	NS	NS	NS	NS	NS	NS	NS	NS	NS	NS	NS	NS	NS	NS	NS	NS	NS	NS	NS	NS	NS	NS	NS	NS	NS	NS	NS	NS	NS	NS	NS	NS	NS	NS	NS	NS	NS	NS	NS	NS	NS	NS	NS	NS	NS	NS	NS	NS	NS
A930008G19Rik	Down	NS	NS	NS	NS	NS	NS	NS	NS	NS	NS	NS	NS	NS	NS	NS	NS	NS	NS	NS	NS	NS	NS	NS	NS	NS	NS	NS	NS	NS	NS	NS	NS	NS	Up	NS	NS	NS	NS	NS	NS	NS	NS	NS	NS	NS	NS	NS	NS
A930018P22Rik	NS	NS	NS	NS	NS	NS	NS	NS	NS	NS	NS	NS	NS	NS	NS	NS	NS	NS	NS	NS	NS	NS	NS	NS	NS	NS	NS	NS	NS	NS	NS	NS	NS	NS	NS	NS	NS	NS	NS	NS	NS	NS	NS	NS	NS	NS	NS	NS	NS
A930025D01Rik	NS	NS	NS	NS	NS	NS	NS	NS	NS	NS	NS	NS	NS	NS	NS	NS	NS	NS	NS	NS	NS	NS	NS	NS	NS	NS	NS	NS	NS	NS	NS	NS	NS	NS	NS	NS	NS	NS	NS	NS	NS	NS	NS	NS	NS	Up	NS	NS	NS
A930038C07Rik	NS	NS	NS	NS	NS	NS	NS	NS	NS	NS	NS	NS	NS	NS	NS	NS	NS	NS	NS	NS	NS	NS	NS	NS	NS	NS	NS	NS	NS	NS	NS	NS	NS	NS	NS	NS	NS	NS	NS	NS	NS	NS	NS	NS	NS	NS	NS	NS	NS
A930041I02Rik	NS	NS	NS	NS	NS	NS	NS	NS	NS	NS	NS	NS	NS	NS	NS	NS	NS	NS	NS	NS	NS	NS	NS	NS	NS	NS	NS	NS	NS	NS	NS	NS	NS	NS	NS	NS	NS	NS	NS	NS	NS	Down	NS	NS	NS	NS	NS	NS	NS
AA407270	NS	NS	NS	NS	NS	NS	NS	NS	NS	NS	NS	NS	NS	NS	NS	NS	NS	NS	NS	NS	NS	NS	NS	NS	NS	NS	NS	NS	NS	NS	NS	NS	NS	NS	NS	NS	NS	NS	NS	NS	NS	NS	NS	NS	NS	NS	NS	NS	NS
AA407659	NS	NS	NS	Down	NS	Down	NS	NS	NS	Down	NS	Up	Up	NS	NS	NS	NS	NS	NS	NS	NS	NS	NS	Up	NS	NS	NS	NS	NS	NS	NS	NS	NS	NS	Up	NS	NS	NS	NS	NS	NS	NS	NS	NS	NS	Up	NS	NS	NS
AA408296	NS	NS	NS	NS	NS	NS	NS	NS	NS	NS	NS	NS	NS	NS	NS	NS	NS	NS	NS	NS	NS	NS	NS	NS	NS	NS	NS	NS	NS	NS	NS	NS	NS	Up	NS	NS	NS	NS	NS	NS	NS	NS	NS	NS	Up	Up	Up	NS	NS
AA409316	NS	NS	Down	NS	NS	NS	Down	NS	NS	NS	Down	Up	NS	NS	NS	NS	NS	NS	NS	Up	NS	NS	NS	NS	Down	NS	NS	NS	Down	NS	NS	NS	Down	Up	NS	NS	NS	Up	NS	NS	Up	Up	NS	NS	NS	NS	NS	NS	NS
AA415398	NS	NS	NS	NS	NS	NS	NS	NS	NS	NS	NS	NS	NS	NS	NS	NS	NS	NS	NS	NS	NS	NS	NS	NS	NS	NS	NS	NS	NS	NS	NS	NS	NS	NS	NS	NS	NS	NS	NS	NS	NS	NS	NS	NS	NS	NS	NS	NS	NS
AA467197	NS	Down	NS	NS	NS	NS	NS	NS	Up	NS	NS	NS	NS	NS	NS	NS	Up	Up	NS	Up	Up	NS	NS	Down	NS	NS	NS	NS	NS	NS	Up	NS	NS	Down	Down	NS	NS	NS	NS	NS	NS	Up	NS	NS	Down	Down	Down	Down	NS
AA536717	NS	NS	NS	NS	NS	NS	NS	NS	NS	NS	NS	NS	NS	NS	NS	NS	NS	NS	NS	NS	NS	NS	Up	NS	NS	NS	NS	NS	NS	NS	NS	NS	Up	NS	NS	NS	NS	NS	NS	NS	NS	NS	NS	NS	Up	NS	NS	NS	NS
AA792892	Down	NS	NS	NS	NS	NS	NS	NS	NS	NS	NS	Down	NS	NS	NS	NS	NS	NS	NS	NS	NS	NS	Down	NS	NS	NS	NS	NS	NS	NS	NS	NS	NS	Down	NS	NS	NS	NS	NS	NS	NS	NS	NS	NS	Down	NS	NS	NS	NS
AA881470	NS	NS	NS	NS	NS	NS	NS	NS	NS	NS	NS	NS	NS	NS	NS	NS	NS	NS	NS	NS	NS	NS	NS	NS	NS	NS	NS	NS	NS	NS	NS	NS	NS	NS	NS	NS	NS	NS	NS	NS	NS	NS	NS	NS	NS	NS	NS	NS	NS
AA960436	NS	NS	NS	NS	NS	NS	NS	NS	NS	NS	NS	NS	NS	NS	NS	NS	NS	NS	NS	NS	NS	NS	NS	Down	Down	NS	NS	NS	NS	NS	NS	NS	NS	Up	NS	NS	NS	Up	NS	NS	Up	Up	NS	NS	NS	NS	NS	NS	NS
AA986860	NS	NS	Down	Down	NS	NS	NS	NS	NS	Down	NS	NS	NS	NS	NS	NS	NS	NS	NS	NS	Down	NS	NS	NS	Down	Down	NS	NS	NS	NS	NS	Down	NS	Up	Up	Up	Up	Up	Up	Up	Up	Up	NS	Up	NS	NS	Down	NS	NS
AB041550	NS	NS	NS	NS	NS	NS	NS	NS	NS	NS	NS	NS	NS	NS	NS	NS	NS	NS	NS	NS	NS	NS	NS	NS	NS	NS	NS	NS	NS	NS	NS	NS	NS	NS	NS	NS	NS	NS	NS	NS	NS	NS	NS	NS	NS	NS	NS	NS	NS
AB112350	Up	NS	NS	NS	NS	NS	NS	NS	NS	NS	Up	NS	NS	NS	NS	NS	NS	NS	NS	NS	NS	NS	NS	NS	NS	NS	NS	NS	NS	NS	NS	NS	NS	NS	NS	NS	NS	NS	NS	NS	Down	Down	Down	NS	NS	NS	NS	NS	NS
AB124611	NS	NS	NS	NS	NS	NS	NS	NS	NS	NS	NS	NS	NS	NS	NS	NS	NS	NS	NS	NS	NS	NS	NS	NS	NS	NS	NS	NS	NS	NS	NS	NS	NS	NS	NS	NS	NS	NS	NS	NS	NS	NS	NS	NS	NS	NS	NS	NS	NS
AB182283	NS	NS	NS	NS	NS	NS	NS	NS	NS	NS	Down	NS	NS	NS	NS	NS	NS	NS	NS	NS	NS	Down	NS	NS	NS	NS	NS	NS	NS	NS	NS	NS	Down	NS	NS	NS	NS	NS	NS	NS	NS	NS	NS	Down	Up	NS	NS	NS	NS
AF067061	NS	NS	NS	NS	NS	NS	NS	NS	NS	NS	NS	NS	NS	NS	NS	NS	NS	NS	NS	NS	NS	NS	NS	NS	NS	NS	NS	NS	NS	NS	NS	NS	NS	NS	NS	NS	NS	NS	NS	NS	NS	NS	NS	NS	NS	NS	NS	NS	NS
AF067063	Up	Up	Up	Up	Up	Up	Up	Up	Up	Up	Up	NS	NS	NS	NS	NS	NS	NS	NS	NS	NS	NS	NS	NS	NS	NS	NS	NS	NS	NS	NS	NS	NS	NS	NS	NS	NS	NS	NS	NS	NS	NS	NS	NS	NS	NS	NS	NS	NS
AF251705	NS	NS	NS	NS	NS	NS	NS	NS	NS	NS	NS	NS	NS	NS	NS	NS	NS	NS	NS	NS	NS	NS	NS	NS	NS	NS	NS	NS	NS	NS	NS	NS	NS	NS	NS	NS	NS	NS	NS	NS	NS	NS	NS	NS	NS	NS	NS	NS	NS
AF366264	Up	Up	Up	Up	Up	Up	Up	Up	NS	NS	Up	NS	NS	NS	NS	NS	NS	NS	NS	NS	NS	NS	NS	NS	NS	NS	NS	NS	NS	NS	NS	NS	NS	NS	NS	NS	NS	NS	NS	NS	NS	Down	NS	NS	NS	NS	NS	NS	NS
AF529169	NS	NS	NS	NS	NS	NS	NS	NS	NS	NS	NS	NS	NS	NS	NS	NS	NS	NS	NS	NS	NS	NS	NS	NS	NS	NS	NS	NS	NS	NS	NS	NS	NS	NS	NS	NS	NS	NS	NS	NS	NS	NS	NS	NS	NS	NS	NS	NS	NS
AI118078	NS	Down	NS	NS	NS	NS	NS	NS	NS	NS	NS	NS	Down	NS	NS	NS	NS	NS	NS	NS	NS	NS	NS	Down	NS	NS	NS	NS	NS	NS	NS	NS	NS	NS	NS	NS	NS	NS	NS	NS	NS	Up	NS	NS	NS	Down	NS	NS	NS
AI132487	NS	NS	NS	NS	NS	NS	NS	NS	NS	NS	NS	Down	NS	NS	NS	NS	NS	NS	NS	NS	NS	NS	Down	NS	NS	NS	NS	NS	NS	NS	NS	NS	NS	NS	NS	NS	NS	NS	NS	NS	NS	NS	NS	NS	NS	NS	NS	NS	NS
AI182371	NS	NS	NS	NS	NS	NS	NS	NS	NS	NS	NS	NS	NS	NS	NS	NS	NS	NS	NS	NS	NS	NS	NS	NS	NS	NS	NS	NS	NS	NS	NS	NS	NS	NS	NS	NS	NS	NS	NS	NS	NS	NS	NS	NS	NS	NS	NS	NS	NS
AI314180	NS	NS	NS	NS	NS	NS	Up	NS	NS	NS	NS	NS	NS	NS	NS	NS	NS	Up	NS	Up	NS	NS	NS	NS	NS	NS	NS	NS	NS	NS	NS	NS	NS	NS	NS	NS	NS	NS	NS	Up	NS	NS	NS	NS	NS	NS	NS	NS	NS
AI314976	NS	NS	NS	NS	NS	NS	NS	NS	Down	NS	NS	Up	NS	NS	NS	NS	NS	NS	NS	Down	NS	NS	NS	NS	NS	NS	NS	NS	NS	NS	Down	NS	NS	Up	NS	NS	NS	NS	NS	NS	NS	Down	NS	NS	Up	NS	NS	NS	NS
AI316807	NS	NS	NS	NS	NS	NS	NS	NS	NS	NS	NS	NS	NS	NS	NS	NS	NS	NS	NS	NS	NS	NS	NS	NS	NS	NS	NS	NS	NS	NS	NS	NS	NS	NS	NS	NS	NS	NS	NS	NS	NS	NS	NS	NS	NS	NS	NS	NS	NS
AI317395	Down	NS	NS	NS	NS	NS	NS	NS	NS	NS	NS	NS	NS	NS	NS	NS	NS	NS	NS	NS	NS	Up	Down	NS	NS	NS	NS	NS	NS	NS	NS	NS	NS	Down	NS	NS	NS	NS	NS	NS	NS	NS	NS	NS	Down	NS	NS	NS	NS
AI413582	Up	NS	NS	NS	Up	NS	NS	NS	Up	NS	Down	Up	NS	NS	NS	Up	NS	NS	NS	Up	NS	Down	NS	Down	Down	Down	NS	Down	NS	NS	NS	Down	Down	Up	NS	NS	NS	NS	NS	NS	NS	Up	NS	NS	NS	Down	Down	Down	NS
AI413782	NS	NS	NS	NS	NS	NS	NS	NS	NS	NS	NS	Up	NS	NS	NS	NS	NS	NS	NS	NS	NS	NS	NS	NS	NS	NS	NS	NS	NS	NS	NS	NS	NS	NS	NS	NS	NS	NS	NS	NS	NS	NS	NS	NS	Up	NS	NS	NS	NS
AI428936	NS	Down	NS	Down	NS	NS	Down	NS	NS	Down	NS	NS	Down	NS	Down	NS	NS	Down	NS	NS	NS	NS	NS	NS	NS	NS	NS	NS	NS	NS	NS	NS	NS	NS	NS	NS	NS	NS	NS	NS	NS	NS	NS	NS	Up	NS	NS	NS	NS
AI447904	NS	NS	NS	NS	NS	NS	NS	NS	NS	NS	NS	NS	NS	NS	NS	NS	NS	NS	NS	NS	NS	NS	NS	NS	NS	NS	NS	NS	NS	NS	NS	NS	NS	NS	NS	NS	NS	NS	NS	NS	NS	NS	NS	NS	NS	NS	NS	NS	NS
AI449175	NS	NS	NS	NS	NS	NS	NS	NS	NS	NS	NS	NS	NS	NS	NS	NS	NS	NS	NS	NS	NS	NS	NS	NS	NS	NS	NS	NS	NS	NS	NS	NS	NS	NS	NS	NS	NS	NS	NS	NS	NS	NS	NS	NS	NS	NS	NS	NS	NS
AI450540	NS	NS	NS	NS	NS	NS	NS	NS	NS	NS	NS	NS	NS	NS	NS	NS	NS	NS	NS	NS	NS	NS	NS	NS	NS	NS	NS	NS	NS	NS	NS	NS	NS	NS	NS	NS	NS	NS	NS	NS	NS	NS	NS	NS	NS	NS	NS	NS	NS
AI451617	NS	NS	NS	NS	NS	NS	NS	NS	NS	NS	NS	NS	NS	NS	NS	NS	NS	NS	NS	NS	NS	NS	NS	NS	NS	NS	NS	NS	NS	NS	NS	NS	NS	NS	NS	NS	NS	NS	NS	NS	NS	NS	NS	NS	NS	NS	NS	NS	NS
AI467606	NS	NS	NS	NS	NS	NS	NS	NS	NS	NS	NS	NS	NS	NS	NS	NS	NS	NS	NS	NS	NS	NS	NS	NS	NS	NS	NS	NS	NS	NS	NS	NS	NS	NS	NS	NS	NS	NS	NS	NS	NS	NS	NS	NS	NS	NS	NS	NS	NS
AI480653	NS	NS	NS	NS	NS	NS	NS	NS	NS	Down	NS	NS	NS	NS	NS	NS	NS	NS	NS	NS	NS	NS	Up	NS	NS	NS	NS	NS	NS	NS	NS	NS	NS	Up	NS	NS	NS	NS	NS	NS	NS	NS	NS	NS	NS	NS	NS	NS	NS
AI593442	Down	NS	NS	NS	NS	NS	NS	NS	NS	NS	NS	Down	NS	NS	NS	NS	NS	NS	NS	NS	NS	NS	Down	NS	NS	NS	NS	NS	NS	NS	NS	NS	NS	Down	NS	NS	NS	NS	NS	NS	NS	NS	NS	NS	Down	NS	NS	NS	NS
AI595366	NS	NS	NS	NS	NS	NS	NS	NS	NS	NS	NS	NS	NS	NS	NS	NS	NS	NS	NS	NS	NS	NS	NS	NS	NS	NS	NS	NS	NS	NS	NS	NS	NS	NS	NS	NS	NS	NS	NS	NS	NS	NS	NS	NS	NS	NS	NS	NS	NS
AI595406	NS	NS	NS	NS	NS	NS	NS	NS	NS	NS	NS	NS	NS	NS	NS	NS	NS	NS	NS	NS	NS	NS	NS	NS	NS	NS	NS	NS	NS	NS	NS	NS	NS	NS	NS	NS	NS	NS	NS	NS	NS	NS	NS	NS	NS	NS	NS	NS	NS
AI597468	Up	NS	NS	NS	NS	NS	NS	NS	NS	NS	NS	Up	NS	NS	NS	NS	NS	NS	NS	NS	NS	NS	NS	NS	NS	NS	NS	NS	NS	NS	Down	NS	NS	Up	NS	NS	NS	NS	NS	NS	NS	NS	NS	NS	NS	NS	NS	NS	NS
AI597479	Up	NS	NS	NS	NS	NS	NS	NS	NS	NS	NS	Up	NS	NS	NS	NS	NS	NS	NS	NS	NS	NS	NS	NS	NS	NS	NS	NS	NS	NS	Down	NS	NS	NS	NS	NS	NS	NS	NS	NS	NS	Down	NS	NS	Up	NS	NS	NS	NS
AI646023	NS	NS	NS	NS	NS	NS	NS	NS	NS	NS	NS	NS	NS	NS	NS	NS	NS	NS	NS	NS	NS	NS	NS	NS	NS	NS	NS	NS	NS	NS	NS	NS	NS	NS	NS	NS	NS	NS	NS	NS	NS	NS	NS	NS	NS	NS	NS	NS	NS
AI661453	Up	NS	NS	NS	NS	NS	Up	NS	Up	NS	NS	NS	NS	NS	NS	NS	NS	NS	NS	NS	NS	NS	NS	NS	NS	NS	NS	NS	NS	NS	NS	NS	NS	NS	NS	NS	NS	NS	NS	NS	NS	NS	NS	NS	Up	NS	NS	NS	NS
AI662250	NS	NS	NS	Down	NS	Down	Down	NS	NS	NS	NS	Up	NS	NS	NS	NS	NS	Down	NS	NS	NS	NS	Up	NS	NS	NS	NS	NS	NS	NS	NS	NS	NS	Up	NS	NS	NS	NS	NS	NS	NS	NS	NS	NS	Up	NS	NS	NS	NS
AI747448	NS	NS	NS	NS	NS	NS	NS	NS	NS	NS	NS	NS	NS	NS	NS	NS	NS	NS	NS	NS	NS	NS	NS	NS	NS	NS	NS	NS	NS	NS	NS	NS	NS	NS	NS	NS	NS	NS	NS	NS	NS	NS	NS	NS	NS	NS	NS	NS	NS
AI747699	NS	NS	NS	NS	NS	NS	NS	NS	Down	NS	NS	NS	NS	NS	NS	NS	NS	NS	NS	Down	NS	NS	NS	NS	NS	NS	NS	NS	NS	NS	Down	NS	NS	NS	NS	NS	NS	NS	NS	NS	NS	Down	NS	NS	NS	NS	NS	NS	NS
AI836003	NS	NS	NS	NS	NS	NS	NS	NS	NS	NS	NS	NS	NS	NS	NS	NS	NS	NS	NS	NS	NS	NS	NS	NS	NS	NS	NS	NS	NS	NS	NS	NS	NS	NS	NS	NS	NS	NS	NS	NS	NS	NS	NS	NS	NS	NS	NS	NS	NS
AI837181	NS	NS	NS	NS	NS	NS	NS	NS	NS	NS	NS	NS	NS	NS	NS	NS	NS	NS	NS	Up	NS	NS	NS	NS	NS	NS	NS	NS	NS	NS	NS	NS	NS	NS	NS	NS	NS	NS	NS	NS	NS	NS	NS	NS	NS	NS	NS	NS	NS
AI842396	NS	Down	NS	NS	NS	NS	NS	NS	NS	NS	NS	NS	Down	NS	NS	NS	NS	NS	NS	NS	NS	NS	NS	Down	NS	NS	NS	NS	NS	NS	NS	NS	NS	NS	Down	NS	NS	NS	NS	NS	NS	NS	NS	NS	NS	Down	NS	NS	NS
AI846148	Up	NS	NS	NS	NS	NS	Down	NS	NS	NS	NS	Up	NS	NS	NS	NS	NS	NS	NS	NS	NS	NS	Up	NS	NS	NS	NS	NS	NS	Up	Up	NS	Up	NS	NS	NS	NS	NS	NS	Down	NS	NS	NS	NS	Up	NS	NS	NS	NS
AI847670	NS	NS	NS	NS	Down	NS	NS	NS	NS	NS	NS	NS	NS	NS	NS	NS	NS	NS	NS	NS	NS	NS	NS	Up	NS	NS	NS	NS	NS	NS	NS	NS	NS	NS	NS	NS	NS	NS	NS	NS	NS	NS	NS	NS	Up	Up	NS	NS	NS
AI851790	NS	NS	NS	NS	NS	NS	NS	NS	NS	NS	NS	NS	NS	NS	NS	NS	NS	NS	NS	NS	NS	NS	NS	NS	NS	NS	NS	NS	NS	NS	NS	NS	NS	NS	NS	NS	NS	NS	NS	NS	NS	NS	NS	NS	NS	NS	NS	NS	NS
AI894139	NS	NS	NS	NS	NS	NS	NS	NS	NS	NS	NS	NS	NS	NS	NS	NS	NS	NS	NS	NS	NS	NS	NS	NS	NS	NS	NS	NS	NS	NS	NS	NS	NS	NS	NS	NS	NS	NS	NS	NS	NS	NS	NS	NS	NS	NS	NS	NS	NS
AI931714	NS	NS	NS	NS	NS	NS	NS	NS	NS	NS	NS	NS	NS	NS	NS	NS	NS	NS	NS	NS	NS	NS	NS	NS	NS	NS	NS	NS	NS	NS	Down	NS	NS	NS	NS	NS	NS	NS	NS	NS	NS	NS	NS	NS	NS	NS	NS	NS	NS
AI987692	NS	NS	NS	NS	NS	NS	NS	NS	NS	NS	NS	NS	NS	NS	NS	NS	NS	NS	NS	NS	NS	NS	NS	NS	NS	NS	NS	NS	NS	NS	NS	NS	NS	NS	NS	NS	NS	NS	NS	NS	NS	NS	NS	NS	NS	NS	NS	NS	NS
AK122525	NS	NS	NS	NS	Up	NS	NS	NS	Up	NS	Up	NS	NS	NS	NS	NS	NS	NS	NS	NS	NS	NS	NS	NS	NS	NS	NS	NS	NS	NS	NS	NS	NS	NS	NS	NS	NS	NS	NS	NS	NS	NS	NS	NS	NS	NS	NS	NS	NS
AK129341	NS	NS	NS	NS	NS	NS	NS	NS	NS	NS	NS	NS	NS	NS	NS	NS	NS	NS	NS	NS	NS	NS	NS	NS	NS	NS	NS	NS	NS	NS	NS	NS	NS	NS	NS	NS	NS	NS	NS	NS	NS	NS	NS	NS	NS	NS	NS	NS	NS
AK162044	NS	NS	NS	NS	NS	NS	NS	NS	NS	NS	NS	NS	NS	NS	NS	NS	NS	NS	NS	NS	NS	NS	NS	NS	NS	NS	NS	NS	NS	NS	NS	NS	NS	NS	NS	NS	NS	NS	NS	NS	NS	NS	NS	NS	NS	NS	NS	NS	NS
AU014645	NS	NS	NS	NS	NS	NS	Up	NS	Up	NS	Up	Down	NS	NS	NS	NS	NS	NS	NS	NS	NS	NS	Down	NS	NS	NS	NS	NS	NS	NS	NS	NS	NS	Down	NS	NS	NS	NS	NS	NS	NS	NS	NS	NS	NS	NS	NS	NS	NS
AU017455	NS	NS	NS	NS	NS	NS	NS	NS	NS	NS	NS	NS	NS	NS	NS	NS	NS	NS	NS	NS	NS	NS	NS	NS	NS	NS	NS	NS	NS	NS	NS	NS	NS	NS	NS	NS	NS	NS	NS	NS	NS	NS	NS	NS	NS	NS	NS	NS	NS
AU018091	NS	NS	NS	Up	Up	NS	NS	NS	NS	Up	Up	NS	NS	NS	NS	Up	NS	NS	NS	NS	Up	NS	NS	NS	NS	NS	Up	NS	NS	NS	NS	Up	NS	Down	NS	Down	NS	NS	NS	Down	NS	Down	NS	NS	Down	Down	Down	Down	NS
AU018778	NS	NS	NS	NS	NS	NS	NS	NS	NS	NS	NS	NS	NS	NS	NS	NS	NS	NS	NS	NS	NS	NS	NS	NS	NS	NS	NS	NS	NS	NS	NS	NS	NS	NS	NS	NS	NS	NS	NS	NS	NS	NS	NS	NS	NS	NS	NS	NS	NS
AU018829	Down	Down	NS	NS	NS	NS	NS	NS	NS	NS	NS	Down	Down	NS	NS	NS	NS	NS	NS	NS	NS	NS	Down	Down	NS	NS	NS	NS	NS	NS	NS	NS	NS	Down	Down	NS	NS	NS	NS	NS	NS	NS	NS	NS	Down	Down	NS	NS	NS
AU019823	NS	NS	NS	NS	NS	NS	NS	NS	NS	NS	NS	NS	NS	NS	NS	NS	NS	NS	NS	NS	NS	NS	NS	NS	NS	NS	NS	NS	NS	NS	NS	NS	NS	NS	NS	NS	NS	NS	NS	NS	NS	NS	NS	NS	NS	NS	NS	NS	NS
AU021034	NS	NS	NS	NS	NS	NS	NS	NS	NS	NS	NS	NS	NS	NS	NS	NS	NS	NS	NS	NS	NS	NS	NS	NS	NS	NS	NS	NS	NS	NS	NS	NS	NS	NS	NS	NS	NS	NS	NS	NS	NS	NS	NS	NS	NS	NS	NS	NS	NS
AU021092	NS	NS	NS	NS	NS	NS	Up	NS	NS	Up	NS	NS	NS	NS	NS	NS	NS	NS	NS	NS	NS	NS	NS	NS	NS	NS	NS	NS	NS	NS	NS	NS	NS	NS	NS	NS	NS	NS	NS	NS	NS	NS	NS	NS	NS	NS	NS	NS	NS
AU021838	Up	NS	NS	NS	NS	NS	NS	NS	NS	NS	Up	Up	NS	NS	NS	NS	NS	NS	NS	NS	NS	NS	Up	NS	NS	NS	NS	NS	NS	NS	NS	NS	NS	Up	NS	NS	NS	NS	NS	NS	NS	NS	NS	NS	Up	NS	NS	NS	NS
AU022252	Down	NS	Down	NS	NS	NS	NS	NS	NS	NS	NS	NS	NS	NS	NS	Up	NS	NS	Up	Up	NS	NS	NS	NS	NS	NS	NS	NS	NS	Up	Up	NS	NS	NS	NS	NS	NS	Up	NS	NS	Up	Up	NS	NS	Down	NS	NS	NS	NS
AU022751	NS	NS	NS	NS	NS	NS	NS	NS	NS	NS	NS	NS	NS	NS	NS	NS	NS	NS	NS	NS	NS	NS	NS	Down	NS	NS	NS	NS	NS	NS	NS	NS	NS	NS	NS	NS	NS	NS	NS	NS	NS	NS	NS	NS	NS	NS	NS	NS	NS
AU022870	Up	NS	NS	NS	NS	NS	NS	NS	NS	NS	Up	NS	NS	NS	NS	NS	NS	NS	NS	NS	NS	NS	NS	NS	NS	NS	NS	NS	NS	NS	NS	NS	NS	NS	NS	NS	NS	NS	NS	NS	Down	NS	NS	NS	NS	NS	NS	NS	NS
AU023871	NS	NS	NS	NS	NS	NS	NS	NS	NS	NS	NS	NS	NS	NS	NS	NS	NS	NS	NS	NS	NS	NS	NS	NS	NS	NS	NS	NS	NS	NS	NS	NS	NS	NS	NS	NS	NS	NS	NS	NS	NS	NS	NS	NS	Up	NS	Up	NS	NS
AU040320	Up	NS	NS	NS	NS	NS	NS	NS	NS	NS	NS	Up	NS	NS	NS	NS	NS	Up	NS	Up	NS	NS	NS	NS	NS	Down	Down	NS	NS	NS	NS	Down	Down	Up	NS	NS	NS	NS	NS	NS	NS	NS	NS	NS	NS	NS	NS	NS	NS
AU040829	Up	NS	NS	NS	NS	NS	NS	NS	NS	NS	NS	NS	NS	NS	NS	Down	NS	NS	NS	Down	NS	NS	NS	NS	NS	NS	NS	NS	NS	NS	NS	NS	NS	Up	NS	NS	NS	NS	NS	NS	NS	NS	NS	NS	Up	Up	Up	NS	NS
AU042651	NS	NS	NS	NS	NS	NS	NS	NS	NS	NS	NS	NS	NS	NS	NS	NS	NS	NS	NS	NS	NS	NS	NS	NS	NS	NS	NS	NS	NS	NS	NS	NS	NS	NS	NS	NS	NS	NS	NS	NS	NS	NS	NS	NS	NS	NS	NS	NS	NS
AV249152	NS	NS	NS	NS	NS	NS	NS	NS	NS	NS	NS	NS	NS	NS	NS	NS	NS	NS	NS	NS	NS	NS	NS	NS	NS	NS	NS	NS	NS	NS	NS	NS	NS	NS	NS	NS	NS	NS	NS	NS	NS	NS	NS	NS	NS	NS	NS	NS	NS
AW049604	NS	Down	NS	NS	NS	NS	NS	NS	NS	NS	NS	NS	NS	NS	NS	NS	NS	NS	NS	NS	NS	NS	NS	Down	NS	NS	NS	NS	NS	NS	NS	NS	NS	NS	NS	NS	NS	NS	NS	NS	NS	NS	NS	NS	Up	NS	Up	Up	Up
AW061290	NS	NS	NS	NS	NS	NS	NS	NS	NS	NS	NS	NS	NS	NS	NS	NS	NS	NS	NS	NS	NS	NS	NS	NS	NS	NS	NS	NS	NS	NS	NS	NS	NS	NS	NS	NS	NS	NS	NS	NS	NS	NS	NS	NS	NS	NS	NS	NS	NS
AW121567	NS	NS	NS	NS	NS	NS	NS	NS	NS	NS	NS	NS	NS	NS	NS	NS	NS	NS	NS	NS	NS	NS	NS	NS	NS	NS	NS	NS	NS	NS	NS	NS	NS	NS	NS	NS	NS	NS	NS	NS	NS	NS	NS	NS	NS	NS	NS	NS	NS
AW146020	NS	NS	NS	NS	NS	NS	NS	NS	NS	NS	NS	NS	NS	NS	NS	NS	NS	NS	NS	NS	NS	NS	NS	NS	NS	NS	NS	NS	NS	NS	NS	NS	NS	NS	NS	NS	NS	NS	NS	NS	NS	Down	NS	NS	NS	NS	NS	NS	NS
AW146242	NS	NS	NS	NS	NS	Down	NS	NS	NS	NS	NS	NS	NS	NS	NS	NS	Down	NS	NS	NS	NS	NS	NS	NS	NS	NS	NS	NS	NS	NS	NS	NS	NS	NS	NS	NS	NS	NS	NS	NS	NS	NS	NS	NS	NS	NS	NS	NS	NS
AW146299	NS	NS	NS	NS	NS	NS	NS	NS	NS	NS	NS	NS	NS	Down	NS	NS	NS	NS	NS	NS	NS	NS	NS	NS	NS	NS	NS	NS	NS	NS	NS	NS	NS	NS	NS	Down	NS	NS	NS	NS	NS	NS	Down	NS	NS	NS	Down	NS	NS
AW209491	NS	NS	NS	NS	NS	NS	NS	NS	NS	NS	NS	NS	NS	NS	NS	NS	NS	NS	NS	NS	NS	NS	NS	NS	NS	NS	NS	NS	NS	NS	NS	NS	NS	NS	NS	NS	NS	NS	NS	NS	NS	NS	NS	NS	NS	NS	NS	NS	NS
AW544981	NS	NS	Down	NS	NS	NS	NS	NS	NS	NS	NS	NS	NS	Down	NS	NS	NS	NS	NS	NS	NS	NS	NS	NS	Down	NS	NS	NS	NS	NS	NS	NS	NS	NS	NS	Down	NS	NS	NS	NS	NS	NS	NS	NS	Up	NS	NS	NS	NS
AW548124	NS	NS	NS	NS	NS	NS	Down	NS	NS	NS	NS	NS	NS	NS	NS	NS	NS	Down	NS	NS	NS	NS	NS	NS	NS	NS	NS	NS	NS	NS	NS	NS	NS	NS	NS	NS	NS	NS	NS	NS	NS	NS	NS	NS	Up	Up	Up	Up	Up
AW549877	NS	NS	NS	NS	Down	Down	NS	Down	Down	NS	NS	NS	NS	NS	NS	NS	NS	NS	NS	Down	NS	NS	NS	NS	NS	NS	NS	NS	NS	NS	Down	NS	NS	NS	Up	NS	NS	NS	NS	NS	NS	Down	NS	NS	NS	Up	NS	NS	NS
AW551984	NS	NS	NS	NS	NS	NS	NS	NS	NS	NS	NS	NS	NS	NS	NS	NS	NS	NS	NS	NS	NS	NS	NS	NS	NS	NS	NS	NS	NS	NS	NS	NS	NS	NS	NS	NS	NS	NS	NS	NS	NS	NS	NS	NS	NS	NS	NS	NS	NS
AW554918	NS	NS	NS	NS	NS	NS	NS	NS	NS	NS	NS	NS	NS	NS	NS	NS	NS	NS	NS	NS	NS	NS	NS	NS	NS	NS	NS	NS	NS	NS	NS	NS	NS	NS	NS	NS	NS	NS	NS	NS	NS	NS	NS	NS	NS	NS	NS	NS	NS
AY026312	Down	NS	NS	NS	NS	NS	NS	NS	NS	NS	NS	Down	NS	NS	NS	NS	NS	NS	NS	NS	NS	NS	Down	NS	NS	NS	NS	NS	NS	NS	NS	NS	NS	Down	NS	NS	NS	NS	NS	NS	NS	NS	NS	NS	Down	NS	NS	NS	NS
AY074887	NS	NS	NS	NS	NS	NS	NS	NS	NS	NS	NS	NS	NS	NS	NS	NS	NS	NS	NS	NS	NS	NS	NS	NS	NS	NS	NS	NS	NS	NS	NS	NS	NS	NS	NS	NS	NS	NS	NS	NS	NS	NS	NS	NS	NS	NS	NS	NS	NS
AY358078	Down	NS	NS	NS	NS	NS	NS	NS	NS	NS	NS	Down	NS	NS	NS	NS	NS	NS	NS	NS	NS	NS	Down	NS	NS	NS	NS	NS	NS	NS	NS	NS	NS	Down	NS	NS	NS	NS	NS	NS	NS	NS	NS	NS	Down	NS	NS	NS	NS
AY761184	NS	NS	NS	NS	NS	NS	NS	NS	NS	NS	NS	NS	NS	NS	NS	NS	NS	NS	NS	NS	NS	NS	Down	NS	NS	NS	NS	NS	NS	NS	NS	NS	NS	Down	NS	NS	NS	NS	NS	NS	NS	NS	NS	NS	Down	NS	NS	NS	NS
Aaas	NS	NS	NS	NS	NS	NS	NS	NS	NS	NS	NS	NS	NS	NS	NS	NS	NS	NS	NS	NS	NS	NS	NS	NS	NS	NS	NS	NS	NS	NS	NS	NS	NS	NS	NS	NS	NS	NS	NS	NS	NS	NS	NS	NS	NS	NS	NS	NS	NS
Aacs	Up	Up	NS	NS	NS	NS	NS	Up	Up	NS	NS	Up	NS	NS	NS	NS	NS	NS	NS	Up	NS	NS	NS	NS	NS	NS	Down	NS	NS	NS	NS	NS	Down	Up	NS	NS	NS	NS	NS	NS	NS	NS	NS	NS	Up	NS	NS	NS	Down
Aadac	NS	NS	NS	NS	NS	NS	NS	NS	NS	NS	NS	NS	NS	NS	NS	NS	NS	NS	NS	NS	NS	NS	NS	NS	NS	NS	NS	NS	NS	NS	NS	NS	NS	NS	NS	NS	NS	NS	NS	NS	NS	NS	NS	NS	NS	NS	NS	NS	NS
Aadacl1	NS	Up	NS	NS	NS	NS	NS	NS	NS	NS	NS	NS	Up	NS	NS	NS	NS	NS	NS	NS	NS	NS	NS	Up	NS	NS	NS	NS	NS	NS	Down	NS	NS	NS	Up	NS	NS	NS	NS	NS	NS	NS	NS	NS	NS	Up	NS	NS	NS
Aadat	NS	NS	NS	NS	NS	NS	NS	NS	NS	NS	NS	NS	NS	NS	NS	NS	NS	NS	NS	NS	NS	NS	NS	NS	NS	NS	NS	NS	NS	NS	NS	NS	NS	NS	NS	NS	NS	NS	NS	NS	NS	NS	NS	NS	Up	NS	Up	Up	Up
Aak1	NS	NS	NS	NS	NS	NS	NS	NS	NS	NS	NS	NS	NS	NS	NS	NS	NS	NS	NS	NS	NS	NS	NS	NS	NS	NS	NS	NS	NS	NS	NS	NS	NS	NS	NS	NS	NS	NS	NS	NS	NS	NS	NS	NS	NS	NS	NS	NS	NS
Aanat	NS	NS	NS	NS	NS	NS	NS	NS	NS	NS	NS	NS	NS	NS	NS	NS	NS	NS	NS	NS	NS	NS	NS	NS	NS	NS	NS	NS	NS	NS	NS	NS	NS	NS	NS	NS	NS	NS	NS	NS	NS	NS	NS	NS	NS	NS	NS	NS	NS
Aard	Down	NS	NS	NS	NS	NS	NS	NS	NS	NS	NS	NS	NS	NS	NS	NS	NS	NS	NS	NS	NS	Up	Down	NS	NS	NS	NS	NS	NS	NS	NS	NS	NS	Down	NS	NS	NS	NS	NS	NS	NS	NS	NS	NS	Down	NS	NS	NS	NS
Aars	NS	NS	NS	NS	NS	NS	Down	NS	Up	NS	NS	NS	NS	NS	NS	NS	NS	NS	Up	Up	NS	Up	NS	NS	Down	NS	NS	NS	Down	NS	Up	NS	NS	NS	NS	NS	NS	NS	NS	NS	Up	Up	NS	Up	NS	NS	NS	NS	NS
Aars2	Down	NS	NS	NS	NS	NS	NS	NS	NS	NS	NS	Down	NS	NS	NS	NS	NS	NS	NS	Up	NS	NS	Down	NS	NS	NS	NS	NS	NS	NS	Up	NS	NS	Down	NS	NS	NS	NS	NS	NS	NS	NS	NS	NS	Down	NS	NS	NS	NS
Aarsd1	Down	NS	NS	NS	NS	NS	NS	NS	NS	NS	NS	NS	NS	NS	NS	NS	NS	NS	NS	NS	NS	NS	NS	NS	NS	NS	NS	NS	NS	NS	NS	NS	NS	NS	NS	NS	NS	NS	NS	NS	NS	NS	NS	NS	NS	NS	NS	NS	NS
Aasdh	NS	NS	NS	NS	NS	NS	NS	NS	NS	NS	NS	NS	NS	NS	NS	NS	NS	NS	NS	NS	NS	NS	NS	Down	NS	NS	NS	NS	NS	NS	Down	NS	NS	NS	NS	NS	NS	NS	NS	NS	NS	NS	NS	NS	NS	NS	NS	NS	NS
Aass	NS	NS	NS	NS	NS	NS	NS	NS	NS	NS	NS	NS	NS	NS	NS	NS	NS	NS	NS	NS	NS	NS	Up	Up	Up	Up	Up	Up	Up	NS	NS	Up	Up	NS	NS	NS	NS	NS	NS	NS	NS	NS	NS	NS	NS	NS	NS	NS	NS
Aatf	Up	NS	NS	NS	NS	NS	NS	NS	NS	NS	Up	Up	NS	NS	NS	NS	NS	NS	NS	NS	NS	NS	NS	NS	NS	NS	NS	NS	NS	NS	NS	NS	NS	Up	NS	NS	NS	NS	NS	NS	NS	NS	NS	Up	NS	NS	NS	NS	NS
Aatk	NS	NS	NS	NS	NS	NS	NS	NS	NS	NS	NS	NS	NS	NS	NS	NS	NS	NS	NS	NS	NS	NS	NS	NS	NS	NS	NS	NS	NS	NS	NS	NS	NS	NS	NS	NS	NS	NS	NS	NS	NS	NS	NS	NS	NS	NS	NS	NS	NS
Abat	NS	NS	NS	NS	NS	NS	Up	NS	Up	NS	NS	NS	NS	NS	NS	NS	NS	NS	NS	NS	NS	NS	NS	NS	NS	NS	NS	NS	NS	NS	NS	NS	NS	NS	NS	NS	NS	NS	NS	NS	NS	NS	NS	NS	NS	NS	NS	NS	NS
Abca1	NS	NS	NS	NS	NS	NS	NS	NS	NS	NS	NS	NS	NS	NS	NS	NS	NS	NS	NS	NS	NS	NS	NS	NS	NS	NS	NS	NS	NS	NS	NS	NS	NS	NS	NS	NS	NS	NS	NS	NS	NS	NS	NS	NS	NS	NS	NS	NS	NS
Abca13	NS	NS	NS	NS	NS	NS	NS	NS	NS	NS	NS	NS	NS	NS	NS	NS	NS	NS	NS	NS	NS	NS	NS	NS	NS	NS	NS	NS	NS	NS	NS	NS	NS	NS	NS	NS	NS	NS	NS	NS	NS	NS	NS	NS	NS	NS	NS	NS	NS
Abca14	NS	NS	NS	NS	NS	NS	NS	NS	NS	NS	NS	NS	NS	NS	NS	NS	NS	NS	NS	NS	NS	NS	NS	NS	NS	NS	NS	NS	NS	NS	NS	NS	NS	NS	NS	NS	NS	NS	NS	NS	NS	NS	NS	NS	NS	NS	NS	NS	NS
Abca15	NS	NS	NS	NS	NS	NS	NS	NS	NS	NS	NS	NS	NS	NS	NS	NS	NS	NS	NS	NS	NS	NS	NS	NS	NS	NS	NS	NS	NS	NS	NS	NS	NS	NS	NS	NS	NS	NS	NS	NS	NS	NS	NS	NS	NS	NS	NS	NS	NS
Abca17	NS	Up	NS	Up	Up	Up	Up	Up	Up	Up	Up	Down	NS	NS	NS	NS	NS	NS	NS	NS	NS	NS	Down	NS	NS	NS	NS	NS	NS	NS	NS	NS	NS	Down	NS	NS	NS	NS	NS	NS	NS	NS	NS	NS	Down	NS	NS	NS	NS
Abca2	NS	Down	NS	NS	NS	NS	NS	NS	NS	NS	NS	Up	NS	NS	NS	NS	NS	NS	NS	NS	NS	NS	NS	NS	NS	NS	NS	NS	NS	NS	NS	NS	NS	NS	NS	NS	NS	NS	NS	NS	NS	NS	NS	NS	Up	NS	NS	NS	NS
Abca3	NS	NS	NS	NS	NS	NS	Up	Up	Up	NS	NS	NS	NS	Down	NS	NS	NS	NS	NS	NS	NS	NS	NS	Down	Down	NS	NS	NS	NS	NS	NS	NS	NS	NS	NS	NS	NS	NS	NS	Up	Up	Up	NS	NS	NS	Down	Down	NS	NS
Abca4	NS	NS	NS	NS	NS	NS	NS	NS	NS	NS	NS	NS	NS	NS	NS	NS	NS	NS	NS	NS	NS	NS	NS	NS	NS	NS	NS	NS	NS	NS	NS	NS	NS	NS	NS	NS	NS	NS	NS	NS	NS	NS	NS	NS	NS	NS	NS	NS	NS
Abca5	NS	NS	NS	NS	NS	NS	NS	NS	NS	NS	NS	NS	NS	NS	NS	NS	NS	NS	NS	NS	NS	NS	NS	NS	NS	NS	NS	NS	NS	NS	NS	NS	NS	NS	NS	NS	NS	NS	NS	NS	NS	NS	NS	NS	NS	NS	NS	NS	NS
Abca6	NS	NS	NS	NS	NS	NS	NS	NS	NS	NS	NS	NS	NS	NS	NS	NS	NS	NS	NS	NS	NS	NS	NS	NS	NS	NS	NS	NS	NS	NS	NS	NS	NS	NS	NS	NS	NS	NS	NS	NS	NS	NS	NS	NS	NS	NS	NS	NS	NS
Abca7	NS	NS	NS	NS	NS	NS	NS	NS	NS	NS	NS	NS	NS	NS	NS	NS	NS	NS	NS	NS	NS	NS	NS	NS	NS	NS	NS	NS	NS	NS	NS	NS	NS	NS	NS	NS	NS	NS	NS	NS	NS	NS	NS	NS	NS	NS	NS	NS	NS
Abca8a	NS	NS	NS	NS	NS	NS	NS	NS	NS	NS	NS	NS	NS	NS	NS	NS	NS	NS	NS	NS	NS	NS	NS	NS	NS	NS	NS	NS	NS	NS	NS	NS	NS	NS	NS	NS	NS	NS	NS	NS	NS	NS	NS	NS	NS	NS	NS	NS	NS
Abca8b	NS	NS	NS	NS	NS	NS	NS	NS	NS	NS	NS	NS	NS	NS	NS	NS	NS	NS	NS	NS	NS	NS	NS	NS	NS	NS	NS	NS	NS	NS	NS	NS	NS	NS	NS	NS	NS	NS	NS	NS	NS	NS	NS	NS	NS	NS	NS	NS	NS
Abca9	Down	NS	NS	NS	NS	NS	NS	NS	NS	NS	NS	NS	NS	NS	NS	NS	NS	NS	NS	NS	NS	NS	Down	NS	NS	NS	NS	NS	NS	NS	NS	NS	NS	Down	NS	NS	NS	NS	NS	NS	NS	NS	NS	NS	NS	NS	NS	NS	NS
Abcb10	NS	NS	Up	Up	Up	Up	Up	Up	NS	Up	Up	NS	NS	Up	NS	NS	NS	NS	NS	NS	NS	NS	NS	NS	NS	NS	NS	NS	NS	NS	NS	NS	NS	NS	NS	NS	NS	NS	NS	NS	NS	NS	NS	NS	NS	NS	NS	NS	NS
Abcb11	Down	NS	NS	NS	NS	NS	NS	NS	NS	NS	NS	Down	NS	NS	NS	NS	NS	NS	NS	NS	NS	NS	Down	NS	NS	NS	NS	NS	NS	NS	NS	NS	NS	Down	NS	NS	NS	NS	NS	NS	NS	NS	NS	NS	Down	NS	NS	NS	NS
Abcb1a	Up	Up	Up	Up	Up	Up	Up	Up	Up	Up	Up	Down	Down	NS	Down	Down	NS	Down	Down	Down	NS	NS	NS	NS	NS	NS	NS	NS	NS	NS	NS	NS	NS	NS	NS	NS	NS	NS	NS	NS	NS	NS	NS	NS	NS	NS	NS	NS	NS
Abcb1b	Up	Up	Up	NS	NS	NS	NS	NS	NS	NS	NS	NS	NS	NS	Down	Down	Down	NS	Down	Down	NS	Down	Up	NS	NS	NS	NS	NS	NS	NS	NS	NS	NS	Up	NS	NS	NS	NS	Down	NS	NS	NS	NS	NS	Up	NS	NS	NS	NS
Abcb4	NS	NS	NS	NS	NS	NS	NS	NS	NS	NS	NS	NS	NS	NS	NS	NS	NS	NS	NS	NS	NS	NS	NS	NS	NS	NS	NS	NS	NS	NS	NS	NS	NS	NS	NS	NS	NS	NS	NS	NS	NS	NS	NS	NS	NS	NS	NS	NS	NS
Abcb6	Down	NS	NS	NS	NS	NS	NS	NS	NS	NS	NS	NS	NS	NS	NS	NS	NS	NS	Up	Up	NS	NS	Down	NS	NS	NS	NS	NS	NS	NS	NS	NS	NS	Down	NS	NS	NS	NS	NS	NS	NS	NS	NS	NS	NS	NS	NS	NS	NS
Abcb8	NS	NS	NS	NS	NS	NS	NS	NS	Up	Down	NS	NS	NS	NS	NS	NS	NS	NS	Up	Up	NS	NS	NS	NS	NS	NS	NS	NS	NS	NS	Up	NS	NS	NS	NS	NS	NS	NS	NS	NS	Up	Up	NS	NS	NS	NS	NS	NS	NS
Abcb9	NS	NS	NS	NS	NS	NS	NS	NS	NS	NS	NS	NS	NS	NS	NS	NS	NS	NS	NS	NS	NS	NS	NS	NS	NS	NS	NS	NS	NS	NS	NS	NS	NS	NS	NS	NS	NS	NS	NS	NS	NS	NS	NS	NS	NS	NS	NS	NS	NS
Abcc1	NS	NS	NS	NS	NS	NS	NS	NS	NS	NS	NS	NS	NS	NS	NS	NS	NS	NS	NS	NS	NS	NS	NS	NS	NS	NS	NS	NS	NS	NS	NS	NS	NS	NS	NS	NS	NS	NS	NS	NS	NS	NS	NS	NS	NS	NS	NS	NS	NS
Abcc10	NS	NS	NS	NS	NS	NS	NS	NS	NS	NS	NS	NS	NS	NS	NS	NS	NS	NS	NS	NS	NS	NS	NS	NS	NS	NS	NS	NS	NS	NS	NS	NS	NS	NS	NS	NS	NS	NS	NS	NS	NS	NS	NS	NS	NS	NS	NS	NS	NS
Abcc12	NS	NS	NS	NS	NS	NS	NS	NS	NS	NS	NS	NS	NS	NS	NS	NS	NS	NS	NS	NS	NS	NS	NS	NS	NS	NS	NS	NS	NS	NS	NS	NS	NS	NS	NS	NS	NS	NS	NS	NS	NS	NS	NS	NS	NS	NS	NS	NS	NS
Abcc2	NS	NS	NS	NS	NS	NS	NS	NS	NS	NS	NS	NS	NS	NS	NS	NS	NS	NS	NS	NS	NS	NS	NS	NS	NS	NS	NS	NS	NS	NS	NS	NS	NS	NS	NS	NS	NS	NS	NS	NS	NS	NS	NS	NS	NS	NS	NS	NS	NS
Abcc3	Up	Up	Up	Up	NS	Up	NS	Up	NS	NS	Up	NS	NS	NS	NS	NS	NS	NS	NS	NS	NS	NS	NS	NS	NS	NS	NS	NS	NS	NS	NS	NS	NS	NS	NS	NS	NS	NS	NS	NS	NS	NS	NS	NS	NS	NS	NS	NS	NS
Abcc5	NS	Down	NS	NS	NS	NS	NS	NS	NS	NS	NS	NS	Down	NS	NS	NS	NS	NS	NS	NS	NS	NS	Up	NS	NS	NS	NS	NS	NS	NS	NS	NS	NS	Up	NS	NS	NS	NS	NS	NS	NS	NS	NS	NS	NS	Down	NS	NS	NS
Abcc6	Down	NS	NS	NS	NS	NS	NS	NS	NS	NS	NS	Down	NS	NS	NS	NS	NS	NS	NS	NS	NS	NS	Down	NS	NS	NS	NS	NS	NS	NS	NS	NS	NS	Down	NS	NS	NS	NS	NS	NS	NS	NS	NS	NS	Down	NS	NS	NS	NS
Abcc8	Down	NS	NS	NS	NS	NS	NS	NS	NS	NS	NS	NS	NS	NS	NS	NS	NS	NS	NS	NS	NS	NS	Down	NS	NS	NS	NS	NS	NS	NS	NS	NS	NS	Down	NS	NS	NS	NS	NS	NS	NS	NS	NS	NS	NS	NS	NS	NS	NS
Abcc9	NS	NS	NS	NS	NS	NS	NS	NS	NS	NS	NS	NS	NS	NS	NS	NS	NS	NS	NS	NS	NS	NS	NS	NS	NS	NS	NS	NS	NS	NS	NS	NS	NS	NS	NS	NS	NS	NS	NS	NS	NS	NS	NS	NS	NS	NS	NS	NS	NS
Abcd1	NS	Up	NS	NS	NS	NS	NS	NS	Up	NS	NS	NS	NS	NS	NS	NS	NS	NS	NS	Up	NS	NS	NS	NS	NS	NS	NS	NS	NS	NS	Up	NS	NS	NS	Up	NS	NS	NS	NS	NS	NS	Up	NS	NS	NS	NS	NS	Down	NS
Abcd2	NS	NS	NS	NS	NS	NS	NS	NS	NS	NS	NS	NS	NS	NS	NS	NS	NS	NS	NS	NS	NS	NS	NS	NS	NS	NS	NS	NS	NS	NS	NS	NS	NS	NS	NS	NS	NS	NS	NS	NS	NS	NS	NS	NS	NS	NS	NS	NS	NS
Abcd3	Down	NS	NS	NS	Down	NS	NS	NS	NS	Down	NS	NS	NS	NS	NS	NS	Up	Up	NS	NS	NS	NS	NS	NS	NS	NS	NS	NS	NS	NS	NS	NS	NS	NS	NS	NS	NS	NS	NS	Up	NS	NS	NS	NS	Down	NS	NS	NS	Down
Abcd4	NS	Down	NS	Down	NS	NS	NS	NS	Down	NS	NS	Up	NS	NS	NS	NS	NS	NS	NS	NS	NS	NS	NS	Down	NS	NS	NS	NS	NS	NS	NS	NS	NS	NS	NS	NS	NS	NS	NS	NS	NS	NS	NS	NS	NS	NS	NS	NS	NS
Abce1	NS	NS	NS	NS	NS	NS	NS	NS	NS	NS	NS	NS	NS	NS	NS	NS	NS	NS	NS	NS	NS	NS	NS	NS	NS	NS	NS	NS	NS	NS	NS	NS	NS	NS	NS	NS	NS	NS	NS	NS	NS	NS	NS	NS	NS	NS	NS	NS	NS
Abcf1	NS	NS	NS	NS	Up	NS	NS	Up	Up	NS	NS	NS	NS	NS	NS	Up	NS	NS	Up	Up	NS	NS	NS	NS	NS	NS	NS	NS	NS	NS	Up	NS	NS	NS	NS	NS	NS	Up	NS	NS	Up	Up	NS	NS	NS	NS	NS	NS	NS
Abcf2	Up	NS	NS	NS	Up	NS	NS	Up	Up	NS	Up	NS	NS	NS	NS	NS	NS	Down	NS	NS	NS	NS	NS	NS	NS	NS	NS	NS	NS	NS	Up	NS	NS	Up	NS	NS	NS	NS	NS	NS	Up	Up	NS	Up	Up	NS	NS	NS	Up
Abcf3	NS	NS	NS	NS	NS	NS	NS	Up	NS	NS	NS	NS	NS	NS	NS	NS	NS	NS	Up	NS	NS	NS	NS	NS	NS	NS	NS	NS	NS	NS	NS	NS	NS	NS	NS	NS	NS	NS	NS	NS	NS	NS	NS	NS	NS	NS	NS	NS	NS
Abcg2	Down	Down	Down	Down	Down	Down	Down	Down	Down	Down	Down	NS	NS	NS	NS	NS	NS	NS	NS	Down	NS	NS	Up	Up	Up	NS	NS	Up	NS	NS	NS	Up	NS	Up	NS	NS	NS	NS	NS	NS	NS	NS	NS	NS	Up	NS	Up	NS	NS
Abcg3	NS	NS	NS	NS	NS	NS	NS	NS	NS	NS	NS	NS	NS	NS	NS	NS	NS	NS	NS	NS	NS	NS	NS	NS	NS	NS	NS	NS	NS	NS	NS	NS	NS	NS	NS	NS	NS	NS	NS	NS	NS	NS	NS	NS	NS	NS	NS	NS	NS
Abcg4	NS	Up	NS	NS	Up	Up	Up	Up	Up	NS	NS	NS	NS	NS	NS	NS	NS	NS	NS	NS	NS	NS	Down	NS	NS	NS	NS	NS	NS	NS	NS	NS	NS	Down	NS	NS	NS	NS	NS	NS	NS	NS	NS	NS	Down	NS	NS	NS	NS
Abcg5	NS	NS	NS	NS	NS	NS	NS	NS	NS	NS	NS	NS	NS	NS	NS	NS	NS	NS	NS	NS	NS	NS	NS	NS	NS	NS	NS	NS	NS	NS	NS	NS	NS	NS	NS	NS	NS	NS	NS	NS	NS	NS	NS	NS	NS	NS	NS	NS	NS
Abcg8	NS	NS	NS	NS	NS	NS	NS	NS	NS	NS	NS	NS	NS	NS	NS	NS	NS	NS	NS	NS	NS	NS	NS	NS	NS	NS	NS	NS	NS	NS	NS	NS	NS	NS	NS	NS	NS	NS	NS	NS	NS	NS	NS	NS	NS	NS	NS	NS	NS
Abhd10	Down	NS	NS	NS	NS	NS	NS	NS	NS	NS	NS	Down	Down	NS	NS	NS	NS	NS	NS	Down	NS	Down	Down	NS	NS	NS	NS	NS	NS	NS	NS	NS	NS	Down	NS	NS	NS	NS	NS	NS	NS	NS	NS	NS	Down	NS	NS	NS	NS
Abhd11	NS	Down	NS	NS	NS	NS	NS	NS	Up	NS	NS	NS	NS	NS	NS	Up	NS	NS	Up	Up	NS	NS	NS	Down	NS	NS	NS	NS	NS	NS	Up	NS	NS	Down	Down	NS	NS	NS	NS	NS	NS	NS	NS	NS	Down	Down	Down	NS	NS
Abhd12	NS	Down	NS	NS	NS	NS	NS	NS	NS	NS	NS	NS	NS	NS	NS	NS	NS	NS	NS	Up	NS	NS	NS	Down	NS	NS	NS	NS	NS	NS	NS	NS	NS	Up	NS	NS	NS	Up	NS	NS	Up	Up	NS	NS	NS	Down	NS	NS	NS
Abhd14a	NS	Down	Down	Down	Down	Down	Down	NS	Down	Down	Down	NS	NS	NS	NS	NS	NS	NS	NS	NS	Down	NS	Up	NS	NS	NS	NS	NS	NS	NS	NS	NS	NS	Up	NS	NS	NS	NS	NS	NS	Up	Up	NS	NS	Up	NS	Up	NS	NS
Abhd14b	Up	NS	Down	NS	NS	NS	NS	NS	NS	NS	Down	Up	NS	Down	Down	NS	NS	NS	NS	NS	NS	Down	Up	NS	Down	NS	NS	NS	NS	NS	NS	NS	Down	Up	NS	NS	NS	NS	NS	NS	NS	NS	NS	NS	Up	NS	NS	NS	NS
Abhd2	NS	NS	Down	Down	Down	NS	NS	NS	NS	Down	Down	Up	NS	NS	NS	NS	NS	Up	NS	Up	NS	NS	NS	NS	NS	NS	NS	NS	NS	NS	Up	NS	NS	NS	NS	NS	NS	NS	NS	NS	NS	NS	NS	NS	NS	NS	NS	NS	NS
Abhd3	Up	Up	NS	Up	Up	Up	Up	Up	NS	NS	Up	NS	NS	NS	NS	NS	NS	NS	NS	NS	NS	NS	NS	NS	NS	NS	NS	NS	NS	NS	NS	NS	NS	NS	NS	NS	NS	NS	NS	NS	NS	NS	NS	NS	NS	NS	NS	NS	NS
Abhd4	Up	NS	NS	NS	NS	NS	NS	NS	NS	NS	Down	Up	NS	NS	NS	NS	NS	NS	NS	NS	NS	Down	Up	NS	NS	NS	NS	NS	NS	NS	NS	NS	Down	Up	NS	NS	NS	NS	NS	NS	NS	NS	NS	Down	Up	NS	NS	NS	NS
Abhd5	Up	NS	NS	NS	NS	NS	NS	NS	NS	NS	Down	Up	Up	NS	NS	NS	NS	Up	Up	Up	NS	NS	Up	NS	NS	NS	NS	NS	NS	NS	NS	Down	Down	Up	NS	NS	NS	NS	NS	NS	NS	NS	NS	NS	Up	NS	NS	NS	NS
Abhd6	Up	Up	Up	Up	Up	NS	NS	NS	NS	NS	NS	NS	NS	NS	NS	NS	NS	NS	NS	Down	NS	NS	Up	NS	NS	NS	NS	NS	NS	NS	NS	NS	NS	Up	NS	NS	NS	NS	NS	NS	NS	NS	NS	NS	NS	NS	NS	NS	NS
Abhd7	NS	NS	NS	NS	NS	NS	NS	NS	NS	NS	NS	NS	NS	NS	NS	NS	NS	NS	NS	NS	NS	NS	NS	NS	NS	NS	NS	NS	NS	NS	NS	NS	NS	NS	NS	NS	NS	NS	NS	NS	NS	NS	NS	NS	NS	NS	NS	NS	NS
Abhd8	NS	NS	NS	Down	NS	NS	NS	NS	NS	NS	NS	NS	NS	NS	Down	NS	NS	NS	NS	NS	NS	NS	NS	NS	NS	Down	NS	NS	NS	NS	NS	NS	NS	NS	NS	NS	Down	NS	NS	NS	NS	NS	NS	NS	Up	Up	NS	NS	NS
Abi1	Up	NS	NS	NS	NS	NS	NS	NS	NS	NS	NS	Up	NS	NS	NS	NS	NS	NS	NS	NS	NS	NS	Up	NS	NS	NS	NS	NS	NS	NS	NS	NS	NS	Up	NS	NS	NS	NS	NS	NS	NS	NS	NS	NS	Up	NS	NS	NS	NS
Abi2	Up	Up	NS	NS	NS	NS	NS	NS	Down	NS	NS	NS	NS	NS	NS	Down	NS	NS	Down	Down	NS	NS	Up	Up	NS	NS	NS	NS	NS	NS	NS	NS	NS	Up	Up	NS	NS	NS	NS	NS	NS	Down	NS	NS	Up	Up	NS	NS	NS
Abi3bp	NS	NS	NS	NS	NS	NS	NS	NS	NS	NS	NS	NS	NS	NS	NS	NS	NS	NS	NS	NS	NS	NS	NS	NS	NS	NS	NS	NS	NS	NS	NS	NS	NS	NS	NS	NS	NS	NS	NS	NS	NS	NS	NS	NS	NS	NS	NS	NS	NS
Abl1	NS	NS	NS	NS	NS	NS	NS	NS	NS	NS	NS	NS	NS	NS	NS	NS	NS	NS	NS	NS	NS	NS	NS	NS	NS	NS	NS	NS	NS	NS	NS	NS	NS	NS	NS	NS	Up	NS	Up	Up	NS	NS	NS	NS	NS	NS	NS	NS	NS
Ablim1	NS	NS	NS	NS	NS	NS	NS	NS	NS	NS	NS	NS	NS	NS	NS	NS	NS	NS	NS	NS	NS	NS	NS	NS	NS	NS	NS	NS	NS	NS	NS	NS	NS	NS	NS	NS	NS	NS	NS	NS	NS	NS	NS	NS	NS	NS	NS	NS	NS
Ablim2	NS	NS	NS	NS	NS	NS	NS	NS	NS	NS	NS	NS	NS	NS	NS	NS	NS	NS	NS	NS	NS	NS	NS	NS	NS	NS	NS	NS	NS	NS	NS	NS	NS	NS	NS	NS	NS	NS	NS	NS	NS	NS	NS	NS	NS	NS	NS	NS	NS
Ablim3	NS	NS	NS	NS	NS	NS	NS	NS	NS	NS	NS	NS	NS	NS	NS	NS	NS	NS	NS	NS	NS	NS	NS	NS	NS	NS	NS	NS	NS	NS	NS	NS	NS	NS	NS	NS	NS	NS	NS	NS	NS	NS	NS	NS	NS	NS	NS	NS	NS
Abo	NS	NS	NS	NS	NS	NS	NS	NS	NS	NS	NS	NS	NS	NS	NS	NS	NS	NS	NS	NS	NS	NS	NS	NS	NS	NS	NS	NS	NS	NS	NS	NS	NS	NS	NS	NS	NS	NS	NS	NS	NS	NS	NS	NS	NS	NS	NS	NS	NS
Abp1	Down	NS	NS	NS	NS	NS	NS	NS	NS	NS	NS	NS	NS	NS	Up	Up	Up	Up	Up	Up	NS	NS	Down	NS	NS	NS	NS	NS	NS	NS	NS	NS	NS	Down	NS	NS	NS	NS	NS	NS	NS	NS	NS	NS	Down	NS	NS	NS	NS
Abpa	Down	NS	NS	NS	NS	NS	NS	NS	NS	NS	NS	Down	NS	NS	NS	NS	NS	NS	NS	NS	NS	NS	Down	NS	NS	NS	NS	NS	NS	NS	NS	NS	NS	Down	NS	NS	NS	NS	NS	NS	NS	NS	NS	NS	Down	NS	NS	NS	NS
Abpb	NS	NS	NS	NS	NS	NS	NS	NS	NS	NS	NS	NS	NS	NS	NS	NS	NS	NS	NS	NS	NS	NS	NS	NS	NS	NS	NS	NS	NS	NS	NS	NS	NS	NS	NS	NS	NS	NS	NS	NS	NS	NS	NS	NS	NS	NS	NS	NS	NS
Abpe	NS	NS	NS	NS	NS	NS	NS	NS	NS	NS	NS	NS	NS	NS	NS	NS	NS	NS	NS	NS	NS	NS	NS	NS	NS	NS	NS	NS	NS	NS	NS	NS	NS	NS	NS	NS	NS	NS	NS	NS	NS	NS	NS	NS	NS	NS	NS	NS	NS
Abpg	NS	NS	NS	NS	NS	NS	NS	NS	NS	NS	NS	NS	NS	NS	NS	NS	NS	NS	NS	NS	NS	NS	NS	NS	NS	NS	NS	NS	NS	NS	NS	NS	NS	NS	NS	NS	NS	NS	NS	NS	NS	NS	NS	NS	NS	NS	NS	NS	NS
Abpz	NS	NS	NS	NS	NS	NS	NS	NS	NS	NS	NS	NS	NS	NS	NS	NS	NS	NS	NS	NS	NS	NS	NS	NS	NS	NS	NS	NS	NS	NS	NS	NS	NS	NS	NS	NS	NS	NS	NS	NS	NS	NS	NS	NS	NS	NS	NS	NS	NS
Abr	NS	NS	Down	NS	NS	NS	NS	NS	NS	NS	NS	NS	NS	NS	NS	NS	NS	NS	NS	NS	NS	NS	NS	NS	Down	NS	NS	NS	NS	NS	NS	NS	NS	NS	NS	NS	NS	NS	NS	NS	NS	NS	NS	NS	NS	NS	NS	NS	NS
Abra	NS	NS	NS	NS	NS	NS	NS	NS	NS	NS	NS	NS	NS	NS	NS	NS	NS	NS	NS	NS	NS	NS	NS	NS	NS	NS	NS	NS	NS	NS	NS	NS	NS	NS	NS	NS	NS	NS	NS	NS	NS	NS	NS	NS	NS	NS	NS	NS	NS
Abt1	NS	NS	NS	NS	NS	NS	NS	NS	NS	NS	NS	NS	NS	NS	NS	NS	NS	NS	NS	NS	NS	NS	NS	NS	NS	NS	NS	NS	NS	NS	NS	NS	NS	NS	NS	NS	NS	NS	NS	NS	NS	NS	NS	NS	NS	NS	NS	NS	NS
Abtb1	Down	NS	NS	NS	NS	NS	Down	NS	NS	NS	NS	NS	NS	NS	NS	NS	NS	NS	NS	Up	Up	NS	Down	NS	NS	NS	NS	NS	NS	NS	NS	NS	NS	NS	NS	NS	NS	NS	NS	NS	NS	NS	NS	NS	NS	NS	NS	NS	NS
Abtb2	NS	NS	NS	NS	NS	NS	NS	NS	NS	NS	NS	NS	NS	NS	NS	NS	NS	NS	NS	NS	NS	NS	NS	NS	NS	NS	NS	NS	NS	NS	NS	NS	NS	NS	NS	NS	NS	NS	NS	NS	NS	NS	NS	NS	NS	NS	NS	NS	NS
Acaa1a	Down	Down	Down	NS	NS	NS	NS	NS	NS	NS	Down	NS	NS	NS	NS	NS	NS	NS	NS	NS	NS	NS	NS	NS	NS	NS	NS	NS	NS	NS	NS	NS	NS	NS	NS	NS	NS	NS	NS	NS	NS	NS	NS	NS	Down	NS	NS	NS	NS
Acaa1b	Down	NS	NS	NS	NS	NS	NS	NS	NS	Down	Down	Down	NS	NS	NS	NS	NS	NS	NS	NS	NS	NS	NS	NS	NS	NS	NS	NS	NS	NS	NS	NS	NS	NS	NS	NS	NS	NS	NS	Up	NS	NS	NS	NS	Down	NS	NS	NS	NS
Acaa2	Down	NS	NS	NS	NS	NS	NS	NS	NS	NS	Down	Down	NS	NS	Up	Up	Up	Up	Up	Up	Up	NS	Down	NS	NS	NS	Up	Up	NS	NS	Up	Up	NS	Down	NS	NS	NS	NS	NS	NS	NS	NS	NS	NS	Down	NS	NS	NS	NS
Acad10	NS	NS	NS	NS	NS	NS	NS	NS	NS	NS	NS	NS	NS	NS	NS	NS	NS	NS	NS	NS	NS	NS	NS	NS	NS	NS	NS	NS	NS	NS	NS	NS	NS	NS	NS	NS	NS	NS	NS	NS	NS	NS	NS	NS	NS	NS	NS	NS	NS
Acad8	NS	NS	NS	NS	NS	NS	NS	NS	NS	NS	NS	NS	NS	NS	NS	NS	NS	NS	NS	NS	NS	NS	NS	NS	NS	NS	NS	NS	NS	NS	Down	NS	NS	NS	NS	NS	NS	NS	NS	NS	NS	NS	NS	NS	NS	NS	NS	NS	NS
Acad9	NS	NS	NS	NS	NS	NS	NS	NS	NS	NS	NS	NS	NS	NS	NS	NS	NS	NS	NS	NS	NS	Up	NS	NS	NS	NS	NS	NS	NS	NS	NS	NS	NS	NS	NS	NS	NS	NS	NS	NS	NS	NS	NS	NS	NS	NS	NS	NS	NS
Acadl	NS	NS	NS	Up	Up	Up	Up	Up	NS	NS	NS	NS	NS	NS	Up	Up	Up	Up	Up	Up	NS	Up	Down	Down	NS	NS	NS	NS	NS	NS	NS	NS	NS	Down	NS	NS	NS	NS	NS	NS	NS	NS	NS	NS	Down	Down	Down	NS	NS
Acadm	Up	NS	Up	Up	Up	Up	Up	NS	NS	Up	NS	NS	NS	NS	NS	NS	NS	NS	NS	Down	Up	NS	NS	NS	NS	NS	NS	NS	NS	NS	Down	Up	NS	NS	NS	NS	NS	NS	NS	NS	Down	Down	NS	NS	NS	Down	NS	NS	NS
Acads	Down	NS	NS	NS	NS	NS	NS	NS	NS	NS	NS	NS	NS	NS	NS	NS	Up	Up	Up	NS	NS	NS	NS	NS	NS	NS	NS	NS	NS	NS	NS	NS	NS	Down	NS	NS	NS	NS	NS	NS	NS	NS	NS	NS	Down	Down	NS	NS	NS
Acadsb	NS	NS	NS	NS	NS	NS	NS	NS	NS	NS	NS	NS	NS	NS	NS	NS	NS	NS	NS	NS	NS	NS	NS	Up	NS	NS	NS	NS	NS	NS	NS	NS	NS	NS	Up	NS	NS	NS	NS	NS	NS	NS	NS	NS	NS	Up	NS	NS	NS
Acadvl	Down	NS	NS	NS	NS	NS	NS	NS	NS	NS	Down	Down	NS	NS	Up	Up	Up	Up	Up	Up	Up	NS	Down	NS	NS	NS	NS	NS	NS	NS	NS	NS	NS	Down	NS	NS	NS	NS	Up	Up	Up	Up	NS	NS	Down	Down	Down	NS	NS
Acan	NS	NS	NS	NS	NS	NS	NS	NS	NS	NS	NS	NS	NS	NS	NS	NS	NS	NS	NS	NS	NS	NS	NS	NS	NS	NS	NS	NS	NS	NS	NS	NS	NS	NS	NS	NS	NS	NS	NS	NS	NS	NS	NS	NS	NS	NS	NS	NS	NS
Acap3	NS	NS	NS	NS	NS	NS	NS	NS	NS	NS	NS	NS	NS	NS	NS	NS	NS	NS	NS	NS	NS	NS	Down	NS	NS	NS	NS	NS	NS	NS	NS	NS	NS	Down	NS	NS	NS	NS	NS	NS	NS	NS	NS	NS	NS	NS	NS	NS	NS
Acat2	NS	NS	NS	NS	Down	Down	NS	Down	Down	NS	Down	NS	Up	NS	NS	NS	NS	NS	NS	NS	NS	NS	NS	Up	NS	NS	NS	NS	NS	NS	NS	NS	NS	Up	Up	NS	NS	NS	NS	NS	NS	NS	NS	NS	NS	Up	NS	NS	NS
Acbd3	Up	NS	NS	NS	NS	NS	NS	NS	NS	NS	NS	NS	NS	NS	NS	NS	NS	NS	NS	NS	NS	NS	Up	NS	NS	NS	NS	NS	NS	NS	NS	NS	NS	Up	NS	NS	NS	NS	NS	NS	NS	NS	NS	NS	Up	NS	NS	NS	NS
Acbd4	Up	NS	NS	NS	NS	NS	NS	NS	NS	Up	NS	Up	NS	NS	NS	NS	NS	NS	NS	NS	NS	NS	Up	NS	NS	NS	NS	NS	NS	NS	NS	NS	NS	Up	NS	NS	NS	NS	NS	NS	NS	NS	NS	NS	NS	NS	NS	NS	NS
Acbd5	NS	NS	NS	NS	NS	NS	NS	NS	NS	NS	NS	NS	NS	NS	NS	NS	NS	NS	NS	NS	NS	NS	NS	NS	NS	NS	NS	NS	NS	NS	NS	NS	NS	NS	NS	NS	NS	NS	NS	NS	NS	NS	NS	NS	NS	NS	NS	NS	NS
Acbd6	NS	Up	NS	NS	NS	NS	NS	NS	Up	NS	NS	NS	Up	NS	NS	NS	NS	NS	NS	Up	NS	NS	Down	NS	NS	NS	NS	NS	NS	NS	NS	NS	NS	NS	NS	NS	NS	NS	NS	NS	NS	NS	NS	NS	NS	NS	NS	NS	NS
Accn1	NS	NS	NS	NS	NS	NS	NS	NS	NS	NS	NS	NS	NS	NS	NS	NS	NS	NS	NS	NS	NS	NS	NS	NS	NS	NS	NS	NS	NS	NS	NS	NS	NS	NS	NS	NS	NS	NS	NS	NS	NS	NS	NS	NS	NS	NS	NS	NS	NS
Accn2	NS	NS	NS	Down	Down	Down	Down	Down	Down	NS	NS	NS	NS	NS	NS	NS	NS	Down	NS	NS	NS	NS	NS	NS	NS	NS	NS	NS	NS	NS	NS	NS	NS	NS	NS	NS	NS	NS	NS	NS	NS	NS	NS	NS	Up	Up	Up	NS	NS
Accn3	Down	NS	NS	NS	NS	NS	NS	NS	NS	NS	NS	NS	NS	NS	NS	NS	NS	NS	NS	NS	NS	NS	Down	NS	NS	NS	NS	NS	NS	NS	NS	NS	NS	Down	NS	NS	NS	NS	NS	NS	NS	NS	NS	NS	Down	NS	NS	NS	NS
Accn4	Down	NS	NS	NS	NS	NS	NS	NS	NS	NS	NS	Down	NS	NS	NS	NS	NS	NS	NS	NS	NS	NS	Down	NS	NS	NS	NS	NS	NS	NS	NS	NS	NS	Down	NS	NS	NS	NS	NS	NS	NS	NS	NS	NS	NS	NS	NS	NS	NS
Accn5	NS	NS	NS	NS	NS	NS	NS	NS	NS	NS	NS	NS	NS	NS	NS	NS	NS	NS	NS	NS	NS	NS	NS	NS	NS	NS	NS	NS	NS	NS	NS	NS	NS	NS	NS	NS	NS	NS	NS	NS	NS	NS	NS	NS	NS	NS	NS	NS	NS
Accs	NS	NS	NS	NS	NS	NS	NS	NS	NS	NS	NS	NS	NS	NS	NS	NS	NS	NS	NS	NS	NS	NS	NS	NS	NS	NS	NS	NS	NS	NS	NS	NS	NS	NS	NS	NS	NS	NS	NS	NS	NS	NS	NS	NS	NS	NS	NS	NS	NS
Acd	NS	NS	NS	NS	NS	NS	NS	NS	Up	NS	NS	NS	NS	NS	NS	NS	NS	NS	NS	Up	NS	NS	Down	NS	NS	NS	NS	NS	NS	NS	Up	NS	NS	NS	NS	NS	NS	NS	NS	NS	NS	Up	NS	NS	Down	NS	NS	NS	NS
Ace	NS	NS	NS	NS	NS	NS	NS	NS	NS	NS	NS	NS	NS	NS	NS	NS	NS	NS	NS	NS	NS	NS	Up	NS	NS	NS	NS	NS	NS	NS	Up	NS	Up	NS	NS	NS	NS	NS	NS	NS	NS	NS	NS	NS	NS	NS	NS	NS	NS
Ace2	NS	NS	NS	NS	NS	NS	NS	NS	NS	NS	NS	NS	NS	NS	NS	NS	NS	NS	NS	NS	NS	NS	NS	NS	NS	NS	NS	NS	NS	NS	NS	NS	NS	NS	NS	NS	NS	NS	NS	NS	NS	NS	NS	NS	NS	NS	NS	NS	NS
Ache	NS	NS	NS	NS	NS	NS	NS	NS	NS	NS	NS	NS	NS	NS	NS	NS	NS	NS	NS	NS	NS	NS	NS	NS	NS	NS	NS	NS	NS	NS	NS	NS	NS	NS	NS	NS	NS	NS	NS	NS	NS	NS	NS	NS	NS	NS	NS	NS	NS
Acin1	NS	NS	NS	NS	NS	NS	NS	NS	NS	NS	NS	NS	NS	NS	NS	NS	NS	NS	NS	NS	NS	NS	NS	NS	NS	NS	NS	NS	NS	NS	NS	NS	NS	Up	NS	NS	NS	NS	NS	NS	NS	NS	NS	NS	Up	NS	NS	NS	NS
Acly	NS	NS	NS	NS	Down	NS	NS	Down	NS	NS	NS	Up	Up	NS	NS	NS	NS	NS	NS	NS	NS	NS	NS	NS	NS	NS	NS	NS	NS	NS	NS	NS	NS	Up	Up	NS	NS	NS	NS	NS	NS	NS	NS	NS	Up	Up	NS	NS	NS
Acn9	Up	NS	NS	NS	NS	NS	NS	NS	NS	NS	NS	Up	NS	NS	NS	NS	NS	NS	NS	NS	NS	NS	Up	NS	NS	NS	NS	NS	NS	NS	NS	NS	NS	Up	NS	NS	NS	NS	NS	NS	NS	NS	NS	NS	Up	NS	NS	NS	NS
Acnat2	NS	NS	NS	NS	NS	NS	NS	NS	NS	NS	NS	NS	NS	NS	NS	NS	NS	NS	NS	NS	NS	NS	NS	NS	NS	NS	NS	NS	NS	NS	NS	NS	NS	NS	NS	NS	NS	NS	NS	NS	NS	NS	NS	NS	NS	NS	NS	NS	NS
Aco1	Down	NS	NS	Down	Down	NS	Down	NS	NS	Down	NS	NS	Up	NS	NS	NS	NS	NS	Up	Up	NS	NS	NS	NS	NS	NS	NS	NS	NS	NS	NS	NS	NS	NS	Up	NS	NS	NS	NS	NS	NS	Up	NS	NS	NS	NS	NS	NS	NS
Aco2	Down	NS	NS	NS	NS	NS	NS	NS	Up	NS	NS	NS	NS	NS	NS	NS	NS	NS	Up	Up	NS	NS	Down	NS	NS	NS	NS	NS	NS	NS	Up	NS	NS	Down	NS	NS	NS	NS	NS	NS	Up	Up	NS	NS	Down	NS	NS	NS	NS
Acot1	Up	Up	NS	NS	NS	NS	NS	NS	NS	NS	NS	Up	NS	NS	NS	Down	Down	NS	NS	Down	NS	NS	Up	NS	NS	Down	Down	Down	NS	Down	Down	NS	NS	Up	NS	NS	Down	Down	Down	NS	NS	Down	NS	NS	Up	Up	Up	NS	NS
Acot10	Up	NS	NS	NS	NS	NS	NS	NS	Down	NS	NS	Up	NS	NS	NS	NS	NS	NS	NS	NS	NS	NS	Up	NS	NS	NS	NS	NS	NS	NS	NS	Up	NS	NS	NS	NS	NS	NS	NS	Down	Down	Down	NS	NS	NS	NS	NS	NS	Down
Acot11	Up	NS	NS	NS	NS	NS	NS	NS	Up	NS	NS	NS	NS	NS	NS	NS	NS	NS	NS	NS	NS	NS	NS	NS	NS	NS	NS	NS	NS	NS	NS	NS	NS	NS	NS	NS	NS	NS	NS	NS	NS	NS	NS	NS	NS	NS	NS	NS	NS
Acot12	NS	NS	NS	NS	NS	NS	NS	NS	NS	NS	NS	NS	NS	NS	NS	NS	NS	NS	NS	NS	NS	NS	NS	NS	NS	NS	NS	NS	NS	NS	NS	NS	NS	NS	NS	NS	NS	NS	NS	NS	NS	NS	NS	NS	NS	NS	NS	NS	NS
Acot2	Down	NS	NS	NS	NS	NS	NS	NS	NS	NS	NS	Down	NS	NS	NS	NS	NS	NS	NS	NS	NS	NS	Down	NS	NS	NS	NS	NS	NS	NS	NS	NS	NS	Down	NS	NS	NS	NS	NS	NS	NS	NS	NS	NS	NS	NS	NS	Up	Up
Acot3	NS	NS	NS	NS	NS	NS	NS	NS	NS	NS	NS	NS	NS	NS	NS	NS	NS	NS	NS	NS	NS	NS	NS	NS	NS	NS	NS	NS	NS	NS	NS	NS	NS	NS	NS	NS	NS	NS	NS	NS	NS	NS	NS	NS	NS	NS	NS	NS	NS
Acot4	NS	NS	NS	NS	NS	NS	NS	NS	NS	NS	NS	NS	NS	NS	NS	NS	NS	NS	NS	NS	NS	NS	NS	NS	NS	NS	NS	NS	NS	NS	NS	NS	NS	NS	NS	NS	NS	NS	NS	NS	NS	NS	NS	NS	NS	NS	NS	NS	NS
Acot5	NS	NS	NS	NS	NS	NS	NS	NS	NS	NS	NS	Down	NS	NS	NS	NS	NS	NS	NS	NS	NS	NS	Down	NS	NS	NS	NS	NS	NS	NS	NS	NS	NS	Down	NS	NS	NS	NS	NS	NS	NS	NS	NS	NS	Down	NS	NS	NS	NS
Acot6	NS	NS	NS	NS	NS	NS	NS	NS	NS	NS	NS	NS	NS	NS	NS	NS	NS	NS	NS	NS	NS	NS	NS	NS	NS	NS	NS	NS	NS	NS	NS	NS	NS	NS	NS	NS	NS	NS	NS	NS	NS	NS	NS	NS	NS	NS	NS	NS	NS
Acot7	Up	NS	NS	NS	NS	NS	NS	NS	NS	NS	NS	Up	NS	NS	NS	NS	NS	NS	NS	NS	NS	NS	Up	NS	NS	NS	NS	NS	NS	NS	NS	NS	NS	Up	NS	NS	NS	NS	NS	NS	NS	NS	NS	NS	Up	NS	NS	NS	NS
Acot8	NS	NS	NS	NS	NS	NS	NS	NS	NS	NS	NS	NS	NS	NS	NS	NS	NS	NS	NS	NS	NS	NS	NS	Down	NS	NS	NS	NS	NS	NS	NS	NS	NS	NS	NS	NS	NS	NS	NS	NS	NS	NS	NS	NS	NS	NS	NS	NS	NS
Acot9	NS	NS	NS	NS	NS	NS	NS	NS	NS	NS	NS	NS	NS	NS	NS	NS	NS	NS	NS	NS	NS	NS	NS	NS	NS	NS	NS	NS	NS	NS	NS	NS	NS	Down	NS	NS	NS	NS	NS	NS	Down	Down	NS	NS	Down	NS	NS	NS	NS
Acox1	NS	NS	NS	NS	NS	NS	NS	NS	NS	NS	NS	NS	NS	NS	NS	NS	NS	NS	NS	NS	NS	NS	NS	NS	NS	NS	NS	NS	NS	NS	NS	NS	NS	NS	NS	NS	NS	NS	NS	NS	NS	NS	NS	NS	NS	NS	NS	NS	NS
Acox2	NS	NS	NS	NS	NS	NS	NS	NS	NS	NS	NS	NS	NS	NS	NS	NS	NS	NS	NS	NS	NS	NS	NS	NS	NS	NS	NS	NS	NS	NS	NS	NS	NS	NS	NS	NS	NS	NS	NS	NS	NS	NS	NS	NS	NS	NS	NS	NS	NS
Acox3	NS	Down	NS	NS	NS	NS	NS	Down	NS	NS	NS	NS	NS	NS	NS	NS	NS	NS	NS	NS	NS	NS	NS	NS	NS	NS	NS	NS	NS	NS	NS	NS	NS	NS	NS	NS	NS	NS	NS	NS	NS	NS	NS	NS	NS	NS	NS	NS	NS
Acoxl	Up	NS	NS	NS	NS	NS	NS	NS	NS	NS	Up	NS	NS	NS	NS	NS	NS	NS	Down	NS	NS	NS	Up	NS	NS	NS	NS	NS	NS	NS	NS	NS	NS	NS	NS	NS	NS	NS	NS	Down	Down	Down	NS	NS	NS	NS	NS	NS	NS
Acp1	NS	NS	NS	NS	NS	NS	NS	NS	NS	NS	NS	NS	NS	NS	NS	NS	NS	NS	NS	NS	NS	NS	NS	NS	NS	NS	NS	NS	NS	NS	NS	NS	NS	NS	NS	NS	NS	NS	NS	NS	NS	NS	NS	NS	NS	NS	NS	NS	NS
Acp2	NS	Down	NS	NS	NS	NS	NS	Down	NS	NS	Down	Up	NS	NS	NS	NS	NS	NS	NS	NS	NS	NS	Up	NS	NS	NS	NS	NS	NS	NS	NS	NS	Down	Up	NS	NS	NS	NS	NS	NS	NS	NS	NS	NS	Up	NS	NS	NS	NS
Acp6	NS	NS	NS	Down	Down	Down	Down	Down	Down	NS	NS	Up	NS	NS	NS	NS	NS	NS	NS	NS	NS	NS	Up	Up	NS	NS	NS	NS	NS	NS	NS	NS	Up	NS	NS	NS	NS	NS	NS	NS	NS	NS	NS	NS	Up	NS	NS	NS	NS
Acpl2	NS	NS	NS	NS	NS	NS	NS	NS	NS	NS	NS	NS	NS	NS	NS	NS	NS	NS	NS	Down	NS	NS	NS	NS	NS	NS	NS	NS	NS	NS	Down	NS	NS	NS	NS	NS	NS	NS	NS	NS	NS	Down	NS	NS	NS	Up	NS	NS	NS
Acpp	NS	NS	NS	NS	NS	NS	NS	NS	NS	NS	NS	NS	NS	NS	NS	NS	NS	NS	NS	NS	NS	NS	NS	NS	NS	NS	NS	NS	NS	NS	NS	NS	NS	NS	NS	NS	NS	NS	NS	NS	NS	NS	NS	NS	NS	NS	NS	NS	NS
Acr	NS	NS	NS	NS	NS	NS	NS	NS	NS	NS	NS	NS	NS	NS	NS	NS	NS	NS	NS	NS	NS	NS	NS	NS	NS	NS	NS	NS	NS	NS	NS	NS	NS	NS	NS	NS	NS	NS	NS	NS	NS	NS	NS	NS	NS	NS	NS	NS	NS
Acrbp	NS	NS	NS	NS	NS	NS	NS	NS	NS	NS	NS	NS	NS	NS	NS	NS	NS	NS	NS	NS	NS	NS	NS	NS	NS	NS	NS	NS	NS	NS	NS	NS	NS	NS	NS	NS	NS	NS	NS	NS	NS	NS	NS	Up	NS	NS	NS	NS	NS
Acrv1	NS	NS	NS	NS	NS	NS	NS	NS	NS	NS	NS	NS	NS	NS	NS	NS	NS	NS	NS	NS	NS	NS	NS	NS	NS	NS	NS	NS	NS	NS	NS	NS	NS	NS	NS	NS	NS	NS	NS	NS	NS	NS	NS	NS	NS	NS	NS	NS	NS
Acsbg1	NS	NS	NS	NS	NS	NS	NS	NS	NS	NS	NS	NS	NS	NS	NS	NS	NS	NS	NS	NS	NS	NS	Down	NS	NS	NS	NS	NS	NS	NS	NS	NS	NS	Down	NS	NS	NS	NS	NS	NS	NS	NS	NS	NS	NS	NS	NS	NS	NS
Acsbg2	NS	NS	NS	NS	NS	NS	NS	NS	NS	NS	NS	NS	NS	NS	NS	NS	NS	NS	NS	NS	NS	NS	NS	NS	NS	NS	NS	NS	NS	NS	NS	NS	NS	NS	NS	NS	NS	NS	NS	NS	NS	NS	NS	NS	NS	NS	NS	NS	NS
Acsf3	NS	NS	NS	NS	NS	NS	NS	NS	NS	Down	NS	NS	NS	NS	NS	NS	NS	NS	Up	Up	NS	NS	NS	NS	NS	NS	NS	NS	NS	NS	NS	NS	NS	NS	NS	NS	NS	NS	NS	NS	Up	Up	NS	NS	NS	NS	NS	NS	NS
Acsl1	NS	NS	NS	NS	NS	NS	NS	NS	NS	NS	NS	NS	NS	NS	NS	NS	NS	NS	NS	NS	NS	NS	NS	NS	NS	NS	NS	NS	NS	NS	NS	NS	NS	NS	NS	NS	NS	NS	NS	NS	NS	NS	NS	NS	NS	NS	NS	NS	NS
Acsl3	NS	NS	NS	NS	NS	NS	NS	NS	NS	NS	NS	NS	NS	NS	NS	NS	NS	NS	NS	Down	NS	NS	NS	NS	NS	NS	NS	NS	NS	NS	Down	NS	NS	Up	NS	NS	NS	NS	NS	NS	NS	NS	NS	NS	NS	NS	NS	NS	NS
Acsl4	Up	Up	Up	Up	NS	Up	Up	NS	NS	Up	NS	NS	NS	NS	NS	NS	NS	NS	NS	NS	NS	NS	NS	NS	NS	NS	NS	NS	NS	NS	Down	NS	NS	NS	NS	NS	NS	NS	NS	NS	NS	NS	NS	NS	NS	Up	NS	NS	NS
Acsl5	Down	Down	Down	Down	Down	Down	NS	NS	NS	Down	Down	Down	Down	NS	NS	NS	NS	NS	NS	Up	Down	NS	NS	Down	NS	NS	NS	NS	NS	NS	Up	NS	NS	NS	NS	NS	Up	NS	Up	Up	Up	Up	NS	NS	Up	NS	NS	Up	NS
Acsl6	NS	Down	Down	NS	NS	NS	NS	NS	NS	NS	NS	NS	Down	Down	NS	NS	NS	NS	NS	NS	NS	NS	Up	NS	NS	NS	NS	NS	Up	NS	NS	NS	NS	NS	Down	Down	NS	NS	NS	NS	NS	NS	NS	NS	NS	Down	Down	NS	NS
Acsm1	NS	NS	NS	NS	NS	NS	NS	NS	NS	NS	NS	NS	NS	NS	NS	NS	NS	NS	NS	NS	NS	NS	NS	NS	NS	NS	NS	NS	NS	NS	NS	NS	NS	NS	NS	NS	NS	NS	NS	NS	NS	NS	NS	NS	NS	NS	NS	NS	NS
Acsm2	NS	NS	NS	NS	NS	NS	NS	NS	NS	NS	NS	NS	NS	NS	NS	NS	NS	NS	NS	NS	NS	NS	NS	NS	NS	NS	NS	NS	NS	NS	NS	NS	NS	NS	NS	NS	NS	NS	NS	NS	NS	NS	NS	NS	NS	NS	NS	NS	NS
Acsm3	NS	NS	NS	NS	NS	NS	NS	NS	NS	NS	NS	NS	NS	NS	NS	NS	NS	NS	NS	NS	NS	NS	NS	NS	NS	NS	NS	NS	NS	NS	NS	NS	NS	NS	NS	NS	NS	NS	NS	NS	NS	NS	NS	NS	NS	NS	NS	NS	NS
Acsm4	Down	NS	NS	NS	NS	NS	NS	NS	NS	NS	NS	Down	NS	NS	NS	NS	NS	NS	NS	NS	NS	NS	NS	NS	NS	NS	NS	NS	NS	NS	NS	NS	NS	NS	NS	NS	NS	NS	NS	NS	NS	NS	NS	NS	Down	NS	NS	NS	NS
Acsm5	NS	NS	NS	NS	NS	NS	NS	NS	NS	NS	NS	NS	NS	NS	NS	NS	NS	NS	NS	NS	NS	NS	NS	NS	NS	NS	NS	NS	NS	NS	NS	NS	NS	NS	NS	NS	NS	NS	NS	NS	NS	NS	NS	NS	NS	NS	NS	NS	NS
Acss1	NS	NS	NS	NS	Down	NS	NS	Down	Down	NS	NS	NS	NS	NS	NS	NS	NS	NS	Down	Down	NS	Up	NS	NS	NS	NS	NS	NS	NS	NS	Down	NS	NS	NS	NS	NS	NS	NS	NS	NS	Down	Down	NS	NS	NS	NS	NS	NS	NS
Acss2	NS	NS	NS	NS	NS	NS	NS	NS	NS	NS	NS	NS	NS	NS	NS	NS	NS	NS	NS	NS	NS	NS	NS	NS	NS	NS	NS	NS	NS	NS	NS	NS	NS	NS	NS	NS	NS	NS	NS	NS	NS	NS	NS	NS	NS	NS	NS	NS	NS
Acss3	NS	NS	NS	NS	NS	NS	NS	NS	NS	NS	NS	NS	NS	NS	NS	NS	NS	NS	NS	NS	NS	NS	NS	NS	NS	NS	NS	NS	NS	NS	NS	NS	NS	NS	NS	NS	NS	NS	NS	NS	NS	NS	NS	NS	NS	NS	NS	NS	NS
Acta1	NS	NS	Down	Down	NS	NS	NS	NS	NS	NS	NS	Up	NS	NS	NS	NS	NS	NS	Up	Up	Up	NS	NS	NS	Down	NS	NS	NS	NS	NS	NS	NS	NS	NS	NS	NS	NS	NS	NS	NS	NS	NS	NS	NS	Up	NS	NS	NS	NS
Acta2	NS	NS	NS	NS	NS	Down	NS	NS	NS	NS	NS	NS	NS	NS	NS	NS	NS	NS	NS	NS	NS	NS	NS	NS	NS	NS	NS	NS	NS	NS	NS	NS	NS	NS	NS	NS	NS	NS	NS	NS	NS	NS	NS	NS	NS	NS	NS	NS	NS
Actb	Down	Down	NS	NS	NS	NS	NS	NS	NS	NS	NS	NS	NS	NS	NS	NS	NS	NS	Up	Up	NS	NS	Down	NS	NS	NS	NS	NS	NS	NS	NS	NS	NS	NS	NS	NS	NS	Up	NS	NS	Up	Up	NS	NS	Down	NS	NS	NS	NS
Actbl2	NS	NS	NS	NS	NS	NS	NS	NS	NS	NS	NS	NS	NS	NS	NS	NS	NS	NS	NS	NS	NS	NS	NS	NS	NS	NS	NS	NS	NS	NS	NS	NS	NS	NS	NS	NS	NS	NS	NS	NS	NS	NS	NS	NS	NS	NS	NS	NS	NS
Actc1	NS	NS	NS	NS	NS	NS	NS	NS	NS	NS	NS	NS	NS	NS	NS	NS	NS	NS	NS	NS	NS	NS	NS	NS	NS	NS	NS	NS	NS	NS	NS	NS	NS	NS	NS	NS	NS	NS	NS	NS	NS	NS	NS	NS	NS	NS	NS	NS	NS
Actg2	NS	Down	Down	NS	NS	NS	NS	NS	NS	NS	NS	NS	NS	NS	NS	NS	NS	NS	NS	NS	NS	NS	NS	Down	Down	NS	NS	NS	NS	NS	NS	NS	NS	NS	NS	NS	NS	NS	NS	NS	NS	NS	NS	NS	NS	Down	Down	NS	NS
Actl6a	NS	NS	NS	NS	NS	NS	NS	Down	Down	NS	NS	NS	NS	NS	NS	NS	NS	NS	Down	Down	NS	NS	Up	NS	NS	NS	NS	NS	NS	NS	NS	NS	Up	NS	NS	NS	NS	NS	NS	NS	NS	NS	NS	NS	Up	NS	NS	NS	NS
Actl6b	NS	NS	NS	NS	NS	NS	NS	NS	NS	NS	NS	NS	NS	NS	NS	NS	NS	NS	NS	NS	NS	NS	NS	NS	NS	NS	NS	NS	NS	NS	NS	NS	NS	NS	NS	NS	NS	NS	NS	NS	NS	NS	NS	NS	NS	NS	NS	NS	NS
Actl7a	NS	NS	NS	NS	NS	NS	NS	NS	NS	NS	NS	NS	NS	NS	NS	NS	NS	NS	NS	NS	NS	NS	NS	NS	NS	NS	NS	NS	NS	NS	NS	NS	NS	NS	NS	NS	NS	NS	NS	NS	NS	NS	NS	NS	NS	NS	NS	NS	NS
Actl7b	NS	NS	NS	NS	NS	NS	NS	NS	NS	NS	NS	NS	NS	NS	NS	NS	NS	NS	NS	NS	NS	NS	NS	NS	NS	NS	NS	NS	NS	NS	NS	NS	NS	NS	NS	NS	NS	NS	NS	NS	NS	NS	NS	NS	NS	NS	NS	NS	NS
Actn1	NS	NS	NS	NS	NS	NS	NS	NS	NS	NS	NS	NS	NS	NS	NS	NS	NS	NS	NS	NS	NS	NS	NS	NS	NS	NS	NS	NS	NS	NS	NS	NS	NS	NS	NS	NS	NS	NS	NS	NS	NS	NS	NS	NS	NS	NS	NS	NS	NS
Actn2	NS	NS	Up	Up	Up	Up	Up	Up	Up	Up	Up	Down	NS	Up	Up	Up	Up	Up	Up	Up	Up	Up	Down	Down	NS	NS	NS	NS	NS	NS	NS	NS	NS	Down	Down	NS	NS	NS	NS	NS	NS	NS	NS	NS	Down	Down	NS	NS	NS
Actn3	NS	NS	NS	NS	NS	NS	NS	NS	NS	NS	NS	NS	NS	NS	NS	NS	NS	NS	NS	NS	NS	NS	NS	NS	NS	NS	NS	NS	NS	NS	NS	NS	NS	NS	NS	NS	NS	NS	NS	NS	NS	NS	NS	NS	NS	NS	NS	NS	NS
Actn4	Up	NS	NS	NS	NS	NS	NS	Up	Up	NS	NS	NS	NS	NS	NS	NS	NS	NS	NS	NS	NS	NS	Up	NS	NS	NS	NS	NS	NS	NS	Up	NS	NS	NS	Down	NS	NS	NS	NS	NS	NS	NS	NS	NS	NS	Down	NS	NS	NS
Actr10	NS	NS	NS	NS	NS	NS	NS	NS	NS	NS	NS	NS	NS	NS	NS	NS	NS	NS	NS	NS	NS	NS	NS	NS	NS	NS	NS	NS	NS	NS	NS	NS	NS	NS	NS	NS	NS	NS	NS	NS	NS	NS	NS	NS	NS	NS	NS	NS	NS
Actr1a	Down	Down	Down	NS	NS	NS	NS	NS	Up	NS	Down	NS	NS	NS	NS	NS	NS	NS	Up	Up	NS	NS	Down	NS	NS	NS	NS	NS	NS	NS	Up	NS	NS	NS	NS	NS	NS	NS	NS	NS	Up	Up	NS	NS	NS	NS	NS	NS	NS
Actr1b	Down	Down	Down	Down	NS	Down	Down	NS	NS	NS	Down	NS	NS	NS	NS	Up	NS	NS	Up	Up	NS	NS	NS	NS	NS	NS	NS	NS	NS	NS	Up	NS	NS	NS	NS	NS	NS	NS	NS	NS	NS	Up	NS	NS	NS	NS	NS	NS	NS
Actr2	NS	NS	NS	NS	NS	NS	NS	NS	NS	NS	NS	NS	NS	NS	NS	NS	NS	NS	NS	NS	NS	NS	NS	NS	NS	NS	NS	NS	NS	NS	NS	NS	NS	NS	NS	NS	NS	NS	NS	NS	NS	Down	NS	NS	NS	NS	NS	NS	NS
Actr3	NS	NS	NS	NS	NS	NS	NS	NS	NS	NS	NS	Up	NS	NS	NS	NS	NS	NS	NS	NS	NS	NS	Up	NS	NS	NS	NS	NS	NS	NS	NS	NS	NS	Up	NS	NS	NS	NS	NS	NS	NS	NS	NS	NS	NS	NS	NS	NS	NS
Actr3b	Down	Down	NS	NS	NS	NS	Down	NS	Down	NS	Down	Down	NS	NS	NS	NS	NS	NS	NS	NS	NS	NS	Down	NS	NS	NS	NS	NS	NS	NS	NS	NS	NS	Down	NS	NS	NS	Up	NS	NS	NS	NS	Up	NS	Down	NS	NS	Up	Up
Actr5	NS	Up	NS	NS	Up	NS	Up	Up	Up	NS	NS	NS	NS	NS	NS	NS	NS	NS	NS	Up	NS	NS	Down	NS	NS	NS	NS	NS	NS	NS	NS	NS	NS	NS	NS	NS	NS	NS	NS	NS	NS	NS	NS	NS	NS	NS	NS	NS	NS
Actr6	Up	NS	Up	Up	NS	NS	NS	NS	NS	NS	Up	NS	NS	NS	NS	Down	NS	NS	Down	Down	NS	NS	NS	NS	NS	NS	NS	NS	NS	NS	Down	NS	Up	NS	NS	NS	NS	NS	NS	NS	Down	Down	NS	NS	Up	NS	NS	NS	NS
Actr8	Up	NS	NS	NS	NS	NS	NS	NS	NS	NS	NS	Up	NS	NS	NS	NS	NS	NS	NS	NS	NS	NS	Up	NS	NS	NS	NS	NS	NS	NS	NS	NS	NS	Up	NS	NS	NS	NS	NS	NS	NS	NS	NS	NS	Up	NS	NS	NS	NS
Actrt1	NS	NS	NS	NS	NS	NS	NS	NS	NS	NS	NS	NS	NS	NS	NS	NS	NS	NS	NS	NS	NS	NS	NS	NS	NS	NS	NS	NS	NS	NS	NS	NS	NS	NS	NS	NS	NS	NS	NS	NS	NS	NS	NS	NS	NS	NS	NS	NS	NS
Actrt2	Down	NS	NS	NS	NS	NS	NS	NS	NS	NS	NS	Down	NS	NS	NS	NS	NS	NS	NS	NS	NS	NS	Down	NS	NS	NS	NS	NS	NS	NS	NS	NS	NS	Down	NS	NS	NS	NS	NS	NS	NS	NS	NS	NS	Down	NS	NS	NS	NS
Acvr1	NS	NS	NS	NS	NS	NS	NS	NS	NS	NS	NS	Down	NS	NS	NS	NS	NS	NS	NS	NS	NS	NS	Down	NS	NS	NS	NS	NS	NS	NS	NS	NS	NS	NS	NS	NS	NS	NS	NS	NS	NS	NS	NS	NS	NS	NS	NS	NS	NS
Acvr1b	Down	Down	Down	NS	Down	NS	Down	Down	NS	NS	Down	NS	NS	NS	NS	NS	NS	NS	NS	NS	NS	NS	Down	Down	NS	NS	NS	NS	NS	Down	NS	NS	Down	NS	NS	NS	NS	NS	NS	NS	NS	NS	NS	NS	NS	NS	NS	NS	NS
Acvr1c	NS	NS	NS	NS	NS	NS	NS	NS	NS	NS	NS	NS	NS	NS	NS	NS	NS	NS	NS	NS	NS	NS	NS	NS	NS	NS	NS	NS	NS	NS	NS	NS	NS	NS	NS	NS	NS	NS	NS	NS	NS	NS	NS	NS	NS	NS	NS	NS	NS
Acvr2a	Up	NS	NS	NS	NS	NS	NS	NS	NS	NS	NS	NS	NS	NS	NS	NS	NS	NS	NS	NS	NS	NS	NS	NS	NS	NS	NS	NS	NS	NS	NS	NS	NS	NS	NS	NS	NS	NS	NS	NS	NS	NS	NS	NS	NS	NS	NS	NS	NS
Acvr2b	NS	NS	NS	NS	NS	NS	NS	NS	NS	NS	Down	NS	NS	NS	NS	NS	NS	NS	NS	NS	NS	NS	NS	NS	NS	NS	NS	NS	NS	NS	NS	NS	NS	NS	NS	NS	NS	NS	NS	NS	NS	NS	NS	NS	Up	Up	NS	NS	NS
Acvrl1	NS	NS	NS	NS	NS	NS	NS	NS	NS	NS	NS	NS	NS	NS	NS	NS	NS	NS	NS	NS	NS	NS	NS	NS	NS	NS	NS	NS	NS	NS	NS	NS	NS	NS	NS	NS	NS	NS	NS	NS	NS	NS	NS	NS	NS	NS	NS	NS	NS
Acy1	NS	NS	NS	NS	NS	NS	NS	NS	NS	NS	NS	NS	NS	NS	NS	NS	NS	NS	NS	NS	NS	Down	NS	Up	NS	NS	NS	NS	NS	NS	NS	NS	NS	NS	Up	NS	NS	NS	NS	NS	NS	NS	NS	NS	Up	Up	NS	NS	NS
Acy1l2	NS	NS	NS	NS	NS	NS	NS	NS	NS	NS	NS	NS	NS	NS	NS	NS	NS	NS	NS	NS	NS	NS	NS	NS	NS	NS	NS	NS	NS	NS	NS	NS	NS	NS	NS	NS	NS	NS	NS	NS	NS	NS	NS	NS	NS	NS	NS	NS	NS
Acy3	NS	Down	NS	NS	NS	NS	NS	NS	NS	NS	NS	Up	NS	NS	NS	NS	NS	NS	NS	NS	NS	NS	Up	NS	NS	NS	NS	NS	NS	NS	NS	NS	NS	NS	NS	NS	NS	NS	NS	NS	NS	NS	NS	NS	Up	NS	NS	NS	NS
Acyp1	Down	NS	NS	NS	NS	NS	NS	NS	NS	NS	NS	Down	NS	NS	NS	NS	NS	NS	NS	NS	NS	NS	Down	NS	NS	NS	NS	NS	NS	NS	NS	NS	NS	Down	NS	NS	NS	NS	NS	NS	NS	NS	NS	NS	Down	NS	NS	NS	NS
Acyp2	Down	NS	NS	NS	NS	NS	NS	NS	NS	NS	NS	Down	NS	NS	NS	NS	NS	NS	NS	NS	NS	NS	NS	NS	NS	NS	NS	NS	NS	NS	NS	NS	NS	Down	NS	NS	NS	NS	NS	NS	NS	NS	NS	NS	Down	NS	NS	NS	NS
Ada	NS	NS	NS	Down	Down	NS	NS	NS	NS	NS	NS	NS	NS	NS	Down	Down	NS	NS	NS	NS	NS	NS	NS	NS	NS	Down	NS	NS	NS	NS	NS	NS	NS	Up	Up	Up	NS	NS	NS	Up	Up	Up	NS	Up	Up	Up	NS	NS	NS
Adad1	NS	NS	NS	NS	NS	NS	NS	NS	NS	NS	NS	NS	NS	NS	NS	NS	NS	NS	NS	NS	NS	NS	NS	NS	NS	NS	NS	NS	NS	NS	NS	NS	NS	NS	NS	NS	NS	NS	NS	NS	NS	NS	NS	NS	NS	NS	NS	NS	NS
Adal	Up	NS	NS	NS	NS	NS	NS	NS	NS	NS	NS	Up	NS	NS	NS	NS	NS	NS	NS	NS	NS	NS	NS	NS	NS	NS	NS	NS	NS	NS	Down	NS	NS	Up	NS	NS	NS	NS	NS	NS	NS	NS	NS	NS	Up	NS	NS	NS	NS
Adam10	NS	NS	NS	NS	NS	NS	NS	NS	NS	NS	NS	NS	NS	NS	NS	NS	NS	NS	NS	NS	NS	NS	NS	NS	NS	NS	NS	NS	NS	NS	NS	NS	NS	NS	NS	NS	NS	NS	NS	NS	NS	NS	NS	NS	NS	NS	NS	NS	NS
Adam11	Down	NS	NS	NS	NS	NS	NS	NS	NS	NS	NS	Down	NS	NS	NS	NS	NS	NS	NS	NS	NS	NS	NS	NS	NS	NS	NS	NS	NS	NS	NS	NS	NS	Down	NS	NS	NS	NS	NS	NS	NS	NS	NS	NS	NS	NS	NS	NS	NS
Adam12	NS	NS	NS	NS	NS	NS	NS	NS	NS	NS	NS	NS	NS	NS	NS	NS	NS	NS	NS	NS	NS	NS	NS	NS	NS	NS	NS	NS	NS	NS	NS	NS	NS	NS	NS	NS	NS	NS	NS	NS	NS	NS	NS	NS	NS	NS	NS	NS	NS
Adam15	Down	Down	Down	NS	NS	NS	NS	Up	Up	NS	NS	NS	NS	NS	NS	Up	Up	Up	Up	Up	Up	NS	Down	Down	Down	NS	NS	NS	NS	NS	NS	NS	Down	NS	NS	NS	NS	Up	Up	NS	Up	Up	NS	NS	Down	Down	Down	NS	NS
Adam17	Up	Up	Up	Up	Up	Up	Up	NS	NS	Up	Up	Up	NS	NS	NS	NS	NS	NS	NS	Down	NS	NS	Up	NS	NS	NS	NS	NS	NS	NS	Down	NS	NS	Up	NS	NS	NS	NS	NS	NS	NS	Down	NS	NS	Up	NS	NS	NS	NS
Adam1b	NS	NS	NS	NS	NS	NS	NS	NS	NS	NS	NS	NS	NS	NS	NS	NS	NS	NS	NS	NS	NS	NS	NS	NS	NS	NS	NS	NS	NS	NS	NS	NS	NS	NS	NS	NS	NS	NS	NS	NS	NS	NS	NS	NS	NS	NS	NS	NS	NS
Adam2	NS	NS	NS	NS	NS	NS	NS	NS	NS	NS	NS	NS	NS	NS	NS	NS	NS	NS	NS	NS	NS	NS	NS	NS	NS	NS	NS	NS	NS	NS	NS	NS	NS	NS	NS	NS	NS	NS	NS	NS	NS	NS	NS	NS	NS	NS	NS	NS	NS
Adam21	NS	NS	NS	NS	NS	NS	NS	NS	NS	NS	NS	NS	NS	NS	NS	NS	NS	NS	NS	NS	NS	NS	NS	NS	NS	NS	NS	NS	NS	NS	NS	NS	NS	NS	NS	NS	NS	NS	NS	NS	NS	NS	NS	NS	NS	NS	NS	NS	NS
Adam22	Down	NS	NS	NS	NS	NS	NS	NS	NS	NS	NS	Down	NS	NS	NS	NS	NS	NS	NS	NS	NS	NS	Down	NS	NS	NS	NS	NS	NS	NS	NS	NS	NS	Down	NS	NS	NS	NS	NS	NS	NS	NS	NS	NS	NS	NS	NS	Up	NS
Adam23	NS	NS	NS	NS	Down	Down	NS	NS	NS	NS	NS	NS	NS	NS	NS	NS	NS	NS	NS	NS	NS	NS	Up	Up	NS	NS	NS	NS	NS	NS	NS	NS	Up	NS	NS	NS	NS	Down	Down	NS	NS	NS	NS	NS	NS	NS	NS	NS	NS
Adam24	Down	NS	NS	NS	NS	NS	NS	NS	NS	NS	NS	Down	NS	NS	NS	NS	NS	NS	NS	NS	NS	NS	Down	NS	NS	NS	NS	NS	NS	NS	NS	NS	NS	Down	NS	NS	NS	NS	NS	NS	NS	NS	NS	NS	Down	NS	NS	NS	NS
Adam25	NS	NS	NS	NS	NS	NS	NS	NS	NS	NS	NS	NS	NS	NS	NS	NS	NS	NS	NS	NS	NS	NS	NS	NS	NS	NS	NS	NS	NS	NS	NS	NS	NS	NS	NS	NS	NS	NS	NS	NS	NS	NS	NS	NS	NS	NS	NS	NS	NS
Adam26a	NS	NS	NS	NS	NS	NS	NS	NS	NS	NS	NS	NS	NS	NS	NS	NS	NS	NS	NS	NS	NS	NS	NS	NS	NS	NS	NS	NS	NS	NS	NS	NS	NS	NS	NS	NS	NS	NS	NS	NS	NS	NS	NS	NS	NS	NS	NS	NS	NS
Adam28	NS	NS	NS	NS	NS	NS	NS	NS	NS	NS	NS	NS	NS	NS	NS	NS	NS	NS	NS	NS	NS	NS	NS	NS	NS	NS	NS	NS	NS	NS	NS	NS	NS	NS	NS	NS	NS	NS	NS	NS	NS	NS	NS	NS	NS	NS	NS	NS	NS
Adam29	NS	NS	NS	NS	NS	NS	NS	NS	NS	NS	NS	NS	NS	NS	NS	NS	NS	NS	NS	NS	NS	NS	NS	NS	NS	NS	NS	NS	NS	NS	NS	NS	NS	NS	NS	NS	NS	NS	NS	NS	NS	NS	NS	NS	NS	NS	NS	NS	NS
Adam3	NS	NS	NS	NS	NS	NS	NS	NS	NS	NS	NS	NS	NS	NS	NS	NS	NS	NS	NS	NS	NS	NS	NS	NS	NS	NS	NS	NS	NS	NS	NS	NS	NS	NS	NS	NS	NS	NS	NS	NS	NS	NS	NS	NS	NS	NS	NS	NS	NS
Adam30	NS	NS	NS	NS	NS	NS	NS	NS	NS	NS	NS	NS	NS	NS	NS	NS	NS	NS	NS	NS	NS	NS	NS	NS	NS	NS	NS	NS	NS	NS	NS	NS	NS	NS	NS	NS	NS	NS	NS	NS	NS	NS	NS	NS	NS	NS	NS	NS	NS
Adam32	Down	Down	NS	NS	NS	Up	Up	NS	NS	NS	NS	Down	Down	NS	NS	NS	NS	Up	NS	NS	NS	NS	Down	Down	NS	NS	NS	NS	NS	NS	NS	NS	NS	Down	Down	NS	NS	NS	NS	NS	NS	NS	NS	NS	Down	Down	NS	NS	NS
Adam33	NS	NS	NS	NS	NS	NS	NS	NS	NS	NS	NS	NS	NS	NS	NS	NS	NS	NS	NS	NS	NS	NS	NS	NS	NS	NS	NS	NS	NS	NS	NS	NS	NS	NS	NS	NS	NS	NS	NS	NS	NS	NS	NS	NS	NS	NS	NS	NS	NS
Adam39	NS	NS	NS	NS	NS	NS	NS	NS	NS	NS	NS	NS	NS	NS	NS	NS	NS	NS	NS	NS	NS	NS	NS	NS	NS	NS	NS	NS	NS	NS	NS	NS	NS	NS	NS	NS	NS	NS	NS	NS	NS	NS	NS	NS	NS	NS	NS	NS	NS
Adam4	NS	NS	NS	NS	NS	NS	NS	NS	NS	NS	NS	NS	NS	NS	NS	NS	NS	NS	NS	NS	NS	NS	NS	NS	NS	NS	NS	NS	NS	NS	NS	NS	NS	NS	NS	NS	NS	NS	NS	NS	NS	NS	NS	NS	NS	NS	NS	NS	NS
Adam6	NS	NS	NS	NS	NS	NS	NS	NS	NS	NS	NS	NS	NS	NS	NS	NS	NS	NS	NS	NS	NS	NS	NS	NS	NS	NS	NS	NS	NS	NS	NS	NS	NS	NS	NS	NS	NS	NS	NS	NS	NS	NS	NS	NS	NS	NS	NS	NS	NS
Adam7	NS	NS	NS	NS	NS	NS	NS	NS	NS	NS	NS	NS	NS	NS	NS	NS	NS	NS	NS	NS	NS	NS	NS	NS	NS	NS	NS	NS	NS	NS	NS	NS	NS	NS	NS	NS	NS	NS	NS	NS	NS	NS	NS	NS	NS	NS	NS	NS	NS
Adam8	NS	NS	NS	NS	NS	NS	NS	NS	NS	NS	NS	NS	NS	NS	NS	NS	NS	NS	NS	NS	NS	NS	NS	NS	NS	NS	NS	NS	NS	NS	NS	NS	NS	NS	NS	NS	NS	NS	NS	NS	NS	NS	NS	NS	NS	NS	NS	NS	NS
Adam9	NS	NS	NS	NS	NS	NS	NS	NS	NS	NS	NS	Up	NS	NS	NS	NS	NS	Up	NS	NS	NS	NS	NS	NS	NS	NS	NS	NS	NS	NS	NS	NS	NS	NS	NS	NS	NS	NS	NS	NS	NS	Down	NS	NS	NS	NS	NS	NS	NS
Adamdec1	NS	NS	NS	NS	NS	NS	NS	NS	NS	NS	NS	NS	NS	NS	NS	NS	NS	NS	NS	NS	NS	NS	NS	NS	NS	NS	NS	NS	NS	NS	NS	NS	NS	NS	NS	NS	NS	NS	NS	NS	NS	NS	NS	NS	NS	NS	NS	NS	NS
Adamts1	NS	NS	NS	NS	NS	NS	NS	NS	NS	NS	NS	NS	NS	NS	NS	NS	NS	NS	NS	NS	NS	NS	NS	NS	NS	NS	NS	NS	NS	NS	NS	NS	NS	NS	NS	NS	NS	NS	NS	NS	NS	NS	NS	NS	NS	NS	NS	NS	NS
Adamts12	NS	NS	NS	NS	NS	NS	NS	NS	NS	NS	NS	NS	NS	NS	NS	NS	NS	NS	NS	NS	NS	NS	NS	NS	NS	NS	NS	NS	NS	NS	NS	NS	NS	NS	NS	NS	NS	NS	NS	NS	NS	NS	NS	NS	NS	NS	NS	NS	NS
Adamts13	NS	NS	NS	NS	NS	NS	NS	NS	NS	NS	NS	NS	NS	NS	NS	NS	NS	NS	NS	NS	NS	NS	NS	NS	NS	NS	NS	NS	NS	NS	NS	NS	NS	NS	NS	NS	NS	NS	NS	NS	NS	NS	NS	NS	NS	NS	NS	NS	NS
Adamts15	NS	NS	NS	NS	NS	NS	NS	NS	NS	NS	NS	NS	NS	NS	NS	NS	NS	NS	NS	NS	NS	NS	NS	NS	NS	NS	NS	NS	NS	NS	NS	NS	NS	NS	NS	NS	NS	NS	NS	NS	NS	NS	NS	NS	NS	NS	NS	NS	NS
Adamts16	NS	NS	NS	NS	NS	NS	NS	NS	NS	NS	NS	NS	NS	NS	NS	NS	NS	NS	NS	NS	NS	NS	NS	NS	NS	NS	NS	NS	NS	NS	NS	NS	NS	NS	NS	NS	NS	NS	NS	NS	NS	NS	NS	NS	NS	NS	NS	NS	NS
Adamts17	NS	NS	NS	NS	NS	NS	NS	NS	NS	NS	NS	NS	NS	NS	NS	NS	NS	NS	NS	NS	NS	NS	NS	NS	NS	NS	NS	NS	NS	NS	NS	NS	NS	NS	NS	NS	NS	NS	NS	NS	NS	NS	NS	NS	NS	NS	NS	NS	NS
Adamts19	NS	NS	NS	NS	NS	NS	NS	NS	NS	NS	NS	NS	NS	NS	NS	NS	NS	NS	NS	NS	NS	NS	NS	NS	NS	NS	NS	NS	NS	NS	NS	NS	NS	NS	NS	NS	NS	NS	NS	NS	NS	NS	NS	NS	NS	NS	NS	NS	NS
Adamts2	NS	NS	NS	NS	NS	NS	NS	NS	NS	NS	NS	NS	NS	NS	NS	NS	NS	NS	NS	NS	NS	NS	NS	NS	NS	NS	NS	NS	NS	NS	NS	NS	NS	NS	NS	NS	NS	NS	NS	NS	NS	NS	NS	NS	NS	NS	NS	NS	NS
Adamts20	NS	NS	NS	NS	NS	NS	NS	NS	NS	NS	NS	NS	NS	NS	NS	NS	NS	NS	NS	NS	NS	NS	NS	NS	NS	NS	NS	NS	NS	NS	NS	NS	NS	NS	NS	NS	NS	NS	NS	NS	NS	NS	NS	NS	NS	NS	NS	NS	NS
Adamts3	NS	NS	NS	NS	NS	NS	NS	NS	NS	NS	NS	NS	NS	NS	NS	NS	NS	NS	NS	NS	NS	NS	NS	NS	NS	NS	NS	NS	NS	NS	NS	NS	NS	NS	NS	NS	NS	NS	NS	NS	NS	NS	NS	NS	NS	NS	NS	NS	NS
Adamts7	Down	NS	NS	NS	NS	NS	NS	NS	NS	NS	NS	Down	NS	NS	NS	NS	NS	NS	NS	NS	NS	NS	Down	NS	NS	NS	NS	NS	NS	NS	NS	NS	NS	Down	NS	NS	NS	NS	NS	NS	NS	NS	NS	NS	NS	NS	NS	NS	NS
Adamts8	Down	NS	NS	NS	NS	NS	NS	NS	NS	NS	NS	NS	NS	NS	NS	NS	Up	NS	NS	NS	NS	NS	Down	NS	NS	NS	NS	NS	NS	NS	NS	NS	NS	Down	NS	NS	NS	NS	NS	NS	NS	NS	NS	NS	Down	NS	NS	NS	NS
Adamtsl2	NS	NS	NS	NS	NS	NS	NS	NS	NS	NS	NS	NS	NS	NS	NS	NS	NS	NS	NS	NS	NS	NS	NS	NS	NS	NS	NS	NS	NS	NS	NS	NS	NS	NS	NS	NS	NS	NS	NS	NS	NS	NS	NS	NS	NS	NS	NS	NS	NS
Adamtsl4	NS	Up	NS	NS	Up	NS	NS	Up	NS	NS	NS	NS	NS	NS	NS	NS	NS	NS	NS	NS	NS	NS	NS	NS	NS	NS	NS	NS	NS	NS	NS	NS	NS	NS	NS	NS	NS	NS	NS	NS	NS	NS	NS	NS	NS	NS	NS	NS	NS
Adamtsl5	Up	Up	NS	NS	Up	NS	NS	NS	NS	Up	NS	NS	NS	NS	NS	NS	NS	NS	NS	NS	NS	Down	NS	NS	NS	NS	NS	NS	NS	NS	NS	NS	Down	NS	NS	NS	NS	NS	NS	NS	NS	NS	NS	NS	NS	NS	NS	NS	NS
Adap1	NS	NS	Down	Down	NS	NS	Down	NS	NS	Down	NS	NS	NS	Down	NS	NS	NS	Down	NS	NS	NS	NS	Up	Up	NS	NS	Up	NS	NS	Up	Up	NS	Up	NS	NS	NS	NS	NS	NS	NS	NS	NS	NS	NS	NS	NS	Down	NS	NS
Adap2	NS	NS	NS	NS	NS	NS	NS	NS	NS	NS	NS	NS	NS	NS	NS	NS	NS	NS	NS	NS	NS	NS	NS	NS	NS	NS	NS	NS	NS	NS	NS	NS	NS	NS	NS	NS	NS	NS	NS	NS	NS	NS	NS	NS	NS	NS	NS	NS	NS
Adar	NS	NS	NS	NS	NS	NS	NS	NS	NS	NS	NS	NS	NS	NS	NS	NS	NS	NS	NS	NS	NS	Up	NS	NS	NS	NS	NS	NS	NS	NS	NS	NS	Up	NS	NS	NS	NS	NS	NS	NS	NS	NS	NS	NS	NS	NS	NS	NS	NS
Adarb1	Down	NS	NS	NS	NS	NS	NS	NS	NS	NS	NS	NS	NS	NS	NS	NS	NS	NS	NS	NS	NS	NS	NS	NS	NS	NS	NS	NS	NS	NS	NS	NS	NS	NS	NS	NS	NS	NS	NS	NS	NS	NS	NS	NS	NS	NS	NS	NS	NS
Adat1	Up	NS	NS	NS	NS	NS	NS	NS	NS	NS	NS	Up	NS	NS	NS	NS	NS	NS	NS	NS	NS	NS	Up	NS	NS	NS	NS	NS	NS	NS	NS	NS	NS	NS	NS	NS	NS	NS	NS	Down	NS	NS	NS	NS	Up	NS	NS	NS	NS
Adc	NS	NS	NS	NS	NS	NS	NS	NS	NS	NS	NS	NS	NS	NS	NS	NS	NS	NS	NS	NS	NS	NS	NS	NS	NS	NS	NS	NS	NS	NS	NS	NS	NS	NS	NS	NS	NS	NS	NS	NS	NS	NS	NS	NS	NS	NS	NS	NS	NS
Adck1	NS	NS	NS	NS	NS	NS	NS	NS	NS	NS	NS	Up	NS	NS	NS	NS	NS	NS	NS	NS	NS	NS	NS	NS	NS	NS	NS	NS	NS	NS	NS	NS	NS	Up	NS	NS	NS	NS	NS	NS	NS	NS	NS	NS	NS	NS	NS	NS	NS
Adck2	NS	NS	NS	NS	NS	NS	Down	NS	NS	NS	NS	NS	NS	NS	NS	NS	NS	NS	NS	NS	NS	NS	NS	NS	NS	NS	NS	NS	NS	NS	NS	NS	NS	NS	NS	NS	NS	NS	NS	NS	NS	NS	NS	NS	NS	NS	NS	NS	NS
Adck5	Down	NS	NS	NS	NS	NS	NS	NS	NS	NS	NS	NS	NS	NS	NS	Up	Up	NS	Up	Up	NS	NS	Down	Down	NS	NS	NS	NS	NS	NS	NS	Down	NS	Down	NS	NS	NS	NS	NS	NS	NS	NS	NS	NS	Down	NS	NS	NS	NS
Adcy1	Down	NS	NS	NS	NS	NS	NS	Down	NS	NS	NS	Down	NS	NS	NS	NS	NS	NS	NS	NS	NS	NS	NS	NS	NS	NS	NS	NS	NS	NS	NS	NS	NS	Down	NS	NS	NS	NS	NS	NS	NS	NS	NS	NS	Down	NS	NS	NS	NS
Adcy10	NS	NS	NS	NS	NS	NS	NS	NS	NS	NS	NS	NS	NS	NS	NS	NS	NS	NS	NS	NS	NS	NS	NS	NS	NS	NS	NS	NS	NS	NS	NS	NS	NS	NS	NS	NS	NS	NS	NS	NS	NS	NS	NS	NS	NS	NS	NS	NS	NS
Adcy2	NS	NS	NS	NS	NS	NS	NS	NS	NS	NS	NS	NS	NS	NS	NS	NS	NS	NS	NS	NS	NS	NS	NS	NS	NS	NS	NS	NS	NS	NS	NS	NS	NS	NS	NS	NS	NS	NS	NS	NS	NS	NS	NS	NS	NS	NS	NS	NS	NS
Adcy4	NS	NS	NS	NS	NS	NS	NS	NS	NS	NS	NS	NS	NS	NS	NS	NS	NS	NS	NS	NS	NS	NS	NS	NS	NS	NS	NS	NS	NS	NS	NS	NS	NS	NS	NS	NS	NS	NS	NS	NS	NS	NS	NS	NS	NS	NS	NS	NS	NS
Adcy5	NS	NS	NS	NS	NS	NS	NS	NS	NS	NS	NS	NS	NS	NS	NS	NS	NS	NS	NS	NS	NS	NS	NS	NS	NS	NS	NS	NS	NS	NS	NS	NS	NS	NS	NS	NS	NS	NS	NS	NS	NS	NS	NS	NS	NS	NS	NS	NS	NS
Adcy6	NS	Up	NS	NS	NS	NS	NS	NS	NS	NS	NS	NS	NS	NS	NS	NS	NS	NS	NS	NS	NS	Down	NS	NS	NS	NS	NS	NS	NS	NS	NS	NS	Down	NS	NS	NS	NS	NS	NS	NS	NS	NS	NS	Down	NS	Up	NS	NS	NS
Adcy7	NS	NS	NS	NS	NS	NS	NS	NS	NS	NS	NS	NS	NS	NS	NS	NS	NS	NS	NS	NS	NS	NS	NS	NS	NS	NS	NS	NS	NS	NS	NS	NS	NS	NS	NS	NS	NS	NS	NS	NS	NS	NS	NS	NS	NS	NS	NS	NS	NS
Adcy8	NS	NS	NS	NS	NS	NS	NS	NS	NS	NS	NS	NS	NS	NS	NS	NS	NS	NS	NS	NS	NS	NS	NS	NS	NS	NS	NS	NS	NS	NS	NS	NS	NS	NS	NS	NS	NS	NS	NS	NS	NS	NS	NS	NS	NS	NS	NS	NS	NS
Adcy9	Up	NS	NS	NS	Up	NS	NS	Up	Up	NS	NS	NS	NS	NS	NS	NS	NS	NS	NS	NS	NS	NS	NS	NS	NS	NS	NS	NS	NS	NS	NS	NS	NS	NS	NS	NS	NS	NS	NS	NS	NS	NS	NS	NS	NS	Down	NS	NS	NS
Adcyap1	NS	NS	NS	NS	NS	NS	NS	NS	NS	NS	NS	NS	NS	NS	NS	NS	NS	NS	NS	NS	NS	NS	NS	NS	NS	NS	NS	NS	NS	NS	NS	NS	NS	NS	NS	NS	NS	NS	NS	NS	NS	NS	NS	NS	NS	NS	NS	NS	NS
Adcyap1r1	Down	NS	NS	NS	NS	NS	NS	NS	NS	NS	NS	Down	NS	NS	NS	NS	NS	NS	NS	NS	NS	NS	Down	NS	NS	NS	NS	NS	NS	NS	NS	NS	NS	NS	NS	NS	NS	NS	NS	NS	NS	NS	NS	NS	NS	NS	NS	NS	NS
Add1	NS	NS	NS	NS	NS	NS	NS	NS	NS	NS	NS	NS	NS	NS	NS	Up	NS	NS	Up	NS	NS	Up	NS	NS	NS	NS	NS	NS	NS	NS	NS	NS	NS	NS	NS	NS	NS	NS	NS	NS	NS	NS	NS	NS	NS	NS	NS	NS	NS
Add2	NS	NS	NS	NS	NS	NS	NS	NS	NS	NS	NS	NS	NS	NS	NS	NS	NS	NS	NS	NS	NS	NS	NS	NS	NS	NS	NS	NS	NS	NS	NS	NS	NS	NS	NS	NS	NS	NS	NS	NS	NS	NS	NS	NS	NS	NS	NS	NS	NS
Add3	NS	NS	NS	Down	Down	Down	Down	Down	Down	Down	NS	Up	Up	NS	NS	NS	NS	NS	NS	NS	NS	Up	NS	NS	NS	NS	NS	NS	NS	NS	Down	NS	NS	Up	Up	NS	NS	NS	NS	NS	NS	NS	NS	NS	Up	Up	NS	NS	NS
Adfp	Down	Down	NS	NS	NS	NS	NS	NS	NS	NS	NS	NS	NS	NS	Up	Up	Up	Up	Up	Up	Up	Up	Down	Down	NS	NS	NS	NS	NS	NS	NS	NS	NS	Down	Down	NS	NS	NS	NS	NS	NS	NS	NS	NS	Down	Down	Down	NS	NS
Adh1	NS	Down	Down	Down	Down	Down	Up	Up	Up	NS	Down	NS	Down	Down	Down	Down	Down	Up	Up	Up	NS	Down	NS	Down	Down	Down	Down	Down	Up	Up	Up	NS	Down	NS	Down	Down	Down	Down	Down	Up	Up	Up	NS	Down	NS	Down	Down	Down	Down
Adh4	NS	NS	NS	NS	NS	NS	NS	NS	NS	NS	NS	NS	NS	NS	NS	NS	NS	NS	NS	NS	NS	NS	NS	NS	NS	NS	NS	NS	NS	NS	NS	NS	NS	NS	NS	NS	NS	NS	NS	NS	NS	NS	NS	NS	NS	NS	NS	NS	NS
Adh5	NS	NS	NS	NS	NS	NS	Down	Down	Down	NS	NS	NS	NS	NS	NS	NS	NS	NS	Down	Down	NS	NS	Up	Up	NS	NS	NS	NS	NS	NS	NS	NS	NS	Up	NS	NS	NS	NS	NS	NS	NS	NS	NS	NS	Up	Up	NS	NS	NS
Adh7	NS	NS	NS	NS	NS	NS	NS	NS	NS	NS	NS	NS	NS	NS	NS	NS	NS	NS	NS	NS	NS	NS	NS	NS	NS	NS	NS	NS	NS	NS	NS	NS	NS	NS	NS	NS	NS	NS	NS	NS	NS	NS	NS	NS	NS	NS	NS	NS	NS
Adhfe1	Down	NS	NS	NS	NS	NS	NS	NS	NS	NS	NS	Down	NS	NS	NS	NS	NS	NS	NS	NS	NS	NS	Down	NS	NS	NS	NS	NS	NS	NS	NS	NS	NS	Down	NS	NS	NS	NS	NS	NS	NS	NS	NS	NS	Down	NS	NS	NS	NS
Adi1	NS	NS	NS	NS	NS	NS	NS	NS	NS	NS	NS	Up	NS	NS	NS	NS	NS	NS	NS	NS	NS	NS	NS	NS	NS	NS	NS	NS	NS	NS	NS	NS	NS	NS	NS	NS	NS	NS	NS	NS	NS	NS	NS	NS	Up	NS	NS	NS	NS
Adipoq	NS	NS	NS	NS	NS	NS	NS	NS	NS	NS	NS	NS	NS	NS	NS	NS	NS	NS	NS	NS	NS	NS	NS	NS	NS	NS	NS	NS	NS	NS	NS	NS	NS	NS	NS	NS	NS	NS	NS	NS	NS	NS	NS	NS	NS	NS	NS	NS	NS
Adipor1	NS	NS	NS	NS	NS	NS	NS	NS	NS	NS	NS	NS	NS	NS	NS	NS	NS	NS	NS	NS	NS	NS	NS	NS	NS	NS	NS	NS	NS	NS	NS	NS	NS	NS	NS	NS	NS	NS	NS	NS	NS	NS	NS	NS	NS	NS	NS	NS	NS
Adk	Up	NS	NS	NS	Down	NS	NS	NS	Down	Down	NS	NS	NS	NS	Down	Down	Down	NS	Down	Down	Down	NS	Up	Up	NS	NS	NS	NS	NS	NS	NS	NS	NS	Up	Up	NS	NS	NS	NS	NS	NS	NS	NS	NS	Up	Up	Up	NS	NS
Adm	Down	NS	NS	NS	NS	NS	NS	NS	NS	NS	NS	Down	NS	NS	NS	NS	NS	NS	NS	NS	NS	NS	Down	NS	NS	NS	NS	NS	NS	NS	NS	NS	NS	Down	NS	NS	NS	NS	NS	NS	NS	NS	NS	NS	NS	NS	NS	NS	NS
Adm2	Down	NS	NS	NS	NS	NS	NS	NS	NS	NS	NS	Down	NS	NS	NS	NS	NS	NS	NS	NS	NS	NS	Down	NS	NS	NS	NS	NS	NS	NS	NS	NS	NS	Down	NS	NS	NS	NS	NS	NS	NS	NS	NS	NS	NS	NS	NS	NS	NS
Adnp	Up	NS	NS	NS	NS	NS	NS	NS	NS	NS	NS	Up	NS	NS	NS	NS	NS	NS	NS	NS	NS	NS	Up	NS	NS	NS	NS	NS	NS	NS	NS	NS	NS	Up	NS	NS	NS	NS	NS	NS	NS	NS	NS	NS	Up	NS	NS	NS	NS
Ado	NS	Down	NS	Down	NS	NS	Down	NS	NS	NS	NS	NS	NS	NS	NS	NS	NS	NS	NS	NS	NS	NS	NS	NS	NS	NS	NS	NS	NS	NS	NS	NS	NS	NS	NS	NS	NS	NS	NS	NS	NS	NS	NS	NS	NS	NS	Up	NS	Up
Adora1	NS	NS	NS	Down	Down	Down	NS	NS	NS	Down	Down	Up	Up	NS	NS	NS	NS	Up	Up	Up	NS	Down	NS	NS	NS	Down	Down	Down	NS	NS	NS	Down	Down	Up	Up	Up	Up	Up	Up	Up	Up	Up	Up	NS	NS	NS	NS	Down	Down
Adora2a	NS	NS	NS	NS	NS	NS	NS	NS	NS	NS	NS	NS	NS	NS	NS	NS	NS	NS	NS	NS	NS	NS	NS	NS	NS	NS	NS	NS	NS	NS	NS	NS	NS	NS	NS	NS	NS	NS	NS	NS	NS	NS	NS	NS	NS	NS	NS	NS	NS
Adora2b	NS	NS	NS	NS	NS	NS	NS	NS	NS	NS	NS	NS	NS	NS	NS	NS	NS	NS	NS	NS	NS	NS	NS	NS	NS	NS	NS	NS	NS	NS	NS	NS	NS	NS	NS	NS	NS	NS	NS	NS	NS	NS	NS	NS	NS	NS	NS	NS	NS
Adora3	NS	NS	NS	NS	NS	NS	NS	NS	NS	NS	NS	NS	NS	NS	NS	NS	NS	NS	NS	NS	NS	NS	NS	NS	NS	NS	NS	NS	NS	NS	NS	NS	NS	NS	NS	NS	NS	NS	NS	NS	NS	NS	NS	NS	NS	NS	NS	NS	NS
Adpgk	NS	Down	NS	NS	NS	NS	NS	NS	NS	NS	NS	NS	NS	NS	NS	NS	NS	NS	NS	NS	NS	NS	NS	NS	NS	NS	NS	NS	NS	NS	NS	NS	NS	NS	NS	NS	NS	NS	NS	NS	NS	NS	NS	NS	NS	Down	NS	NS	NS
Adprh	NS	NS	NS	NS	NS	NS	NS	Down	NS	NS	NS	NS	Up	NS	NS	NS	NS	NS	NS	NS	NS	NS	NS	Up	NS	NS	NS	NS	NS	NS	NS	NS	NS	NS	Up	NS	NS	NS	NS	NS	NS	NS	NS	NS	Down	NS	NS	Down	Down
Adprhl1	NS	NS	NS	NS	NS	NS	NS	NS	NS	NS	NS	NS	NS	NS	NS	NS	NS	NS	NS	NS	NS	NS	NS	NS	NS	NS	NS	NS	NS	NS	NS	NS	NS	NS	NS	NS	NS	NS	NS	NS	NS	NS	NS	NS	NS	NS	NS	NS	NS
Adprhl2	NS	NS	NS	NS	NS	NS	NS	NS	NS	NS	NS	NS	NS	NS	NS	NS	NS	NS	NS	NS	NS	NS	NS	NS	NS	NS	NS	NS	NS	NS	NS	NS	NS	NS	NS	NS	NS	NS	NS	NS	NS	NS	NS	NS	NS	NS	NS	NS	NS
Adra1a	NS	NS	NS	NS	NS	NS	NS	NS	NS	NS	NS	NS	NS	NS	NS	NS	NS	NS	NS	NS	NS	NS	NS	NS	NS	NS	NS	NS	NS	NS	NS	NS	NS	NS	NS	NS	NS	NS	NS	NS	NS	NS	NS	NS	NS	NS	NS	NS	NS
Adra1d	NS	NS	NS	NS	NS	NS	NS	NS	NS	NS	NS	NS	NS	NS	NS	NS	NS	NS	NS	NS	NS	NS	NS	NS	NS	NS	NS	NS	NS	NS	NS	NS	NS	NS	NS	NS	NS	NS	NS	NS	NS	NS	NS	NS	NS	NS	NS	NS	NS
Adra2a	Down	NS	NS	NS	NS	NS	NS	NS	NS	NS	NS	Down	NS	NS	NS	NS	NS	NS	NS	NS	NS	NS	Down	NS	NS	NS	NS	NS	NS	NS	NS	NS	NS	Down	NS	NS	NS	NS	NS	NS	NS	NS	NS	NS	Down	NS	NS	NS	NS
Adra2b	NS	NS	NS	NS	NS	NS	NS	NS	NS	NS	NS	NS	NS	NS	NS	NS	NS	NS	NS	NS	NS	NS	NS	NS	NS	NS	NS	NS	NS	NS	NS	NS	NS	NS	NS	NS	NS	NS	NS	NS	NS	NS	NS	NS	NS	NS	NS	NS	NS
Adra2c	NS	NS	NS	NS	NS	NS	NS	NS	NS	NS	NS	NS	NS	NS	NS	NS	NS	NS	NS	NS	NS	NS	NS	NS	NS	NS	NS	NS	NS	NS	NS	NS	NS	Down	NS	NS	NS	NS	NS	NS	NS	NS	NS	NS	NS	NS	NS	NS	NS
Adrb1	NS	NS	NS	NS	NS	NS	NS	NS	NS	NS	NS	NS	NS	NS	NS	NS	NS	NS	NS	NS	NS	NS	NS	NS	NS	NS	NS	NS	NS	NS	NS	NS	NS	NS	NS	NS	NS	NS	NS	NS	NS	NS	NS	NS	NS	NS	NS	NS	NS
Adrb2	NS	NS	NS	NS	NS	NS	NS	NS	Down	NS	NS	NS	NS	NS	NS	NS	NS	NS	NS	Down	NS	NS	Up	NS	NS	NS	NS	NS	NS	NS	NS	NS	NS	NS	NS	NS	NS	NS	NS	NS	NS	Down	NS	NS	NS	NS	NS	NS	NS
Adrb3	Down	NS	NS	NS	NS	NS	NS	NS	NS	NS	NS	Down	NS	NS	NS	NS	NS	NS	NS	NS	NS	NS	NS	NS	NS	NS	NS	NS	NS	NS	NS	NS	NS	Down	NS	NS	NS	NS	NS	NS	NS	NS	NS	NS	Down	Down	NS	NS	NS
Adrbk1	NS	NS	NS	NS	NS	NS	NS	NS	Up	NS	NS	NS	NS	NS	NS	NS	NS	NS	Up	Up	NS	NS	NS	NS	NS	NS	NS	NS	NS	NS	Up	NS	NS	NS	NS	NS	NS	NS	NS	NS	Up	Up	NS	NS	NS	NS	NS	NS	NS
Adrbk2	NS	NS	NS	NS	NS	NS	NS	NS	NS	NS	NS	NS	NS	NS	NS	NS	NS	NS	NS	NS	NS	NS	NS	NS	NS	NS	NS	NS	NS	NS	NS	NS	NS	NS	NS	NS	NS	NS	NS	NS	NS	NS	NS	NS	NS	NS	NS	NS	NS
Adrm1	NS	NS	NS	NS	Up	NS	NS	Up	Up	NS	NS	NS	NS	NS	NS	Up	NS	NS	Up	Up	NS	NS	Down	NS	NS	NS	NS	NS	NS	NS	Up	NS	NS	Down	NS	NS	NS	NS	NS	NS	Up	Up	NS	NS	Down	Down	Down	NS	NS
Adss	NS	NS	NS	NS	NS	NS	NS	NS	Down	NS	NS	NS	NS	NS	NS	NS	NS	NS	NS	Down	NS	NS	NS	NS	NS	NS	NS	NS	NS	NS	Down	NS	NS	NS	NS	NS	NS	NS	NS	NS	Down	Down	NS	NS	NS	NS	NS	NS	NS
Adssl1	NS	NS	NS	NS	NS	NS	NS	NS	NS	NS	NS	Up	NS	NS	NS	NS	NS	NS	NS	NS	NS	NS	NS	NS	NS	NS	NS	NS	NS	NS	NS	NS	NS	NS	NS	NS	NS	NS	NS	NS	NS	NS	NS	NS	NS	NS	NS	NS	NS
Aebp1	NS	NS	NS	NS	NS	NS	NS	NS	NS	NS	NS	NS	NS	NS	NS	NS	NS	NS	NS	NS	NS	NS	NS	NS	NS	NS	NS	NS	NS	NS	NS	NS	NS	NS	NS	NS	NS	NS	NS	NS	NS	NS	NS	NS	NS	NS	NS	NS	NS
Aebp2	Up	Up	Up	Up	Up	Up	Up	Up	Up	Up	Up	NS	NS	NS	NS	NS	NS	NS	NS	NS	NS	NS	NS	NS	NS	NS	NS	NS	NS	NS	NS	NS	NS	Down	NS	NS	NS	Down	NS	Down	Down	Down	NS	Down	NS	NS	NS	NS	NS
Aen	NS	NS	NS	NS	NS	NS	NS	NS	NS	NS	NS	NS	NS	NS	NS	Down	NS	NS	Down	NS	NS	NS	NS	NS	NS	NS	NS	NS	NS	NS	NS	NS	NS	NS	NS	NS	NS	NS	NS	NS	NS	NS	NS	NS	NS	NS	NS	NS	NS
Aes	Down	NS	Down	Down	NS	NS	Down	NS	NS	Down	NS	NS	NS	NS	Down	NS	NS	Down	NS	NS	NS	NS	Up	Up	NS	NS	Up	NS	NS	NS	Up	NS	Up	NS	NS	NS	NS	NS	NS	NS	NS	Up	NS	NS	NS	NS	NS	Down	NS
Afap1	NS	NS	NS	NS	NS	NS	NS	NS	NS	NS	NS	NS	NS	NS	NS	NS	NS	NS	NS	NS	NS	NS	NS	NS	NS	NS	NS	NS	NS	NS	NS	NS	NS	NS	NS	NS	NS	NS	NS	NS	NS	NS	NS	NS	NS	NS	NS	NS	NS
Afap1l1	NS	NS	NS	NS	NS	NS	NS	NS	NS	NS	NS	NS	NS	NS	NS	NS	NS	NS	NS	NS	NS	NS	NS	NS	NS	NS	NS	NS	NS	NS	NS	NS	NS	NS	NS	NS	NS	NS	NS	NS	NS	NS	NS	NS	NS	NS	NS	NS	NS
Afap1l2	NS	NS	NS	NS	NS	NS	NS	NS	NS	NS	NS	NS	NS	NS	NS	NS	NS	NS	NS	NS	NS	NS	NS	NS	NS	NS	NS	NS	NS	NS	NS	NS	NS	NS	NS	NS	NS	NS	NS	NS	NS	NS	NS	NS	NS	NS	NS	NS	NS
Aff1	NS	Up	Up	NS	NS	NS	NS	NS	NS	Up	Up	NS	NS	NS	NS	NS	NS	NS	NS	NS	NS	NS	Down	NS	NS	NS	NS	NS	NS	NS	NS	NS	NS	Down	NS	NS	NS	NS	NS	NS	Down	Down	NS	NS	Down	NS	NS	NS	NS
Aff2	NS	NS	NS	NS	NS	NS	NS	NS	NS	NS	NS	NS	NS	NS	NS	NS	NS	NS	NS	NS	NS	NS	NS	NS	NS	NS	NS	NS	NS	NS	NS	NS	NS	NS	NS	NS	NS	NS	NS	NS	NS	NS	NS	NS	NS	NS	NS	NS	NS
Aff4	NS	NS	NS	NS	NS	NS	NS	NS	NS	NS	NS	NS	NS	NS	NS	NS	NS	NS	NS	NS	NS	NS	Up	NS	NS	NS	NS	NS	NS	NS	NS	NS	NS	NS	NS	NS	NS	NS	NS	NS	NS	NS	NS	NS	NS	NS	NS	NS	NS
Afg3l1	NS	NS	NS	NS	NS	NS	NS	NS	NS	NS	NS	NS	NS	NS	NS	NS	NS	NS	NS	NS	NS	NS	NS	NS	NS	NS	NS	NS	NS	NS	NS	NS	NS	NS	NS	NS	NS	NS	NS	NS	NS	Up	NS	NS	NS	NS	NS	NS	NS
Afg3l2	NS	NS	Down	Down	Down	Down	Down	NS	NS	Down	NS	Up	NS	NS	NS	NS	NS	NS	NS	NS	NS	NS	Up	NS	NS	NS	NS	NS	NS	NS	NS	NS	NS	Up	NS	NS	NS	NS	NS	NS	NS	NS	NS	NS	Up	NS	NS	NS	NS
Afm	NS	NS	NS	NS	NS	NS	NS	NS	NS	NS	NS	NS	NS	NS	NS	NS	NS	NS	NS	NS	NS	NS	NS	NS	NS	NS	NS	NS	NS	NS	NS	NS	NS	NS	NS	NS	NS	NS	NS	NS	NS	NS	NS	NS	NS	NS	NS	NS	NS
Afmid	NS	Up	Up	Up	Up	Up	Up	Up	Up	Up	Up	NS	NS	NS	NS	NS	NS	NS	NS	NS	NS	NS	Down	NS	NS	NS	NS	NS	NS	NS	NS	NS	NS	Down	NS	NS	NS	NS	NS	NS	NS	NS	NS	NS	Down	NS	NS	NS	NS
Afp	NS	NS	NS	NS	NS	NS	NS	NS	NS	NS	NS	NS	NS	NS	NS	NS	NS	NS	NS	NS	NS	NS	NS	NS	NS	NS	NS	NS	NS	NS	NS	NS	NS	NS	NS	NS	NS	NS	NS	NS	NS	NS	NS	NS	NS	NS	NS	NS	NS
Aftph	Up	NS	NS	NS	NS	NS	NS	NS	NS	NS	NS	Up	NS	NS	NS	NS	NS	NS	NS	Down	NS	NS	Up	NS	NS	NS	NS	NS	NS	NS	NS	NS	NS	Up	NS	NS	NS	NS	NS	NS	NS	NS	NS	NS	Up	NS	NS	NS	NS
Aga	NS	NS	NS	NS	NS	NS	NS	NS	Down	NS	NS	NS	NS	NS	NS	NS	NS	NS	NS	Down	NS	NS	Up	Up	Up	NS	NS	NS	NS	NS	NS	Up	Up	NS	NS	NS	NS	NS	NS	NS	NS	Down	NS	NS	NS	NS	NS	NS	NS
Agap1	NS	NS	NS	Down	Down	Down	Down	Down	NS	NS	NS	Up	NS	NS	NS	NS	NS	NS	NS	NS	NS	NS	Up	NS	NS	NS	NS	NS	NS	NS	NS	NS	NS	Up	NS	NS	NS	NS	NS	NS	NS	NS	NS	NS	Up	Up	Up	NS	NS
Agbl1	NS	NS	NS	NS	NS	NS	NS	NS	NS	NS	NS	NS	NS	NS	NS	NS	NS	NS	NS	NS	NS	NS	NS	NS	NS	NS	NS	NS	NS	NS	NS	NS	NS	NS	NS	NS	NS	NS	NS	NS	NS	NS	NS	NS	NS	NS	NS	NS	NS
Agbl2	NS	NS	NS	NS	NS	NS	NS	NS	NS	NS	NS	NS	NS	NS	NS	NS	NS	NS	NS	NS	NS	NS	NS	NS	NS	NS	NS	NS	NS	NS	NS	NS	NS	NS	NS	NS	NS	NS	NS	NS	NS	NS	NS	NS	NS	NS	NS	NS	NS
Ager	Down	NS	NS	NS	NS	NS	NS	NS	NS	NS	NS	Down	NS	NS	NS	NS	NS	NS	NS	NS	NS	NS	Down	NS	NS	NS	NS	NS	NS	NS	NS	NS	NS	Down	NS	NS	NS	NS	NS	NS	NS	NS	NS	NS	NS	NS	NS	NS	NS
Agfg1	NS	NS	NS	NS	NS	NS	NS	NS	NS	NS	NS	NS	NS	NS	NS	NS	NS	NS	NS	NS	NS	NS	Up	NS	NS	NS	NS	NS	NS	NS	NS	NS	NS	Up	NS	NS	NS	NS	NS	NS	NS	NS	NS	NS	NS	NS	NS	NS	NS
Agfg2	Up	NS	NS	NS	NS	NS	NS	NS	NS	NS	NS	Up	NS	NS	NS	NS	NS	NS	NS	NS	NS	NS	NS	NS	NS	NS	NS	NS	NS	NS	NS	NS	Down	NS	NS	NS	NS	NS	NS	NS	NS	NS	NS	NS	NS	NS	NS	NS	NS
Aggf1	NS	Up	NS	NS	NS	NS	NS	NS	NS	NS	NS	NS	NS	NS	NS	NS	NS	NS	NS	NS	NS	NS	Up	Up	NS	NS	NS	NS	NS	NS	NS	NS	NS	NS	NS	NS	NS	NS	NS	NS	NS	NS	NS	NS	NS	NS	NS	NS	NS
Agk	NS	NS	NS	NS	NS	NS	NS	NS	NS	NS	NS	NS	NS	NS	NS	NS	NS	NS	NS	NS	NS	NS	NS	NS	NS	NS	NS	NS	NS	NS	NS	NS	NS	Down	NS	NS	NS	NS	NS	NS	NS	NS	NS	NS	NS	NS	NS	NS	NS
Agpat1	NS	NS	NS	NS	NS	NS	NS	NS	NS	NS	NS	NS	NS	NS	NS	NS	NS	NS	NS	NS	NS	NS	NS	NS	NS	NS	NS	NS	NS	NS	NS	NS	NS	NS	NS	NS	NS	NS	NS	NS	NS	NS	NS	NS	NS	NS	NS	NS	NS
Agpat2	NS	NS	Up	Up	Up	Up	Up	Up	Up	Up	Up	NS	NS	Up	Up	Up	Up	Up	Up	Up	Up	Up	Down	Down	NS	NS	NS	NS	NS	Up	Up	NS	NS	Down	Down	NS	NS	Up	NS	NS	Up	Up	NS	NS	Down	Down	Down	Down	NS
Agpat3	NS	NS	NS	NS	Down	Down	NS	NS	NS	Down	Down	NS	NS	NS	NS	Down	NS	NS	NS	NS	NS	Down	Up	NS	NS	NS	NS	NS	NS	NS	NS	NS	NS	Up	Up	Up	NS	NS	NS	Up	Up	Up	NS	NS	Up	NS	NS	NS	NS
Agpat4	NS	NS	NS	NS	NS	NS	NS	NS	Down	Down	Down	Up	Up	NS	NS	NS	NS	NS	NS	NS	NS	Down	NS	NS	NS	NS	NS	NS	NS	NS	Down	Down	Down	Up	Up	Up	Up	Up	Up	Up	Up	Up	NS	NS	Up	Up	NS	NS	NS
Agpat5	NS	NS	NS	NS	NS	NS	NS	NS	NS	NS	NS	Down	NS	NS	NS	NS	NS	NS	NS	NS	NS	NS	NS	NS	NS	NS	NS	NS	NS	NS	NS	NS	NS	NS	NS	NS	NS	NS	NS	NS	NS	NS	NS	NS	NS	NS	NS	NS	NS
Agpat6	NS	Down	Down	Down	Down	Down	NS	Down	Down	Down	Down	Up	Up	NS	NS	NS	NS	Up	Up	NS	NS	NS	NS	NS	NS	NS	NS	NS	NS	NS	NS	NS	NS	Up	Up	NS	NS	NS	NS	Up	Up	NS	NS	NS	NS	NS	NS	NS	NS
Agpat9	NS	NS	NS	Up	Up	Up	Up	Up	Up	NS	Up	NS	NS	NS	NS	NS	Up	Up	NS	NS	NS	NS	Down	NS	NS	NS	NS	NS	NS	NS	NS	NS	NS	NS	NS	NS	NS	NS	NS	NS	NS	NS	NS	NS	Down	Down	Down	NS	NS
Agps	NS	NS	NS	NS	NS	NS	NS	NS	NS	NS	NS	NS	NS	NS	NS	NS	NS	NS	NS	NS	NS	Up	NS	NS	NS	NS	NS	NS	NS	NS	NS	NS	NS	NS	NS	NS	NS	NS	NS	NS	NS	NS	NS	NS	NS	NS	NS	NS	NS
Agr2	Down	NS	NS	NS	NS	NS	NS	NS	NS	NS	NS	Down	NS	NS	NS	NS	NS	NS	NS	NS	NS	NS	Down	NS	NS	NS	NS	NS	NS	NS	NS	NS	NS	Down	NS	NS	NS	NS	NS	NS	NS	NS	NS	NS	Down	NS	NS	NS	NS
Agr3	NS	NS	NS	NS	NS	NS	NS	NS	NS	NS	NS	NS	NS	NS	NS	NS	NS	NS	NS	NS	NS	NS	NS	NS	NS	NS	NS	NS	NS	NS	NS	NS	NS	NS	NS	NS	NS	NS	NS	NS	NS	NS	NS	NS	NS	NS	NS	NS	NS
Agrn	NS	Down	Down	Down	Down	Down	Down	Down	Down	Down	Down	Up	NS	NS	NS	NS	NS	NS	NS	NS	Down	NS	Up	NS	NS	NS	NS	NS	NS	NS	NS	NS	NS	Up	NS	NS	NS	NS	NS	NS	NS	NS	NS	NS	Up	NS	NS	NS	NS
Agrp	Up	NS	Up	Up	Up	Up	Up	Up	Up	Up	NS	NS	NS	NS	NS	NS	NS	NS	NS	NS	NS	Down	NS	Down	NS	NS	NS	NS	NS	NS	NS	NS	Down	NS	Down	NS	NS	NS	NS	NS	NS	NS	NS	Down	NS	Down	NS	NS	NS
Agt	NS	NS	NS	NS	NS	NS	NS	NS	NS	NS	NS	NS	NS	NS	NS	NS	NS	NS	NS	NS	NS	NS	NS	NS	NS	NS	NS	NS	NS	NS	NS	NS	NS	NS	NS	NS	NS	NS	NS	NS	NS	NS	NS	NS	NS	NS	NS	NS	NS
Agtpbp1	NS	NS	NS	NS	NS	NS	NS	NS	NS	NS	NS	NS	NS	NS	NS	NS	NS	NS	NS	NS	NS	NS	NS	NS	NS	NS	NS	NS	NS	NS	NS	NS	NS	NS	NS	NS	NS	NS	NS	NS	NS	NS	NS	NS	NS	NS	NS	NS	NS
Agtr1a	NS	NS	NS	NS	NS	NS	NS	NS	NS	NS	NS	NS	NS	NS	NS	NS	NS	NS	NS	NS	NS	NS	NS	NS	NS	NS	NS	NS	NS	NS	NS	NS	NS	NS	NS	NS	NS	NS	NS	NS	NS	NS	NS	NS	NS	NS	NS	NS	NS
Agtr1b	NS	NS	NS	NS	NS	NS	NS	NS	NS	NS	NS	NS	NS	NS	NS	NS	NS	NS	NS	NS	NS	NS	NS	NS	NS	NS	NS	NS	NS	NS	NS	NS	NS	NS	NS	NS	NS	NS	NS	NS	NS	NS	NS	NS	NS	NS	NS	NS	NS
Agtr2	Down	NS	NS	NS	NS	NS	NS	NS	NS	NS	NS	Down	NS	NS	NS	NS	NS	NS	NS	NS	NS	NS	Down	NS	NS	NS	NS	NS	NS	NS	NS	NS	NS	Down	NS	NS	NS	NS	NS	NS	NS	NS	NS	NS	Down	NS	NS	NS	NS
Agtrap	NS	NS	NS	NS	NS	NS	NS	Down	NS	Down	NS	Up	Up	NS	NS	NS	NS	NS	NS	NS	NS	NS	NS	Up	NS	NS	NS	NS	NS	NS	NS	NS	NS	NS	Up	NS	NS	NS	NS	NS	NS	NS	NS	NS	NS	NS	NS	NS	NS
Agxt	NS	NS	NS	NS	NS	NS	NS	NS	NS	NS	NS	NS	NS	NS	NS	NS	NS	NS	NS	NS	NS	NS	NS	NS	NS	NS	NS	NS	NS	NS	NS	NS	NS	NS	NS	NS	NS	NS	NS	NS	NS	NS	NS	NS	NS	NS	NS	NS	NS
Agxt2	NS	NS	NS	NS	NS	NS	NS	NS	NS	NS	NS	NS	NS	NS	NS	NS	NS	NS	NS	NS	NS	NS	NS	NS	NS	NS	NS	NS	NS	NS	NS	NS	NS	NS	NS	NS	NS	NS	NS	NS	NS	NS	NS	NS	NS	NS	NS	NS	NS
Agxt2l1	NS	NS	NS	NS	NS	NS	NS	NS	NS	NS	NS	NS	NS	NS	NS	NS	NS	NS	NS	NS	NS	NS	NS	NS	NS	NS	NS	NS	NS	NS	NS	NS	NS	NS	NS	NS	NS	NS	NS	NS	NS	NS	NS	NS	NS	NS	NS	NS	NS
Agxt2l2	NS	NS	NS	NS	NS	NS	NS	NS	NS	Down	NS	NS	NS	NS	NS	NS	NS	NS	NS	NS	NS	NS	NS	NS	NS	NS	NS	NS	NS	NS	NS	NS	NS	NS	NS	NS	NS	NS	NS	NS	NS	NS	NS	NS	NS	NS	NS	NS	NS
Ahctf1	NS	NS	NS	NS	NS	NS	NS	NS	NS	NS	NS	NS	NS	NS	NS	NS	NS	NS	NS	NS	NS	NS	NS	NS	NS	NS	NS	NS	NS	NS	NS	NS	NS	NS	NS	NS	NS	NS	NS	NS	NS	NS	NS	NS	NS	NS	NS	NS	NS
Ahcy	Down	Down	Down	NS	NS	NS	Down	Down	Down	NS	NS	Down	NS	NS	NS	Up	NS	NS	NS	NS	NS	Up	Down	NS	NS	NS	NS	NS	NS	NS	NS	NS	Up	Down	NS	NS	NS	NS	NS	NS	NS	NS	NS	NS	Down	NS	NS	NS	NS
Ahcyl1	Up	Up	NS	NS	NS	NS	NS	NS	NS	NS	NS	Up	NS	NS	NS	NS	NS	NS	NS	NS	NS	NS	Up	NS	NS	NS	NS	NS	NS	NS	NS	NS	NS	Up	NS	NS	NS	NS	NS	NS	NS	NS	NS	NS	Up	Up	NS	NS	NS
Ahdc1	NS	NS	NS	Down	NS	Down	Down	NS	NS	NS	NS	NS	NS	NS	NS	NS	NS	NS	NS	NS	NS	NS	NS	NS	NS	NS	NS	NS	NS	NS	NS	NS	NS	NS	NS	NS	NS	NS	NS	NS	NS	NS	NS	NS	Up	NS	NS	NS	NS
Ahi1	NS	Up	NS	Down	Down	Down	Down	Down	Down	NS	NS	NS	Up	NS	NS	Down	Down	Down	Down	Down	NS	NS	NS	Up	NS	NS	Down	Down	Down	Down	Down	NS	NS	Up	Up	Up	NS	Down	Down	NS	Down	Down	NS	NS	Up	Up	Up	Up	NS
Ahnak	Up	NS	NS	NS	NS	NS	NS	NS	NS	NS	NS	Up	NS	NS	NS	NS	NS	NS	NS	NS	NS	NS	Up	NS	NS	NS	NS	NS	NS	NS	NS	NS	NS	Up	NS	NS	NS	NS	NS	NS	NS	NS	NS	NS	NS	Down	NS	NS	Down
Ahr	NS	NS	NS	NS	NS	NS	NS	NS	NS	NS	NS	NS	NS	NS	NS	NS	NS	NS	NS	NS	NS	NS	NS	Up	NS	Up	Up	Up	Up	Up	NS	Up	Up	NS	NS	NS	NS	NS	NS	NS	NS	NS	NS	NS	NS	NS	NS	NS	NS
Ahrr	Down	NS	NS	NS	NS	NS	NS	NS	NS	NS	NS	Down	NS	NS	NS	NS	NS	NS	NS	NS	NS	NS	Down	NS	NS	NS	NS	NS	NS	NS	NS	NS	NS	Down	NS	NS	NS	NS	NS	NS	NS	NS	NS	NS	NS	NS	NS	NS	NS
Ahsa1	Down	NS	NS	NS	NS	NS	NS	NS	NS	NS	NS	NS	NS	NS	NS	NS	NS	NS	NS	NS	NS	NS	NS	NS	NS	NS	NS	NS	NS	NS	NS	NS	NS	NS	NS	NS	NS	NS	NS	NS	NS	NS	NS	NS	NS	NS	NS	NS	NS
Ahsa2	NS	NS	NS	NS	NS	NS	NS	Down	Down	Down	NS	Up	NS	NS	NS	NS	NS	NS	NS	NS	NS	NS	Up	NS	NS	NS	NS	NS	NS	NS	NS	NS	NS	Up	NS	NS	NS	NS	NS	NS	NS	NS	NS	NS	NS	NS	NS	NS	NS
Ahsg	NS	NS	NS	NS	NS	NS	Down	Down	NS	Down	NS	Down	NS	NS	NS	NS	NS	Down	Down	NS	Down	NS	Down	NS	NS	NS	NS	NS	Down	Down	NS	Down	NS	Up	Up	Up	Up	Up	Up	NS	NS	Up	NS	Up	NS	NS	NS	NS	NS
Aicda	NS	NS	NS	NS	NS	NS	NS	NS	NS	NS	NS	NS	NS	NS	NS	NS	NS	NS	NS	NS	NS	NS	NS	NS	NS	NS	NS	NS	NS	NS	NS	NS	NS	NS	NS	NS	NS	NS	NS	NS	NS	NS	NS	NS	NS	NS	NS	NS	NS
Aif1	NS	NS	NS	NS	NS	NS	NS	NS	NS	NS	NS	NS	NS	NS	NS	NS	NS	NS	NS	NS	NS	NS	NS	NS	NS	NS	NS	NS	NS	NS	NS	NS	NS	NS	NS	NS	NS	NS	NS	NS	NS	NS	NS	NS	NS	NS	NS	NS	NS
Aifm1	NS	NS	NS	NS	NS	NS	NS	Down	NS	NS	NS	NS	NS	NS	NS	NS	NS	NS	NS	NS	NS	NS	NS	Up	NS	NS	NS	NS	NS	NS	NS	NS	NS	NS	NS	NS	NS	NS	NS	NS	Down	NS	NS	NS	NS	NS	NS	NS	NS
Aifm2	Down	NS	NS	NS	NS	NS	NS	NS	NS	NS	NS	NS	NS	NS	NS	NS	NS	NS	NS	NS	NS	NS	NS	NS	NS	NS	NS	NS	NS	NS	NS	NS	NS	NS	NS	NS	NS	NS	NS	NS	NS	NS	NS	NS	Down	NS	NS	NS	NS
Aifm3	Down	Up	Up	Up	Up	Up	Up	Up	Up	Up	Up	Down	NS	NS	NS	NS	NS	NS	NS	NS	NS	NS	Down	NS	NS	NS	NS	NS	NS	NS	NS	NS	NS	Down	NS	NS	NS	NS	NS	NS	NS	NS	NS	NS	Down	NS	Up	Up	NS
Aig1	NS	NS	NS	NS	NS	NS	NS	NS	NS	NS	NS	NS	NS	NS	NS	NS	NS	NS	NS	NS	NS	NS	NS	NS	NS	NS	NS	NS	NS	NS	NS	NS	NS	NS	NS	NS	NS	NS	NS	NS	NS	NS	NS	NS	NS	NS	NS	NS	NS
Aim2	NS	NS	NS	NS	NS	NS	NS	Down	Down	NS	NS	NS	NS	NS	NS	NS	NS	NS	Down	Down	NS	NS	NS	NS	NS	NS	NS	NS	NS	Down	Down	NS	NS	NS	NS	NS	NS	NS	NS	NS	Down	Down	NS	NS	Up	Up	Up	NS	NS
Aip	NS	NS	NS	NS	NS	NS	NS	NS	Up	NS	NS	NS	NS	NS	NS	NS	NS	NS	NS	NS	NS	NS	NS	NS	NS	NS	NS	NS	NS	NS	Up	NS	NS	NS	NS	NS	NS	NS	NS	NS	NS	Up	NS	NS	NS	NS	NS	NS	NS
Aire	Down	NS	NS	Down	Down	NS	Down	NS	Down	Down	NS	Down	NS	NS	Down	Down	NS	NS	NS	Down	Down	NS	Up	Up	Up	NS	NS	Up	Up	Up	NS	NS	Up	NS	NS	NS	Down	NS	NS	NS	NS	Down	NS	NS	Up	Up	Up	NS	NS
Ak1	NS	NS	Down	Down	Down	Down	Down	Down	Down	Down	NS	NS	NS	Down	Down	Down	Down	Down	Down	Down	Down	NS	Up	Up	Up	NS	NS	NS	Down	NS	NS	Up	Up	Up	Up	NS	Down	Down	Down	Down	Down	NS	NS	Up	Up	Up	Up	NS	NS
Ak2	NS	Down	NS	NS	NS	NS	NS	NS	NS	NS	NS	NS	NS	NS	NS	NS	NS	NS	NS	NS	NS	Up	NS	NS	NS	NS	NS	NS	NS	Up	NS	NS	Up	NS	NS	NS	NS	NS	NS	NS	NS	NS	NS	NS	NS	NS	NS	NS	NS
Ak3	NS	NS	NS	NS	NS	Down	NS	NS	NS	NS	Down	NS	NS	NS	NS	NS	NS	NS	NS	NS	NS	Down	NS	NS	NS	NS	NS	NS	NS	NS	NS	NS	NS	NS	NS	NS	NS	NS	NS	Up	NS	NS	NS	NS	NS	NS	NS	NS	NS
Ak3l1	Down	NS	NS	Up	Up	Up	NS	NS	NS	NS	Up	NS	NS	NS	Up	Up	Up	Up	NS	Up	Up	Up	Down	Down	NS	NS	NS	NS	NS	NS	NS	NS	NS	Down	Down	NS	NS	NS	NS	NS	NS	NS	NS	NS	Down	Down	NS	NS	NS
Ak5	NS	NS	NS	NS	NS	NS	NS	NS	NS	NS	NS	NS	NS	NS	NS	NS	NS	NS	NS	NS	NS	NS	NS	NS	NS	NS	NS	NS	NS	NS	NS	NS	NS	NS	NS	NS	NS	NS	NS	NS	NS	NS	NS	NS	NS	NS	NS	NS	NS
Akap1	NS	NS	NS	NS	Up	Up	NS	NS	NS	Up	Up	NS	NS	NS	NS	Up	Up	NS	NS	NS	NS	Up	NS	NS	NS	NS	NS	NS	NS	NS	NS	NS	NS	NS	NS	NS	NS	NS	NS	NS	NS	Down	NS	NS	Down	Down	Down	NS	NS
Akap10	Up	NS	NS	NS	NS	NS	NS	NS	NS	NS	NS	NS	NS	NS	NS	NS	NS	NS	NS	NS	NS	NS	NS	NS	NS	NS	NS	NS	NS	NS	NS	NS	NS	Up	NS	NS	NS	NS	NS	NS	NS	NS	NS	NS	Up	NS	NS	NS	NS
Akap12	Down	NS	NS	Down	Down	Down	Down	Down	Down	NS	NS	NS	NS	NS	NS	NS	NS	NS	NS	NS	Up	Up	NS	NS	NS	NS	NS	NS	NS	NS	NS	Up	Up	NS	NS	NS	NS	NS	NS	NS	NS	Down	NS	NS	NS	NS	NS	NS	NS
Akap14	NS	NS	NS	NS	NS	NS	NS	NS	NS	NS	NS	NS	NS	NS	NS	NS	NS	NS	NS	NS	NS	NS	NS	NS	NS	NS	NS	NS	NS	NS	NS	NS	NS	NS	NS	NS	NS	NS	NS	NS	NS	NS	NS	NS	NS	NS	NS	NS	NS
Akap2	NS	NS	NS	NS	NS	NS	NS	NS	NS	NS	NS	NS	NS	NS	NS	NS	NS	NS	NS	NS	NS	NS	NS	NS	NS	NS	NS	NS	NS	NS	NS	NS	NS	NS	NS	NS	NS	NS	NS	NS	NS	NS	NS	NS	NS	NS	NS	NS	NS
Akap3	Down	NS	NS	NS	NS	NS	NS	NS	NS	NS	NS	Down	NS	NS	NS	NS	NS	NS	NS	NS	NS	NS	Down	NS	NS	NS	NS	NS	NS	NS	NS	NS	NS	Down	NS	NS	NS	NS	NS	NS	NS	NS	NS	NS	Down	NS	NS	NS	NS
Akap4	NS	NS	NS	NS	NS	NS	NS	NS	NS	NS	NS	NS	NS	NS	NS	NS	NS	NS	NS	NS	NS	NS	NS	NS	NS	NS	NS	NS	NS	NS	NS	NS	NS	NS	NS	NS	NS	NS	NS	NS	NS	NS	NS	NS	NS	NS	NS	NS	NS
Akap6	NS	NS	NS	NS	NS	NS	NS	NS	NS	NS	NS	NS	NS	NS	NS	NS	NS	NS	NS	NS	NS	NS	NS	NS	NS	NS	NS	NS	NS	NS	NS	NS	NS	NS	NS	NS	NS	NS	NS	NS	NS	NS	NS	NS	NS	NS	NS	NS	NS
Akap7	NS	NS	NS	NS	NS	NS	NS	NS	NS	NS	NS	NS	NS	NS	NS	NS	NS	NS	NS	NS	NS	NS	NS	NS	NS	NS	NS	NS	NS	NS	NS	NS	NS	NS	NS	NS	NS	NS	NS	NS	NS	NS	NS	NS	NS	NS	NS	NS	NS
Akap8	Up	Up	Up	Up	NS	NS	NS	NS	NS	NS	Up	Up	NS	NS	NS	NS	NS	NS	Down	Down	NS	NS	Up	NS	NS	NS	NS	NS	NS	NS	NS	NS	NS	Up	NS	NS	NS	NS	NS	NS	Down	Down	NS	NS	Up	NS	NS	NS	NS
Akap8l	NS	NS	NS	NS	NS	NS	NS	NS	NS	NS	NS	NS	NS	NS	NS	NS	NS	NS	NS	Up	NS	NS	NS	NS	NS	NS	NS	NS	NS	NS	NS	NS	NS	NS	NS	NS	NS	NS	NS	NS	NS	NS	NS	NS	NS	NS	NS	NS	NS
Akap9	NS	NS	NS	NS	NS	NS	NS	NS	NS	NS	NS	NS	NS	NS	NS	Down	Down	NS	Down	Down	Down	Down	Up	NS	NS	NS	NS	NS	NS	NS	NS	NS	NS	Up	NS	NS	NS	NS	NS	NS	NS	NS	NS	NS	Up	Up	NS	NS	NS
Akna	NS	NS	NS	NS	NS	NS	NS	NS	NS	NS	NS	NS	NS	NS	NS	NS	NS	NS	NS	NS	NS	NS	NS	NS	NS	NS	NS	NS	NS	NS	NS	NS	NS	NS	NS	NS	NS	NS	NS	NS	NS	NS	NS	NS	NS	NS	NS	NS	NS
Akp2	Down	Down	Down	NS	NS	NS	NS	NS	NS	NS	NS	Down	NS	NS	NS	NS	NS	NS	NS	Up	NS	NS	Down	NS	NS	NS	NS	NS	NS	NS	Up	NS	NS	Down	NS	NS	NS	NS	NS	NS	NS	Up	NS	NS	Down	Down	Down	NS	NS
Akp3	NS	NS	NS	NS	NS	NS	NS	NS	NS	NS	NS	NS	NS	NS	NS	NS	NS	NS	NS	NS	NS	NS	NS	NS	NS	NS	NS	NS	NS	NS	NS	NS	NS	NS	NS	NS	NS	NS	NS	NS	NS	NS	NS	NS	NS	NS	NS	NS	NS
Akp5	NS	Up	Up	Up	Up	Up	Up	Up	Up	Up	Up	NS	NS	NS	Up	Up	Up	Up	Up	Up	Up	Up	Down	Down	Down	NS	NS	NS	NS	NS	NS	NS	NS	Down	NS	NS	NS	NS	NS	NS	NS	NS	NS	NS	Down	Down	Down	NS	NS
Akr1a4	NS	NS	NS	NS	NS	NS	NS	NS	Up	NS	NS	NS	NS	NS	NS	NS	NS	NS	NS	Up	NS	NS	NS	NS	NS	NS	NS	NS	NS	NS	Up	NS	NS	NS	NS	NS	NS	NS	NS	NS	NS	Up	NS	NS	NS	NS	NS	NS	NS
Akr1b3	NS	Down	Down	Down	Down	Down	Down	Down	NS	Down	NS	NS	Down	Down	Down	Down	Down	Down	Down	NS	NS	NS	Up	Up	NS	NS	NS	NS	NS	NS	Up	Up	Up	Up	NS	NS	NS	NS	NS	NS	NS	Up	NS	NS	Up	NS	NS	NS	NS
Akr1b7	NS	NS	NS	NS	NS	NS	NS	NS	NS	NS	NS	NS	NS	NS	NS	NS	NS	NS	NS	NS	NS	NS	NS	NS	NS	NS	NS	NS	NS	NS	NS	NS	NS	NS	NS	NS	NS	NS	NS	NS	NS	NS	NS	NS	NS	NS	NS	NS	NS
Akr1b8	NS	NS	NS	NS	NS	Up	Up	NS	Up	NS	NS	NS	NS	NS	NS	NS	Up	Up	Up	Up	NS	NS	NS	Down	Down	NS	NS	NS	NS	NS	NS	NS	NS	NS	NS	NS	NS	NS	Up	Up	Up	Up	NS	NS	NS	Down	Down	NS	NS
Akr1c12	NS	NS	NS	NS	NS	NS	NS	NS	NS	Down	NS	NS	NS	NS	NS	NS	NS	NS	NS	NS	Down	NS	NS	NS	NS	NS	NS	NS	NS	NS	NS	NS	NS	Up	Up	Up	Up	Up	Up	Up	Up	Up	NS	Up	NS	NS	NS	NS	NS
Akr1c13	NS	NS	NS	NS	NS	NS	NS	NS	NS	NS	NS	NS	NS	NS	NS	NS	NS	NS	NS	NS	NS	NS	NS	NS	NS	NS	NS	NS	NS	NS	NS	NS	NS	Up	Up	Up	Up	Up	Up	Up	Up	Up	Up	Up	NS	NS	NS	NS	NS
Akr1c14	NS	NS	NS	NS	NS	NS	NS	NS	NS	NS	NS	NS	NS	NS	NS	NS	NS	NS	NS	NS	NS	NS	NS	NS	NS	NS	NS	NS	NS	NS	NS	NS	NS	NS	NS	NS	NS	NS	NS	NS	NS	NS	NS	NS	NS	NS	NS	NS	NS
Akr1c18	NS	NS	NS	NS	NS	NS	NS	NS	NS	NS	NS	NS	NS	NS	NS	NS	NS	NS	NS	NS	NS	NS	NS	NS	NS	NS	NS	NS	NS	NS	NS	NS	NS	NS	NS	NS	NS	NS	NS	NS	NS	NS	NS	NS	NS	NS	NS	NS	NS
Akr1c19	Up	NS	Down	NS	NS	NS	NS	NS	NS	Down	Down	Up	NS	Down	NS	NS	NS	NS	NS	NS	Down	Down	Up	NS	Down	NS	NS	NS	NS	NS	NS	Down	Down	Up	Up	NS	NS	Up	Up	Up	Up	Up	NS	NS	Up	Up	Down	NS	NS
Akr1c20	NS	NS	NS	NS	NS	NS	NS	NS	NS	NS	NS	NS	NS	NS	NS	NS	NS	NS	NS	NS	NS	NS	NS	NS	NS	NS	NS	NS	NS	NS	NS	NS	NS	NS	NS	NS	NS	NS	NS	NS	NS	NS	NS	NS	NS	NS	NS	NS	NS
Akr1c21	NS	NS	NS	NS	NS	NS	NS	NS	NS	NS	NS	NS	NS	NS	NS	NS	NS	NS	NS	NS	NS	NS	NS	NS	NS	NS	NS	NS	NS	NS	NS	NS	NS	NS	NS	NS	NS	NS	NS	NS	NS	NS	NS	NS	NS	NS	NS	NS	NS
Akr1c6	NS	NS	NS	NS	NS	NS	NS	NS	NS	NS	NS	NS	NS	NS	NS	NS	NS	NS	NS	NS	NS	NS	NS	NS	NS	NS	NS	NS	NS	NS	NS	NS	NS	NS	NS	NS	NS	NS	NS	NS	NS	NS	NS	NS	NS	NS	NS	NS	NS
Akr1d1	NS	NS	NS	NS	NS	NS	NS	NS	NS	NS	NS	NS	NS	NS	NS	NS	NS	NS	NS	NS	NS	NS	NS	NS	NS	NS	NS	NS	NS	NS	NS	NS	NS	NS	NS	NS	NS	NS	NS	NS	NS	NS	NS	NS	NS	NS	NS	NS	NS
Akr1e1	NS	Down	NS	NS	NS	NS	NS	NS	NS	Down	NS	NS	Down	NS	NS	NS	NS	NS	NS	NS	NS	NS	Up	NS	NS	NS	NS	NS	Up	NS	Up	NS	NS	Up	NS	NS	NS	NS	NS	NS	NS	Up	NS	NS	Up	Down	NS	NS	NS
Akr7a5	Down	NS	NS	NS	NS	NS	NS	NS	NS	Down	NS	NS	NS	NS	NS	NS	NS	NS	Up	Up	NS	NS	Down	NS	NS	NS	NS	NS	NS	NS	NS	NS	NS	NS	NS	NS	NS	NS	NS	NS	Up	Up	NS	NS	NS	NS	NS	NS	NS
Akt1	NS	NS	NS	NS	NS	NS	NS	NS	NS	NS	NS	Up	Up	Up	Up	Up	Up	Up	Up	NS	NS	Up	NS	NS	NS	NS	NS	NS	NS	NS	Down	NS	NS	Up	NS	NS	NS	NS	NS	NS	Up	NS	NS	NS	NS	NS	NS	NS	NS
Akt1s1	NS	NS	NS	NS	Up	Up	NS	Up	Up	NS	NS	NS	NS	NS	NS	Up	Up	NS	Up	Up	NS	NS	Down	NS	NS	NS	NS	NS	NS	NS	Up	Down	Down	NS	NS	NS	NS	Up	NS	NS	Up	Up	NS	NS	Down	NS	NS	NS	NS
Akt2	NS	NS	NS	NS	NS	NS	NS	NS	NS	NS	NS	NS	NS	NS	NS	NS	NS	NS	NS	NS	NS	NS	NS	NS	NS	NS	NS	NS	NS	NS	NS	NS	NS	NS	NS	NS	NS	NS	NS	NS	NS	NS	NS	NS	NS	NS	NS	NS	NS
Akt3	Up	NS	NS	NS	NS	NS	NS	NS	NS	NS	NS	Up	NS	NS	NS	NS	NS	NS	NS	NS	NS	NS	NS	NS	NS	NS	NS	NS	NS	NS	NS	NS	NS	NS	NS	NS	NS	NS	NS	NS	NS	NS	NS	NS	Up	NS	NS	NS	NS
Aktip	Up	NS	NS	NS	NS	NS	NS	NS	Down	NS	NS	Up	NS	NS	NS	NS	NS	NS	Down	Down	NS	NS	Up	NS	NS	NS	NS	NS	NS	NS	Down	NS	NS	Up	NS	NS	NS	NS	NS	NS	Down	Down	NS	NS	Up	Up	NS	Up	NS
Alad	Down	Down	NS	NS	NS	NS	NS	NS	Up	NS	NS	NS	NS	NS	NS	Up	Up	Up	Up	Up	NS	NS	Down	Down	NS	NS	NS	NS	NS	NS	Up	NS	NS	NS	NS	NS	NS	NS	NS	Up	Up	Up	NS	NS	Down	Down	NS	NS	NS
Alas1	NS	NS	NS	NS	NS	NS	NS	NS	Up	NS	NS	NS	NS	NS	NS	NS	Up	Up	Up	Up	NS	NS	Down	Down	NS	NS	NS	NS	NS	NS	Up	Down	NS	NS	NS	NS	NS	NS	NS	Up	Up	Up	NS	NS	Down	Down	Down	NS	NS
Alb	NS	NS	NS	NS	NS	NS	NS	NS	NS	NS	NS	NS	NS	NS	NS	NS	NS	NS	NS	NS	NS	NS	NS	NS	NS	NS	NS	NS	NS	NS	NS	NS	NS	NS	NS	NS	NS	NS	NS	NS	NS	NS	NS	NS	NS	NS	NS	NS	NS
Alcam	NS	NS	NS	NS	NS	NS	NS	NS	NS	NS	NS	NS	NS	NS	NS	NS	NS	NS	NS	NS	NS	NS	NS	NS	NS	NS	NS	NS	NS	NS	NS	NS	NS	NS	NS	NS	NS	NS	NS	NS	NS	NS	NS	NS	NS	NS	NS	NS	NS
Aldh16a1	Down	NS	NS	NS	NS	NS	NS	NS	NS	NS	NS	NS	NS	NS	NS	NS	NS	NS	NS	NS	NS	NS	NS	NS	NS	NS	NS	NS	NS	NS	Up	NS	NS	NS	NS	NS	NS	NS	NS	NS	NS	NS	NS	NS	NS	NS	NS	NS	NS
Aldh18a1	Down	Down	Down	Down	NS	Down	Down	NS	NS	Down	NS	NS	NS	NS	NS	NS	NS	NS	NS	Up	NS	NS	NS	NS	NS	NS	NS	NS	NS	NS	Up	NS	NS	NS	NS	NS	NS	Up	NS	NS	Up	Up	NS	Up	NS	NS	NS	NS	NS
Aldh1a1	NS	NS	NS	NS	NS	NS	NS	NS	NS	NS	NS	NS	NS	NS	NS	NS	NS	NS	NS	NS	NS	NS	NS	NS	NS	NS	NS	NS	NS	NS	NS	NS	NS	NS	NS	NS	NS	NS	NS	NS	NS	NS	NS	NS	NS	NS	NS	NS	NS
Aldh1a2	Down	NS	NS	NS	NS	NS	NS	NS	NS	NS	NS	Down	NS	NS	NS	NS	NS	NS	NS	NS	NS	NS	Down	NS	NS	NS	NS	NS	NS	NS	NS	NS	NS	Down	NS	NS	NS	NS	NS	NS	NS	NS	NS	NS	Down	NS	NS	NS	NS
Aldh1a3	NS	NS	NS	NS	NS	NS	NS	NS	NS	NS	NS	NS	NS	NS	NS	NS	NS	NS	NS	NS	NS	NS	NS	NS	NS	NS	NS	NS	NS	NS	NS	NS	NS	NS	NS	NS	NS	NS	NS	NS	NS	NS	NS	NS	NS	NS	NS	NS	NS
Aldh1a7	NS	NS	NS	NS	NS	NS	NS	NS	NS	NS	NS	NS	NS	NS	NS	NS	NS	NS	NS	NS	NS	NS	NS	NS	NS	NS	NS	NS	NS	NS	NS	NS	NS	NS	NS	NS	NS	NS	NS	NS	NS	NS	NS	NS	NS	NS	NS	NS	NS
Aldh1b1	NS	NS	NS	NS	NS	NS	Down	Down	NS	NS	NS	Up	NS	Up	NS	Up	NS	NS	NS	Up	Up	Up	NS	NS	NS	NS	NS	NS	Down	NS	NS	NS	NS	NS	NS	NS	NS	NS	NS	Down	NS	NS	NS	NS	NS	NS	NS	NS	NS
Aldh1l1	Down	NS	NS	NS	NS	NS	NS	NS	NS	NS	Down	Down	NS	NS	NS	NS	NS	NS	NS	NS	NS	NS	Down	NS	NS	NS	NS	NS	NS	NS	NS	NS	NS	NS	NS	NS	NS	NS	NS	Up	NS	NS	NS	NS	Down	NS	NS	NS	NS
Aldh1l2	NS	NS	NS	NS	NS	NS	NS	NS	NS	NS	NS	NS	NS	NS	NS	NS	NS	NS	NS	NS	NS	NS	NS	NS	NS	NS	NS	NS	NS	NS	NS	NS	NS	NS	NS	NS	NS	NS	NS	NS	NS	NS	NS	NS	NS	NS	NS	NS	NS
Aldh2	Down	NS	NS	NS	Down	Down	NS	NS	Down	NS	NS	NS	NS	NS	NS	NS	NS	NS	NS	NS	NS	NS	NS	NS	NS	NS	NS	NS	NS	NS	NS	NS	NS	Down	NS	NS	NS	Down	NS	NS	NS	Down	NS	NS	NS	NS	NS	NS	NS
Aldh3a1	Down	NS	NS	NS	NS	NS	NS	NS	NS	NS	NS	Down	NS	NS	NS	NS	NS	NS	NS	NS	NS	NS	NS	NS	NS	NS	NS	NS	NS	NS	NS	NS	Up	Down	NS	NS	NS	NS	NS	NS	NS	NS	NS	NS	Down	Down	NS	NS	NS
Aldh3a2	NS	NS	NS	NS	NS	NS	NS	NS	NS	NS	Down	Up	NS	NS	NS	NS	NS	NS	NS	NS	NS	NS	Up	NS	NS	NS	NS	NS	NS	NS	NS	NS	NS	Up	NS	NS	NS	NS	NS	NS	NS	NS	NS	NS	NS	NS	NS	NS	NS
Aldh3b1	NS	NS	NS	NS	NS	NS	NS	NS	NS	NS	NS	NS	NS	NS	NS	NS	NS	NS	NS	NS	NS	NS	NS	NS	NS	NS	NS	NS	NS	NS	NS	NS	NS	NS	NS	NS	NS	NS	NS	NS	NS	NS	NS	NS	NS	NS	NS	NS	NS
Aldh4a1	NS	NS	NS	NS	NS	NS	NS	NS	NS	NS	NS	NS	NS	NS	NS	NS	NS	NS	NS	NS	NS	NS	NS	NS	NS	NS	NS	NS	NS	NS	NS	NS	NS	NS	NS	NS	NS	NS	NS	NS	NS	NS	NS	NS	NS	NS	NS	NS	NS
Aldh5a1	NS	NS	NS	NS	NS	NS	NS	NS	NS	NS	NS	NS	NS	NS	NS	NS	NS	NS	NS	NS	NS	NS	NS	NS	NS	NS	NS	NS	NS	NS	NS	NS	NS	Up	NS	NS	NS	NS	NS	NS	NS	NS	NS	NS	Up	NS	NS	NS	NS
Aldh6a1	NS	NS	NS	NS	NS	NS	NS	NS	NS	NS	NS	NS	NS	NS	NS	NS	NS	NS	NS	Down	NS	NS	NS	NS	NS	NS	NS	NS	NS	NS	NS	NS	NS	NS	NS	NS	NS	NS	NS	NS	NS	NS	NS	NS	NS	NS	NS	NS	NS
Aldh7a1	Down	Down	NS	NS	NS	NS	NS	NS	NS	NS	NS	Down	Down	NS	NS	NS	NS	NS	NS	Down	Down	Down	Down	NS	NS	NS	NS	NS	NS	NS	NS	NS	NS	NS	NS	NS	NS	NS	NS	NS	NS	NS	NS	NS	NS	NS	Up	Up	Up
Aldh8a1	NS	NS	NS	NS	NS	NS	NS	NS	NS	NS	NS	NS	NS	NS	NS	NS	NS	NS	NS	NS	NS	NS	NS	NS	NS	NS	NS	NS	NS	NS	NS	NS	NS	NS	NS	NS	NS	NS	NS	NS	NS	NS	NS	NS	NS	NS	NS	NS	NS
Aldh9a1	NS	NS	NS	NS	NS	NS	NS	NS	NS	NS	NS	NS	NS	NS	NS	NS	NS	NS	NS	NS	NS	NS	NS	NS	NS	NS	NS	NS	NS	NS	NS	NS	NS	NS	NS	NS	NS	NS	NS	NS	NS	NS	NS	NS	Up	Up	NS	NS	NS
Aldoa	Down	NS	Down	Down	NS	Down	Down	NS	NS	NS	Down	NS	NS	NS	Down	NS	NS	NS	NS	Up	NS	NS	NS	NS	NS	NS	NS	NS	NS	Up	Up	NS	NS	NS	NS	NS	NS	Up	NS	NS	Up	Up	NS	NS	NS	Up	NS	NS	Up
Aldob	Down	NS	NS	NS	NS	NS	NS	NS	NS	NS	NS	Down	NS	NS	NS	NS	NS	NS	NS	NS	NS	NS	Down	NS	NS	NS	NS	NS	NS	NS	NS	NS	NS	Down	NS	NS	NS	NS	NS	NS	NS	NS	NS	NS	NS	NS	NS	NS	NS
Aldoc	NS	NS	NS	Down	Down	Down	Down	Down	Down	NS	NS	NS	NS	NS	Down	Down	Down	Down	Down	Down	NS	NS	Up	NS	NS	NS	NS	NS	NS	NS	Down	NS	NS	Up	Up	NS	NS	NS	NS	NS	NS	NS	NS	NS	Up	Up	Up	NS	NS
Alg1	NS	NS	NS	NS	NS	NS	NS	Up	NS	NS	NS	NS	NS	NS	NS	NS	NS	NS	Up	Up	NS	NS	NS	NS	NS	NS	NS	NS	NS	NS	NS	NS	NS	NS	NS	NS	NS	NS	NS	NS	Up	Up	NS	NS	NS	Down	NS	NS	NS
Alg10b	NS	NS	NS	NS	NS	NS	NS	NS	NS	NS	NS	NS	NS	NS	NS	NS	NS	NS	NS	NS	NS	NS	NS	NS	NS	NS	NS	NS	NS	NS	NS	NS	NS	NS	NS	NS	NS	NS	NS	NS	NS	NS	NS	NS	NS	NS	NS	NS	NS
Alg11	Up	Up	NS	NS	NS	NS	NS	NS	NS	NS	NS	NS	NS	NS	NS	Down	NS	NS	NS	Down	NS	NS	Up	Up	NS	NS	NS	NS	NS	NS	NS	NS	NS	Up	NS	NS	NS	NS	NS	NS	NS	NS	NS	NS	Up	Up	NS	NS	NS
Alg12	NS	NS	NS	NS	NS	NS	NS	NS	NS	NS	NS	NS	NS	NS	NS	NS	NS	NS	NS	NS	NS	NS	NS	NS	NS	NS	NS	NS	NS	NS	NS	NS	NS	NS	NS	NS	NS	NS	NS	NS	NS	NS	NS	NS	NS	NS	NS	NS	NS
Alg13	Up	NS	NS	Up	NS	NS	NS	NS	NS	Up	NS	Up	NS	NS	Up	NS	Up	NS	NS	NS	Up	NS	NS	Down	NS	NS	NS	NS	NS	NS	NS	NS	NS	NS	Down	NS	NS	NS	NS	NS	Down	Down	NS	NS	NS	Down	NS	NS	NS
Alg14	Up	NS	NS	NS	NS	NS	NS	NS	Up	NS	NS	Up	NS	NS	NS	NS	NS	NS	NS	Up	NS	NS	NS	NS	NS	NS	NS	NS	NS	NS	NS	NS	NS	Up	NS	NS	NS	NS	NS	NS	NS	NS	NS	NS	NS	NS	NS	NS	NS
Alg2	NS	NS	NS	NS	NS	NS	NS	NS	NS	NS	NS	NS	NS	NS	NS	NS	NS	NS	NS	NS	NS	NS	NS	NS	NS	NS	NS	NS	NS	NS	NS	NS	NS	NS	NS	NS	NS	NS	NS	NS	NS	NS	NS	NS	NS	NS	NS	NS	NS
Alg3	NS	NS	NS	NS	NS	NS	NS	Up	Up	NS	NS	NS	NS	NS	NS	NS	NS	NS	Up	Up	NS	NS	NS	NS	NS	NS	NS	NS	NS	Up	Up	NS	NS	NS	NS	NS	NS	NS	NS	NS	Up	Up	NS	NS	NS	NS	NS	NS	NS
Alg5	NS	NS	NS	NS	NS	NS	NS	NS	NS	NS	Down	Up	NS	NS	NS	NS	Up	Up	Up	NS	NS	NS	NS	Down	NS	NS	NS	NS	NS	NS	NS	Down	Down	Up	NS	NS	NS	NS	Up	Up	Up	NS	NS	NS	NS	Down	NS	NS	NS
Alg6	NS	NS	NS	NS	NS	NS	NS	NS	Down	NS	NS	NS	NS	NS	NS	NS	NS	NS	NS	Down	NS	NS	NS	NS	NS	NS	NS	NS	NS	NS	NS	NS	NS	NS	NS	NS	NS	NS	NS	NS	NS	NS	NS	NS	NS	NS	NS	NS	NS
Alg8	NS	NS	NS	NS	NS	NS	NS	NS	NS	NS	NS	NS	NS	NS	NS	NS	NS	NS	NS	NS	NS	NS	NS	NS	NS	NS	NS	NS	NS	NS	NS	NS	NS	NS	NS	NS	NS	NS	NS	Up	NS	NS	NS	NS	NS	NS	NS	NS	NS
Alg9	NS	NS	Down	NS	NS	NS	NS	NS	NS	Down	NS	NS	NS	NS	NS	NS	NS	NS	NS	NS	NS	NS	NS	NS	NS	NS	NS	NS	NS	NS	NS	NS	NS	Up	NS	NS	NS	NS	NS	NS	Up	Up	NS	NS	NS	NS	NS	NS	NS
Alk	NS	NS	NS	NS	NS	NS	NS	NS	NS	NS	NS	NS	NS	NS	NS	NS	NS	NS	NS	NS	NS	NS	NS	NS	NS	NS	NS	NS	NS	NS	NS	NS	NS	NS	NS	NS	NS	NS	NS	NS	NS	NS	NS	NS	NS	NS	NS	NS	NS
Alkbh2	NS	NS	NS	NS	NS	NS	NS	NS	NS	NS	NS	NS	NS	NS	NS	NS	NS	NS	NS	NS	NS	NS	NS	NS	NS	NS	NS	NS	NS	NS	NS	NS	NS	NS	NS	NS	NS	NS	NS	NS	NS	NS	NS	NS	NS	NS	NS	NS	NS
Alkbh3	NS	NS	NS	NS	NS	NS	NS	NS	NS	NS	NS	NS	NS	NS	NS	NS	NS	NS	NS	NS	NS	NS	NS	NS	NS	NS	NS	NS	NS	NS	NS	NS	NS	NS	NS	NS	NS	NS	NS	NS	NS	NS	NS	NS	NS	NS	NS	NS	NS
Alkbh4	Up	NS	NS	NS	NS	NS	NS	NS	Up	NS	NS	Up	NS	NS	NS	NS	NS	NS	NS	Up	NS	NS	NS	Down	NS	NS	NS	NS	NS	NS	NS	NS	NS	NS	Down	NS	NS	NS	NS	NS	NS	NS	NS	NS	Up	NS	NS	NS	NS
Alkbh5	NS	NS	NS	NS	NS	NS	NS	NS	Down	NS	NS	NS	NS	NS	NS	NS	NS	NS	NS	NS	NS	NS	NS	NS	NS	NS	NS	NS	NS	NS	NS	NS	NS	NS	NS	NS	NS	NS	NS	NS	NS	NS	NS	NS	Up	NS	NS	NS	NS
Alkbh7	Down	Down	NS	NS	NS	NS	NS	NS	NS	NS	NS	Down	NS	NS	NS	NS	NS	NS	NS	NS	NS	NS	NS	NS	NS	NS	NS	NS	NS	NS	Up	NS	NS	NS	NS	NS	NS	NS	NS	NS	NS	Up	NS	NS	Down	NS	NS	NS	NS
Alkbh8	Up	Up	Up	NS	NS	Up	NS	NS	NS	NS	Up	Up	NS	NS	NS	NS	NS	NS	NS	NS	NS	NS	NS	NS	NS	NS	NS	NS	NS	NS	Down	NS	NS	NS	NS	NS	NS	NS	NS	NS	NS	Down	NS	NS	NS	NS	NS	NS	NS
Allc	Up	Up	Up	Up	Up	Up	Up	Up	Up	Up	Up	Up	Up	Up	Up	Up	Up	Up	Up	Up	Up	Up	NS	NS	NS	NS	NS	NS	NS	NS	NS	NS	NS	NS	Down	NS	NS	Down	NS	NS	Down	NS	NS	NS	NS	Down	NS	NS	Down
Alox12	NS	NS	NS	NS	NS	NS	Up	Up	Up	Up	Up	NS	NS	NS	NS	NS	NS	NS	NS	Up	NS	Up	Down	Down	NS	NS	NS	NS	NS	NS	NS	NS	NS	NS	NS	NS	NS	NS	NS	NS	NS	NS	NS	NS	NS	Down	NS	NS	NS
Alox12b	Down	NS	NS	NS	NS	NS	NS	NS	NS	NS	NS	Down	NS	NS	NS	NS	NS	NS	NS	NS	NS	NS	NS	NS	NS	NS	NS	NS	NS	NS	NS	NS	NS	Down	NS	NS	NS	NS	NS	NS	NS	NS	NS	NS	NS	NS	NS	NS	NS
Alox12e	NS	NS	NS	NS	NS	NS	NS	NS	NS	NS	NS	NS	NS	NS	NS	NS	NS	NS	NS	NS	NS	NS	NS	NS	NS	NS	NS	NS	NS	NS	NS	NS	NS	NS	NS	NS	NS	NS	NS	NS	NS	NS	NS	NS	NS	NS	NS	NS	NS
Alox15	NS	NS	NS	NS	NS	NS	NS	NS	NS	NS	NS	NS	NS	NS	NS	NS	NS	NS	NS	NS	NS	NS	NS	NS	NS	NS	NS	NS	NS	NS	NS	NS	NS	NS	NS	NS	NS	NS	NS	NS	NS	NS	NS	NS	NS	NS	NS	NS	NS
Alox5	NS	NS	NS	NS	NS	NS	NS	NS	NS	NS	NS	NS	NS	NS	NS	NS	NS	NS	NS	NS	NS	NS	NS	NS	NS	NS	NS	NS	NS	NS	NS	NS	NS	NS	NS	NS	NS	NS	NS	NS	NS	NS	NS	NS	NS	NS	NS	NS	NS
Alox5ap	NS	NS	NS	NS	Down	NS	Down	Down	Down	NS	NS	NS	NS	NS	NS	NS	NS	Down	Down	Down	NS	NS	NS	NS	NS	NS	Down	NS	Down	Down	Down	NS	NS	NS	NS	NS	NS	Down	NS	Down	Down	Down	NS	NS	Up	Up	Up	NS	NS
Alox8	NS	NS	NS	NS	NS	NS	NS	NS	NS	NS	NS	NS	NS	NS	NS	NS	NS	NS	NS	NS	NS	NS	NS	NS	NS	NS	NS	NS	NS	NS	NS	NS	NS	NS	NS	NS	NS	NS	NS	NS	NS	NS	NS	NS	NS	NS	NS	NS	NS
Aloxe3	Up	Up	NS	NS	Up	Up	NS	Up	Up	NS	Up	NS	NS	NS	NS	NS	NS	NS	NS	NS	NS	NS	NS	NS	NS	NS	NS	NS	NS	NS	NS	NS	NS	NS	NS	NS	NS	NS	NS	NS	NS	NS	NS	NS	NS	NS	NS	NS	NS
Alpk3	NS	NS	NS	NS	NS	NS	NS	NS	NS	NS	NS	NS	NS	NS	NS	NS	NS	NS	NS	NS	NS	NS	NS	NS	NS	NS	NS	NS	NS	NS	NS	NS	NS	NS	NS	NS	NS	NS	NS	NS	NS	NS	NS	NS	NS	NS	NS	NS	NS
Als2	Up	Up	Up	Up	NS	NS	Up	NS	Up	NS	Up	NS	NS	NS	NS	NS	NS	NS	NS	NS	NS	NS	NS	NS	NS	NS	NS	NS	NS	NS	NS	NS	NS	NS	NS	NS	NS	NS	NS	NS	NS	NS	NS	NS	NS	NS	NS	NS	NS
Als2cl	NS	NS	NS	NS	NS	NS	NS	NS	NS	NS	NS	NS	NS	NS	NS	NS	NS	NS	NS	NS	NS	NS	NS	NS	NS	NS	NS	NS	NS	NS	NS	NS	NS	NS	NS	NS	NS	NS	NS	NS	NS	NS	NS	NS	NS	NS	NS	NS	NS
Als2cr11	NS	NS	NS	NS	NS	NS	NS	NS	NS	NS	NS	NS	NS	NS	NS	NS	NS	NS	NS	NS	NS	NS	NS	NS	NS	NS	NS	NS	NS	NS	NS	NS	NS	NS	NS	NS	NS	NS	NS	NS	NS	NS	NS	NS	NS	NS	NS	NS	NS
Als2cr12	NS	NS	NS	NS	NS	NS	NS	NS	NS	NS	NS	NS	NS	NS	NS	NS	NS	NS	NS	NS	NS	NS	NS	NS	NS	NS	NS	NS	NS	NS	NS	NS	NS	NS	NS	NS	NS	NS	NS	NS	NS	NS	NS	NS	NS	NS	NS	NS	NS
Als2cr13	NS	NS	NS	NS	NS	NS	NS	NS	NS	NS	NS	NS	NS	NS	NS	NS	NS	NS	NS	NS	NS	NS	NS	NS	NS	NS	NS	NS	NS	NS	NS	NS	NS	NS	NS	NS	NS	NS	NS	NS	NS	Down	NS	NS	NS	NS	NS	NS	NS
Als2cr4	NS	NS	NS	NS	NS	NS	NS	NS	NS	NS	NS	NS	NS	NS	NS	NS	NS	NS	NS	NS	NS	NS	Down	NS	NS	NS	NS	NS	NS	NS	Down	NS	NS	NS	NS	NS	NS	NS	NS	NS	NS	NS	NS	NS	NS	Up	NS	NS	NS
Alx1	NS	NS	NS	NS	NS	NS	NS	NS	NS	NS	NS	NS	NS	NS	NS	NS	NS	NS	NS	NS	NS	NS	NS	NS	NS	NS	NS	NS	NS	NS	NS	NS	NS	NS	NS	NS	NS	NS	NS	NS	NS	NS	NS	NS	NS	NS	NS	NS	NS
Alx3	NS	NS	NS	NS	NS	NS	NS	NS	NS	NS	NS	NS	NS	NS	NS	NS	NS	NS	NS	NS	NS	NS	NS	NS	NS	NS	NS	NS	NS	NS	NS	NS	NS	NS	NS	NS	NS	NS	NS	NS	NS	NS	NS	NS	NS	NS	NS	NS	NS
Alx4	Down	NS	NS	NS	NS	NS	NS	NS	NS	NS	NS	Down	NS	NS	NS	NS	NS	NS	NS	NS	NS	NS	Down	NS	NS	NS	NS	NS	NS	NS	NS	NS	NS	Down	NS	NS	NS	NS	NS	NS	NS	NS	NS	NS	Down	NS	NS	NS	NS
Amac1	Down	NS	NS	NS	NS	NS	NS	NS	NS	NS	NS	Down	NS	NS	NS	NS	NS	NS	NS	NS	NS	NS	Down	NS	NS	NS	NS	NS	NS	NS	NS	NS	NS	Down	NS	NS	NS	NS	NS	NS	NS	NS	NS	NS	Down	NS	NS	NS	NS
Amacr	NS	NS	NS	NS	NS	NS	NS	NS	NS	NS	NS	NS	NS	NS	NS	NS	NS	NS	NS	NS	NS	NS	NS	NS	NS	NS	NS	NS	NS	NS	NS	NS	NS	NS	NS	NS	NS	NS	NS	NS	NS	NS	NS	NS	NS	NS	NS	NS	NS
Ambn	NS	NS	NS	NS	NS	NS	NS	NS	NS	NS	NS	NS	NS	NS	NS	NS	NS	NS	NS	NS	NS	NS	NS	NS	NS	NS	NS	NS	NS	NS	NS	NS	NS	NS	NS	NS	NS	NS	NS	NS	NS	NS	NS	NS	NS	NS	NS	NS	NS
Ambp	NS	NS	NS	NS	NS	NS	NS	NS	NS	NS	NS	NS	NS	NS	NS	NS	NS	NS	NS	NS	NS	NS	NS	NS	NS	NS	NS	NS	NS	NS	NS	NS	NS	NS	NS	NS	NS	NS	NS	NS	NS	NS	NS	NS	NS	NS	NS	NS	NS
Ambra1	NS	NS	NS	NS	NS	NS	NS	NS	NS	NS	NS	NS	NS	NS	NS	NS	NS	NS	NS	NS	NS	NS	NS	NS	NS	NS	NS	NS	NS	NS	NS	NS	NS	NS	NS	NS	NS	NS	NS	NS	NS	NS	NS	NS	NS	NS	NS	NS	NS
Amdhd2	Down	Down	Down	NS	NS	NS	NS	NS	NS	NS	Down	NS	NS	NS	NS	Up	NS	NS	Up	Up	Up	NS	Down	NS	NS	NS	NS	NS	NS	NS	NS	NS	NS	Down	NS	NS	NS	NS	NS	NS	NS	Up	NS	NS	Down	NS	NS	NS	NS
Amelx	NS	NS	NS	NS	NS	NS	NS	NS	NS	NS	NS	NS	NS	NS	NS	NS	NS	NS	NS	NS	NS	NS	NS	NS	NS	NS	NS	NS	NS	NS	NS	NS	NS	NS	NS	NS	NS	NS	NS	NS	NS	NS	NS	NS	NS	NS	NS	NS	NS
Amfr	NS	Down	Down	Down	Down	Down	Down	NS	NS	Down	Down	Up	NS	NS	NS	NS	NS	NS	NS	NS	NS	Down	Up	NS	NS	NS	NS	NS	NS	Up	Up	NS	NS	Up	NS	NS	NS	NS	NS	Up	Up	Up	NS	NS	Up	NS	NS	NS	NS
Amh	NS	NS	NS	NS	NS	NS	NS	NS	NS	NS	NS	NS	NS	NS	NS	NS	NS	NS	NS	NS	NS	NS	NS	NS	NS	NS	NS	NS	NS	NS	NS	NS	NS	NS	NS	NS	NS	NS	NS	NS	NS	NS	NS	NS	NS	NS	NS	NS	NS
Amhr2	NS	Up	Up	Up	Up	Up	Up	NS	Up	Up	Up	Down	NS	NS	NS	NS	NS	NS	NS	NS	NS	Up	Down	NS	NS	NS	NS	NS	NS	NS	NS	NS	NS	Down	NS	NS	NS	NS	NS	Down	Down	Down	NS	NS	Down	NS	NS	NS	NS
Amica1	NS	NS	NS	NS	NS	NS	NS	NS	NS	NS	NS	NS	NS	NS	NS	NS	NS	NS	NS	NS	NS	NS	NS	NS	NS	NS	NS	NS	NS	NS	NS	NS	NS	NS	NS	NS	NS	NS	NS	NS	NS	NS	NS	NS	NS	NS	NS	NS	NS
Amigo1	NS	NS	NS	NS	NS	NS	NS	NS	NS	NS	NS	NS	NS	NS	NS	NS	NS	NS	NS	NS	NS	NS	NS	NS	NS	NS	NS	NS	NS	NS	NS	NS	NS	NS	NS	NS	NS	NS	NS	NS	NS	NS	NS	NS	NS	NS	NS	NS	NS
Amigo2	NS	NS	NS	NS	NS	NS	NS	NS	NS	NS	NS	NS	NS	NS	NS	NS	NS	NS	NS	NS	NS	NS	NS	NS	NS	NS	NS	NS	NS	NS	NS	NS	NS	NS	NS	NS	NS	NS	NS	NS	NS	NS	NS	NS	NS	NS	NS	NS	NS
Amigo3	NS	NS	NS	NS	NS	NS	NS	NS	NS	NS	NS	NS	NS	NS	NS	NS	NS	NS	NS	NS	NS	NS	NS	NS	NS	NS	NS	NS	NS	NS	NS	NS	Down	NS	NS	NS	NS	NS	NS	NS	NS	NS	NS	NS	NS	NS	NS	NS	NS
Ammecr1l	Up	Up	Up	Up	NS	Up	Up	NS	NS	NS	Up	NS	NS	NS	NS	NS	NS	NS	Down	Down	NS	NS	NS	NS	NS	NS	NS	NS	NS	NS	Down	NS	NS	NS	NS	NS	NS	NS	NS	NS	NS	NS	NS	NS	Up	NS	NS	NS	NS
Amn	NS	NS	Down	NS	NS	Up	NS	NS	NS	Down	Down	NS	NS	Down	NS	NS	NS	NS	NS	NS	Down	Down	Up	NS	NS	NS	NS	Up	Up	NS	Up	Down	Down	Up	Up	NS	Up	Up	Up	Up	Up	Up	NS	NS	NS	NS	Down	Down	NS
Amot	NS	NS	NS	NS	NS	NS	NS	NS	NS	NS	NS	NS	NS	NS	NS	NS	NS	NS	NS	NS	NS	NS	NS	NS	NS	NS	NS	NS	NS	NS	NS	NS	NS	Up	Up	NS	NS	NS	NS	NS	Up	Up	NS	NS	NS	NS	NS	NS	NS
Amotl2	Up	NS	NS	NS	NS	NS	NS	NS	NS	NS	NS	NS	NS	Down	Down	Down	NS	NS	NS	Down	Down	Down	Up	NS	NS	NS	NS	NS	NS	NS	NS	NS	NS	Up	NS	NS	NS	NS	NS	NS	NS	NS	NS	NS	Up	NS	NS	NS	NS
Ampd1	NS	NS	NS	NS	NS	NS	NS	NS	NS	NS	NS	NS	NS	NS	NS	NS	NS	NS	NS	NS	NS	NS	NS	NS	NS	NS	NS	NS	NS	NS	NS	NS	NS	NS	NS	NS	NS	NS	NS	NS	NS	NS	NS	NS	NS	NS	NS	NS	NS
Ampd2	NS	Down	Down	Down	Down	Down	Down	Down	NS	Down	Down	Up	NS	NS	NS	NS	NS	NS	NS	Up	NS	NS	Up	NS	NS	NS	NS	NS	NS	NS	NS	NS	Down	Up	NS	Up	NS	NS	NS	NS	Up	Up	NS	NS	Up	Up	Up	NS	NS
Ampd3	NS	NS	NS	NS	NS	NS	NS	NS	NS	NS	NS	NS	NS	NS	NS	NS	NS	NS	NS	NS	NS	NS	NS	NS	NS	NS	NS	NS	NS	NS	NS	NS	NS	NS	NS	NS	NS	NS	NS	NS	NS	NS	NS	NS	NS	NS	NS	NS	NS
Amph	NS	NS	NS	NS	NS	NS	NS	NS	NS	NS	NS	NS	NS	NS	NS	NS	NS	NS	NS	NS	NS	NS	NS	NS	NS	NS	NS	NS	NS	NS	NS	NS	NS	NS	NS	NS	NS	NS	NS	NS	NS	NS	NS	NS	NS	NS	NS	NS	NS
Amt	Down	NS	NS	NS	NS	NS	NS	NS	NS	NS	NS	Down	NS	NS	NS	NS	NS	NS	NS	NS	NS	NS	Down	NS	NS	NS	NS	NS	NS	NS	NS	NS	NS	NS	NS	NS	NS	NS	NS	NS	NS	NS	NS	NS	Down	NS	NS	NS	NS
Amy1	NS	NS	NS	NS	NS	NS	NS	NS	NS	NS	NS	NS	NS	NS	NS	NS	NS	NS	NS	NS	NS	NS	NS	NS	NS	NS	NS	NS	NS	NS	NS	NS	NS	NS	NS	NS	NS	NS	NS	NS	NS	NS	NS	NS	NS	NS	NS	NS	NS
Amy2-2	NS	NS	NS	NS	NS	NS	NS	NS	NS	NS	NS	NS	NS	NS	NS	NS	NS	NS	NS	NS	NS	NS	NS	NS	NS	NS	NS	NS	NS	NS	NS	NS	NS	NS	NS	NS	NS	NS	NS	NS	NS	NS	NS	NS	NS	NS	NS	NS	NS
Amz1	NS	NS	NS	NS	NS	NS	NS	NS	NS	Down	NS	NS	NS	NS	NS	NS	NS	NS	NS	NS	NS	NS	NS	NS	NS	NS	NS	NS	NS	NS	NS	NS	NS	Up	Up	NS	NS	NS	NS	NS	NS	NS	NS	Up	NS	NS	NS	NS	NS
Amz2	NS	NS	NS	NS	NS	NS	NS	NS	NS	NS	NS	NS	NS	NS	NS	NS	NS	NS	NS	NS	NS	NS	NS	NS	NS	NS	NS	NS	NS	NS	NS	NS	NS	NS	NS	NS	NS	NS	NS	NS	NS	NS	NS	NS	NS	NS	NS	NS	NS
Anapc10	Up	NS	Up	Up	Up	Up	Up	Up	Up	Up	Up	Up	NS	NS	NS	NS	NS	NS	NS	NS	NS	NS	NS	Down	NS	NS	NS	NS	NS	NS	NS	NS	NS	NS	Down	NS	NS	NS	NS	NS	NS	NS	NS	NS	NS	Down	NS	NS	NS
Anapc11	NS	NS	NS	NS	NS	NS	NS	NS	NS	NS	NS	NS	NS	NS	NS	NS	NS	NS	NS	NS	NS	NS	NS	NS	NS	NS	NS	NS	NS	NS	NS	NS	NS	NS	NS	NS	NS	NS	NS	NS	NS	NS	NS	NS	NS	NS	NS	NS	NS
Anapc13	Down	NS	NS	NS	NS	NS	NS	NS	NS	NS	NS	Down	NS	NS	NS	NS	NS	NS	NS	NS	NS	Down	NS	NS	NS	NS	NS	NS	NS	NS	Up	NS	NS	NS	NS	NS	NS	NS	NS	NS	NS	Up	NS	NS	NS	NS	NS	NS	NS
Anapc2	Up	NS	NS	NS	NS	NS	NS	NS	NS	NS	NS	Up	NS	NS	NS	NS	NS	NS	NS	NS	NS	NS	Up	NS	NS	NS	NS	NS	NS	NS	NS	NS	NS	Up	NS	NS	NS	NS	NS	NS	NS	NS	NS	NS	Up	NS	NS	NS	NS
Anapc4	NS	NS	NS	NS	NS	NS	NS	Down	Down	NS	NS	NS	NS	NS	Up	NS	NS	NS	NS	NS	NS	NS	NS	NS	NS	NS	NS	NS	NS	NS	NS	NS	NS	NS	NS	NS	NS	NS	NS	NS	NS	NS	NS	NS	NS	NS	NS	Up	NS
Anapc5	NS	NS	NS	NS	NS	NS	NS	Up	NS	NS	NS	NS	NS	NS	NS	NS	NS	NS	Up	NS	NS	NS	NS	NS	NS	NS	NS	NS	NS	NS	NS	NS	NS	NS	NS	NS	NS	NS	NS	NS	NS	NS	NS	NS	NS	NS	NS	NS	NS
Anapc7	NS	NS	NS	NS	Up	NS	Up	Up	Up	Up	NS	NS	NS	NS	NS	NS	NS	NS	NS	Up	NS	NS	Down	NS	NS	NS	NS	NS	NS	NS	NS	NS	NS	NS	NS	NS	NS	NS	NS	NS	NS	Up	NS	NS	NS	NS	NS	NS	NS
Ang	NS	NS	NS	NS	NS	NS	NS	NS	NS	NS	Down	NS	NS	NS	NS	NS	NS	NS	NS	NS	NS	Down	NS	NS	NS	NS	NS	NS	NS	NS	NS	NS	Down	NS	NS	NS	NS	NS	NS	NS	NS	NS	NS	Down	NS	NS	NS	NS	NS
Ang2	NS	NS	NS	NS	NS	NS	NS	NS	NS	NS	NS	NS	NS	NS	NS	NS	NS	NS	NS	NS	NS	NS	NS	NS	NS	NS	NS	NS	NS	NS	NS	NS	NS	NS	NS	NS	NS	NS	NS	NS	NS	NS	NS	NS	NS	NS	NS	NS	NS
Ang4	NS	NS	NS	NS	NS	NS	NS	NS	NS	NS	NS	NS	NS	NS	NS	NS	NS	NS	NS	NS	NS	NS	NS	NS	NS	NS	NS	NS	NS	NS	NS	NS	NS	NS	NS	NS	NS	NS	NS	NS	NS	NS	NS	NS	NS	NS	NS	NS	NS
Angel1	NS	NS	NS	NS	NS	NS	NS	NS	NS	NS	NS	NS	NS	NS	NS	NS	NS	NS	NS	NS	NS	NS	NS	NS	NS	NS	NS	NS	NS	NS	NS	NS	NS	NS	NS	NS	NS	NS	NS	NS	NS	NS	NS	NS	NS	NS	NS	NS	NS
Angel2	Up	NS	NS	NS	NS	NS	NS	NS	Down	NS	NS	Up	NS	NS	NS	NS	NS	NS	NS	NS	NS	NS	Up	NS	NS	NS	NS	NS	NS	NS	Down	NS	NS	Up	NS	NS	NS	NS	NS	NS	NS	NS	NS	NS	Up	NS	NS	NS	NS
Angpt1	NS	NS	NS	NS	NS	NS	NS	NS	NS	NS	NS	NS	NS	NS	NS	NS	NS	NS	NS	NS	NS	NS	NS	NS	NS	NS	NS	NS	NS	NS	NS	NS	NS	NS	NS	NS	NS	NS	NS	NS	NS	NS	NS	NS	NS	NS	NS	NS	NS
Angpt2	NS	NS	NS	NS	NS	NS	NS	NS	NS	NS	NS	NS	NS	NS	NS	NS	NS	NS	NS	NS	NS	NS	NS	NS	NS	NS	NS	NS	NS	NS	NS	NS	NS	NS	NS	NS	NS	NS	NS	NS	NS	NS	NS	NS	NS	NS	NS	NS	NS
Angpt4	NS	NS	NS	NS	NS	NS	NS	NS	NS	NS	NS	NS	NS	NS	NS	NS	NS	NS	NS	NS	NS	NS	NS	NS	NS	NS	NS	NS	NS	NS	NS	NS	NS	NS	NS	NS	NS	NS	NS	NS	NS	NS	NS	NS	NS	NS	NS	NS	NS
Angptl1	NS	NS	NS	NS	NS	NS	NS	NS	NS	NS	NS	NS	NS	NS	NS	NS	NS	NS	NS	NS	NS	NS	NS	NS	NS	NS	NS	NS	NS	NS	NS	NS	NS	NS	NS	NS	NS	NS	NS	NS	NS	NS	NS	NS	NS	NS	NS	NS	NS
Angptl2	NS	NS	NS	NS	NS	NS	NS	NS	NS	NS	NS	NS	NS	NS	NS	NS	NS	NS	NS	NS	NS	NS	NS	NS	NS	NS	NS	NS	NS	NS	NS	NS	NS	NS	NS	NS	NS	NS	NS	NS	NS	NS	NS	NS	NS	NS	NS	NS	NS
Angptl3	NS	NS	NS	NS	NS	NS	NS	NS	NS	NS	NS	NS	NS	NS	NS	NS	NS	NS	NS	NS	NS	NS	NS	NS	NS	NS	NS	NS	NS	NS	NS	NS	NS	NS	NS	NS	NS	NS	NS	NS	NS	NS	NS	NS	NS	NS	NS	NS	NS
Angptl4	Down	NS	Up	NS	NS	NS	NS	NS	NS	Up	Up	Down	NS	Up	Up	NS	Up	Up	Up	Up	Up	Up	Down	NS	Up	NS	NS	Up	NS	Up	NS	Up	Up	Down	NS	Up	NS	NS	NS	NS	NS	NS	NS	Up	Down	NS	NS	NS	Down
Angptl7	NS	NS	NS	NS	NS	NS	NS	NS	NS	NS	NS	NS	NS	NS	NS	NS	NS	NS	NS	NS	NS	NS	NS	NS	NS	NS	NS	NS	NS	NS	NS	NS	NS	NS	NS	NS	NS	NS	NS	NS	NS	NS	NS	NS	NS	NS	NS	NS	NS
Ank	NS	Down	NS	NS	NS	NS	NS	NS	NS	NS	NS	Up	NS	NS	NS	NS	NS	NS	NS	NS	NS	NS	NS	NS	NS	NS	NS	NS	NS	NS	NS	NS	NS	Up	NS	NS	NS	NS	NS	Up	Up	Up	NS	NS	Up	NS	NS	NS	NS
Ank1	NS	NS	NS	NS	NS	NS	NS	NS	NS	NS	NS	NS	NS	NS	NS	NS	NS	NS	NS	NS	NS	NS	NS	NS	NS	NS	NS	NS	NS	NS	NS	NS	NS	NS	NS	NS	NS	NS	NS	NS	NS	NS	NS	NS	NS	NS	NS	NS	NS
Ank2	NS	NS	NS	NS	NS	NS	NS	NS	NS	NS	NS	NS	NS	NS	NS	NS	NS	NS	NS	NS	NS	NS	NS	NS	NS	NS	NS	NS	NS	NS	NS	NS	NS	NS	NS	NS	NS	NS	NS	NS	NS	NS	NS	NS	NS	NS	NS	NS	NS
Ank3	Down	NS	NS	NS	NS	NS	NS	NS	NS	NS	NS	Down	NS	NS	NS	NS	NS	NS	NS	NS	NS	NS	Down	NS	NS	NS	NS	NS	NS	NS	NS	NS	NS	Down	NS	NS	NS	NS	NS	NS	NS	NS	NS	NS	NS	NS	NS	NS	NS
Ankar	NS	NS	NS	NS	NS	NS	NS	NS	NS	NS	NS	NS	NS	NS	NS	NS	NS	NS	NS	NS	NS	NS	NS	NS	NS	NS	NS	NS	NS	NS	NS	NS	NS	NS	NS	NS	NS	NS	NS	NS	NS	NS	NS	NS	NS	NS	NS	NS	NS
Ankfn1	NS	NS	NS	NS	NS	NS	NS	NS	NS	NS	NS	NS	NS	NS	NS	NS	NS	NS	NS	NS	NS	NS	NS	NS	NS	NS	NS	NS	NS	NS	NS	NS	NS	NS	NS	NS	NS	NS	NS	NS	NS	NS	NS	NS	NS	NS	NS	NS	NS
Ankfy1	Up	NS	NS	NS	NS	NS	NS	NS	NS	NS	NS	NS	NS	NS	NS	NS	NS	NS	NS	NS	NS	NS	NS	NS	NS	NS	NS	NS	NS	NS	NS	NS	NS	Up	NS	NS	NS	NS	NS	NS	NS	NS	NS	NS	NS	NS	NS	NS	NS
Ankib1	NS	NS	NS	NS	NS	NS	NS	NS	NS	NS	NS	NS	NS	NS	NS	NS	NS	NS	NS	NS	NS	NS	NS	NS	NS	NS	NS	NS	NS	NS	NS	NS	NS	NS	NS	NS	NS	NS	NS	NS	NS	NS	NS	NS	NS	NS	NS	NS	NS
Ankk1	NS	NS	NS	NS	NS	NS	NS	NS	NS	NS	NS	NS	NS	NS	NS	NS	NS	NS	NS	NS	NS	NS	NS	NS	NS	NS	NS	NS	NS	NS	NS	NS	NS	NS	NS	NS	NS	NS	NS	NS	NS	NS	NS	NS	NS	NS	NS	NS	NS
Ankle2	Up	Up	Up	NS	NS	NS	NS	NS	NS	NS	NS	Up	Up	NS	NS	NS	NS	NS	NS	NS	NS	NS	Up	NS	NS	NS	NS	NS	NS	NS	NS	NS	NS	NS	NS	NS	NS	NS	NS	NS	Down	Down	NS	NS	Up	NS	NS	NS	NS
Ankmy1	NS	NS	NS	NS	NS	NS	NS	NS	NS	NS	NS	NS	NS	NS	NS	NS	NS	NS	NS	NS	NS	NS	NS	NS	NS	NS	NS	NS	NS	NS	NS	NS	NS	NS	NS	NS	NS	NS	NS	NS	NS	NS	NS	NS	NS	NS	NS	NS	NS
Ankmy2	NS	NS	NS	NS	NS	NS	NS	NS	NS	NS	NS	NS	NS	NS	NS	NS	NS	NS	NS	NS	NS	NS	NS	NS	NS	NS	NS	NS	NS	NS	NS	NS	NS	NS	NS	NS	NS	NS	NS	NS	NS	NS	NS	NS	NS	NS	NS	NS	NS
Ankra2	NS	NS	NS	NS	NS	NS	NS	NS	Down	NS	NS	NS	NS	NS	NS	NS	NS	NS	NS	Down	NS	NS	NS	NS	NS	NS	NS	NS	NS	NS	Down	NS	NS	NS	NS	NS	NS	NS	NS	NS	NS	Down	NS	NS	NS	NS	NS	NS	NS
Ankrd1	NS	NS	NS	NS	NS	NS	NS	NS	NS	NS	NS	NS	NS	NS	NS	NS	NS	NS	NS	NS	NS	NS	NS	NS	NS	NS	NS	NS	NS	NS	NS	NS	NS	NS	NS	NS	NS	NS	NS	NS	NS	NS	NS	NS	NS	NS	NS	NS	NS
Ankrd10	Up	Up	Up	Up	Up	NS	Up	NS	NS	Up	Up	Up	NS	NS	NS	NS	NS	NS	NS	Down	NS	NS	Up	NS	NS	NS	NS	NS	NS	NS	Down	NS	NS	NS	NS	NS	NS	NS	NS	NS	Down	Down	NS	NS	Up	NS	NS	NS	NS
Ankrd12	Up	Up	NS	NS	NS	NS	NS	NS	NS	NS	NS	NS	NS	NS	NS	NS	NS	NS	NS	NS	NS	NS	NS	NS	NS	NS	NS	Down	NS	Down	NS	NS	Down	NS	NS	NS	NS	NS	NS	NS	NS	NS	NS	NS	NS	NS	NS	NS	NS
Ankrd13a	NS	NS	NS	NS	NS	NS	NS	NS	Up	NS	NS	NS	NS	NS	NS	NS	NS	NS	NS	Up	NS	NS	NS	NS	NS	NS	NS	NS	NS	NS	NS	NS	NS	NS	NS	NS	NS	NS	NS	NS	NS	NS	NS	NS	NS	NS	NS	NS	NS
Ankrd13b	NS	NS	NS	NS	NS	NS	NS	NS	NS	NS	NS	NS	NS	NS	NS	NS	NS	NS	NS	NS	NS	NS	NS	NS	NS	NS	NS	NS	NS	NS	NS	NS	NS	NS	NS	NS	NS	NS	NS	NS	NS	NS	NS	NS	NS	NS	NS	NS	NS
Ankrd13c	Up	Up	Up	Up	Up	Up	Up	Up	Up	Up	Up	NS	NS	NS	NS	NS	NS	NS	NS	NS	NS	NS	NS	NS	NS	NS	NS	NS	NS	NS	NS	NS	NS	NS	NS	NS	NS	NS	NS	NS	NS	NS	NS	NS	NS	NS	NS	NS	NS
Ankrd13d	Down	NS	NS	NS	NS	NS	NS	NS	NS	NS	NS	NS	NS	NS	NS	NS	NS	NS	NS	NS	NS	NS	NS	NS	NS	NS	NS	NS	NS	NS	NS	NS	NS	NS	NS	NS	NS	NS	NS	NS	Up	NS	NS	NS	NS	NS	NS	NS	NS
Ankrd16	NS	NS	NS	NS	NS	NS	NS	NS	NS	NS	NS	NS	NS	NS	NS	NS	NS	NS	NS	NS	NS	NS	NS	NS	NS	NS	NS	NS	NS	NS	NS	NS	NS	NS	NS	NS	NS	NS	NS	NS	NS	NS	NS	NS	NS	NS	NS	NS	NS
Ankrd17	NS	NS	NS	NS	NS	NS	NS	NS	NS	NS	NS	NS	NS	NS	NS	NS	NS	NS	NS	NS	NS	NS	NS	NS	NS	NS	NS	NS	NS	NS	NS	NS	NS	NS	NS	NS	NS	NS	NS	NS	NS	NS	NS	NS	NS	NS	NS	NS	NS
Ankrd2	NS	NS	NS	NS	NS	NS	NS	NS	NS	NS	NS	NS	NS	NS	NS	NS	NS	NS	NS	NS	NS	NS	NS	NS	NS	NS	NS	NS	NS	NS	NS	NS	NS	NS	NS	NS	NS	NS	NS	NS	NS	NS	NS	NS	NS	NS	NS	NS	NS
Ankrd22	NS	NS	NS	NS	NS	NS	NS	NS	NS	NS	NS	NS	NS	NS	NS	NS	NS	NS	NS	NS	NS	NS	NS	NS	NS	NS	NS	NS	NS	NS	NS	NS	NS	NS	NS	NS	NS	NS	NS	NS	NS	NS	NS	NS	NS	NS	NS	NS	NS
Ankrd23	NS	NS	NS	NS	NS	NS	NS	NS	NS	NS	NS	NS	NS	NS	NS	NS	NS	NS	NS	NS	NS	NS	Down	NS	NS	NS	NS	NS	NS	NS	NS	NS	NS	NS	NS	NS	NS	NS	NS	NS	NS	NS	NS	NS	NS	NS	NS	NS	NS
Ankrd24	NS	NS	NS	NS	NS	NS	NS	NS	NS	NS	NS	NS	NS	NS	NS	NS	NS	NS	NS	NS	NS	NS	NS	NS	NS	NS	NS	NS	NS	NS	NS	NS	NS	NS	NS	NS	NS	NS	NS	NS	NS	NS	NS	NS	NS	NS	NS	NS	NS
Ankrd25	NS	NS	NS	NS	NS	NS	NS	Down	Down	NS	NS	NS	NS	NS	NS	NS	NS	NS	NS	NS	NS	NS	NS	NS	NS	NS	NS	NS	NS	NS	NS	NS	NS	NS	NS	NS	NS	NS	NS	NS	NS	NS	NS	NS	NS	NS	NS	NS	NS
Ankrd27	Down	NS	NS	NS	NS	NS	NS	NS	NS	NS	NS	NS	NS	NS	NS	NS	NS	NS	NS	NS	NS	NS	Down	NS	NS	NS	NS	NS	NS	NS	NS	NS	NS	Down	NS	NS	NS	NS	NS	NS	NS	NS	NS	NS	NS	NS	NS	NS	NS
Ankrd32	NS	NS	NS	NS	NS	NS	NS	NS	NS	NS	NS	NS	NS	NS	NS	NS	NS	NS	NS	NS	NS	NS	NS	NS	NS	NS	NS	NS	NS	NS	NS	NS	NS	NS	NS	NS	NS	NS	NS	NS	NS	NS	NS	NS	NS	NS	NS	NS	NS
Ankrd33	NS	NS	NS	NS	NS	NS	NS	NS	NS	NS	NS	NS	NS	NS	NS	NS	NS	NS	NS	NS	NS	NS	NS	NS	NS	NS	NS	NS	NS	NS	NS	NS	NS	NS	NS	NS	NS	NS	NS	NS	NS	NS	NS	NS	NS	NS	NS	NS	NS
Ankrd34a	NS	NS	NS	NS	NS	NS	NS	NS	NS	NS	NS	NS	NS	NS	NS	NS	NS	NS	NS	NS	NS	NS	NS	NS	NS	NS	NS	NS	NS	NS	NS	NS	NS	NS	NS	NS	NS	NS	NS	NS	NS	NS	NS	NS	NS	NS	NS	NS	NS
Ankrd35	NS	NS	NS	NS	NS	NS	NS	NS	NS	NS	NS	NS	NS	NS	NS	NS	NS	NS	NS	NS	NS	NS	NS	NS	NS	NS	NS	NS	NS	NS	NS	NS	NS	NS	NS	NS	NS	NS	NS	NS	NS	NS	NS	NS	NS	NS	NS	NS	NS
Ankrd36	NS	NS	NS	NS	NS	NS	NS	NS	NS	NS	NS	Down	NS	NS	NS	NS	NS	NS	NS	NS	NS	NS	Down	NS	NS	NS	NS	NS	NS	NS	NS	NS	NS	Down	NS	NS	NS	NS	NS	NS	NS	NS	NS	NS	Down	NS	NS	NS	NS
Ankrd37	Up	Up	NS	NS	NS	NS	NS	NS	NS	NS	NS	Up	NS	NS	NS	NS	NS	NS	Down	Down	NS	NS	Up	Up	Up	NS	NS	NS	NS	NS	NS	NS	NS	Up	Up	NS	NS	NS	NS	NS	NS	Down	NS	NS	Up	Up	NS	NS	NS
Ankrd39	Up	NS	NS	NS	NS	NS	NS	NS	NS	NS	NS	Up	NS	NS	NS	NS	NS	NS	NS	NS	NS	NS	Up	NS	NS	NS	NS	NS	NS	NS	NS	NS	NS	Up	NS	NS	NS	NS	NS	NS	NS	NS	NS	NS	Up	NS	NS	NS	NS
Ankrd40	NS	NS	NS	NS	NS	NS	NS	NS	NS	NS	NS	NS	NS	NS	NS	NS	NS	NS	NS	NS	NS	NS	NS	NS	NS	NS	NS	NS	NS	NS	NS	NS	NS	NS	NS	NS	NS	NS	NS	NS	NS	NS	NS	NS	NS	NS	NS	NS	NS
Ankrd42	NS	NS	NS	NS	NS	NS	NS	NS	NS	NS	NS	NS	NS	NS	NS	NS	NS	NS	NS	NS	NS	NS	NS	NS	NS	NS	NS	NS	NS	NS	NS	NS	NS	NS	NS	NS	NS	NS	NS	NS	NS	NS	NS	NS	NS	NS	NS	NS	NS
Ankrd46	NS	NS	NS	NS	NS	NS	NS	NS	NS	NS	NS	NS	NS	NS	NS	NS	NS	NS	NS	NS	NS	NS	NS	NS	NS	NS	NS	NS	NS	NS	NS	NS	NS	Up	NS	NS	NS	NS	NS	NS	NS	NS	NS	NS	Up	NS	NS	NS	NS
Ankrd47	NS	NS	NS	NS	NS	NS	NS	NS	Down	NS	NS	NS	NS	NS	NS	NS	NS	NS	NS	Down	NS	NS	Up	Up	NS	NS	NS	NS	NS	NS	NS	NS	NS	NS	NS	NS	NS	NS	NS	NS	NS	Down	NS	NS	Up	Up	NS	NS	NS
Ankrd49	Up	NS	NS	NS	NS	NS	NS	NS	NS	NS	NS	NS	NS	NS	NS	NS	NS	NS	NS	NS	NS	NS	NS	Down	NS	NS	NS	NS	NS	NS	NS	NS	NS	Up	NS	NS	NS	NS	NS	NS	NS	NS	NS	NS	Up	NS	NS	NS	NS
Ankrd5	NS	NS	NS	NS	NS	NS	NS	NS	NS	NS	NS	NS	NS	NS	NS	NS	NS	NS	NS	NS	NS	NS	NS	NS	NS	NS	NS	NS	NS	NS	NS	NS	NS	NS	NS	NS	NS	NS	NS	NS	NS	NS	NS	NS	NS	NS	NS	NS	NS
Ankrd50	Up	NS	NS	NS	NS	NS	NS	NS	NS	NS	NS	NS	NS	NS	NS	NS	NS	NS	NS	NS	NS	Down	NS	NS	NS	NS	NS	NS	NS	NS	NS	NS	Down	Up	NS	NS	NS	NS	NS	NS	NS	Up	NS	NS	Up	NS	NS	NS	NS
Ankrd53	NS	NS	NS	NS	NS	NS	NS	NS	NS	NS	NS	NS	NS	NS	NS	NS	NS	NS	NS	NS	NS	NS	NS	NS	NS	NS	NS	NS	NS	NS	NS	NS	NS	NS	NS	NS	NS	NS	NS	NS	NS	NS	NS	NS	NS	NS	NS	NS	NS
Ankrd54	NS	NS	NS	NS	NS	NS	NS	NS	NS	NS	NS	NS	NS	NS	NS	NS	NS	NS	NS	Up	NS	NS	NS	NS	NS	NS	NS	NS	NS	NS	NS	NS	NS	NS	NS	NS	NS	NS	NS	NS	NS	Up	NS	NS	NS	NS	NS	NS	NS
Ankrd55	NS	NS	NS	NS	NS	NS	NS	NS	NS	NS	NS	NS	NS	NS	NS	NS	NS	NS	NS	NS	NS	NS	NS	NS	NS	NS	NS	NS	NS	NS	NS	NS	NS	NS	NS	NS	NS	NS	NS	NS	NS	NS	NS	NS	NS	NS	NS	NS	NS
Ankrd56	NS	NS	NS	NS	NS	NS	NS	NS	NS	NS	NS	NS	NS	NS	NS	NS	NS	NS	NS	NS	NS	NS	NS	NS	NS	NS	NS	NS	NS	NS	NS	NS	NS	NS	NS	NS	NS	NS	NS	NS	NS	NS	NS	NS	NS	NS	NS	NS	NS
Ankrd58	NS	NS	NS	NS	NS	NS	NS	NS	NS	NS	NS	NS	NS	NS	NS	NS	NS	NS	NS	NS	NS	NS	NS	NS	NS	NS	NS	NS	NS	NS	NS	NS	NS	NS	NS	NS	NS	NS	NS	NS	NS	NS	NS	NS	NS	NS	NS	NS	NS
Ankrd6	NS	Up	Up	NS	NS	NS	NS	NS	NS	Up	Up	NS	NS	NS	NS	NS	NS	NS	NS	Down	NS	NS	NS	NS	NS	NS	NS	NS	NS	NS	Down	NS	NS	NS	NS	NS	NS	NS	NS	NS	Down	Down	NS	NS	NS	Up	Up	NS	NS
Ankrd7	NS	NS	NS	NS	NS	NS	NS	NS	NS	NS	NS	NS	NS	NS	NS	NS	NS	NS	NS	NS	NS	NS	NS	NS	NS	NS	NS	NS	NS	NS	NS	NS	NS	NS	NS	NS	NS	NS	NS	NS	NS	NS	NS	NS	NS	NS	NS	NS	NS
Anks1	Down	NS	NS	NS	NS	NS	NS	NS	NS	NS	NS	NS	NS	NS	NS	NS	NS	NS	NS	Up	NS	NS	NS	NS	NS	NS	NS	NS	NS	NS	NS	NS	NS	NS	NS	NS	NS	NS	NS	NS	NS	NS	NS	NS	NS	NS	NS	NS	NS
Anks3	NS	NS	NS	NS	NS	NS	NS	NS	NS	NS	NS	NS	NS	NS	NS	NS	NS	NS	NS	Up	NS	NS	NS	NS	NS	NS	NS	NS	NS	NS	NS	NS	NS	NS	NS	NS	NS	NS	NS	NS	NS	NS	NS	NS	NS	NS	NS	NS	NS
Anks6	NS	NS	NS	NS	NS	NS	NS	NS	NS	NS	NS	NS	NS	NS	NS	NS	NS	NS	NS	NS	NS	NS	NS	NS	NS	NS	NS	NS	NS	NS	NS	NS	NS	NS	NS	NS	NS	NS	NS	NS	NS	NS	NS	NS	NS	NS	NS	NS	NS
Ankzf1	NS	NS	NS	NS	NS	NS	NS	NS	NS	NS	NS	NS	NS	NS	NS	NS	NS	NS	NS	NS	NS	NS	NS	NS	NS	NS	NS	NS	NS	NS	NS	NS	NS	NS	NS	NS	NS	NS	NS	NS	NS	NS	NS	NS	NS	NS	NS	NS	NS
Anln	Up	NS	NS	NS	NS	NS	NS	NS	NS	NS	NS	NS	NS	NS	NS	NS	NS	NS	NS	NS	NS	NS	NS	NS	NS	NS	NS	NS	NS	NS	NS	NS	NS	NS	NS	NS	NS	NS	NS	NS	NS	NS	NS	NS	NS	NS	NS	NS	NS
Ano1	NS	NS	NS	NS	NS	NS	NS	NS	NS	NS	NS	NS	NS	NS	NS	NS	NS	NS	NS	NS	NS	NS	NS	NS	NS	NS	NS	NS	NS	NS	NS	NS	NS	NS	NS	NS	NS	NS	NS	NS	NS	NS	NS	NS	NS	NS	NS	NS	NS
Ano10	NS	NS	NS	NS	NS	NS	NS	NS	NS	NS	Down	NS	NS	NS	NS	NS	NS	NS	NS	NS	NS	Down	NS	NS	NS	NS	NS	NS	NS	NS	NS	NS	Down	Up	Up	NS	NS	NS	NS	Up	Up	Up	NS	NS	NS	NS	NS	NS	NS
Ano4	NS	NS	NS	NS	NS	NS	NS	NS	NS	NS	NS	NS	NS	NS	NS	NS	NS	NS	NS	NS	NS	NS	NS	NS	NS	NS	NS	NS	NS	NS	NS	NS	NS	NS	NS	NS	NS	NS	NS	NS	NS	NS	NS	NS	NS	NS	NS	NS	NS
Ano5	NS	NS	NS	NS	NS	NS	NS	NS	NS	NS	NS	NS	NS	NS	NS	NS	NS	NS	NS	NS	NS	NS	NS	NS	NS	NS	NS	NS	NS	NS	NS	NS	NS	NS	NS	NS	NS	NS	NS	NS	NS	NS	NS	NS	NS	NS	NS	NS	NS
Ano6	NS	NS	NS	NS	NS	NS	NS	NS	NS	NS	NS	NS	NS	NS	NS	NS	NS	NS	NS	NS	NS	NS	NS	NS	NS	NS	NS	NS	NS	NS	NS	NS	NS	NS	NS	NS	NS	NS	NS	NS	NS	NS	NS	NS	NS	NS	NS	NS	NS
Ano7	NS	NS	NS	NS	NS	NS	NS	NS	NS	NS	NS	NS	NS	NS	NS	NS	NS	NS	NS	NS	NS	NS	NS	NS	NS	NS	NS	NS	NS	NS	NS	NS	NS	NS	NS	NS	NS	NS	NS	NS	NS	NS	NS	NS	NS	NS	NS	NS	NS
Anp32a	Down	NS	NS	NS	NS	Down	Down	NS	Down	NS	NS	Down	NS	NS	NS	NS	NS	NS	NS	NS	NS	NS	NS	Up	NS	NS	NS	NS	NS	NS	NS	NS	Up	Down	NS	NS	NS	NS	NS	Down	NS	Down	NS	NS	Down	Up	NS	NS	NS
Anp32b	NS	NS	NS	NS	NS	NS	NS	NS	NS	NS	NS	NS	NS	NS	NS	NS	NS	NS	NS	NS	NS	NS	NS	NS	NS	NS	NS	NS	NS	NS	NS	NS	NS	NS	NS	NS	NS	NS	NS	NS	NS	NS	NS	NS	NS	NS	NS	NS	NS
Anp32e	Up	Up	NS	NS	NS	NS	NS	NS	Down	NS	NS	Up	Up	NS	NS	NS	NS	NS	NS	Down	NS	NS	Up	Up	NS	NS	NS	NS	NS	NS	NS	NS	Up	Up	NS	NS	NS	NS	NS	NS	NS	Down	NS	NS	Up	Up	NS	NS	NS
Anpep	Up	Up	Up	Up	Up	Up	Up	Up	Up	Up	Up	NS	NS	NS	NS	NS	NS	NS	NS	NS	NS	NS	NS	NS	NS	NS	NS	NS	NS	NS	NS	Down	NS	NS	NS	NS	NS	NS	NS	NS	NS	NS	NS	NS	NS	NS	NS	NS	NS
Antxr1	Up	Up	NS	NS	NS	NS	Up	NS	NS	NS	Up	NS	NS	NS	NS	NS	NS	NS	NS	NS	NS	NS	NS	NS	NS	NS	NS	NS	NS	NS	NS	NS	NS	NS	NS	NS	NS	NS	NS	NS	NS	NS	NS	NS	NS	NS	NS	NS	NS
Antxrl	NS	NS	NS	NS	NS	NS	NS	NS	NS	NS	NS	NS	NS	NS	NS	NS	NS	NS	NS	NS	NS	NS	NS	NS	NS	NS	NS	NS	NS	NS	NS	NS	NS	NS	NS	NS	NS	NS	NS	NS	NS	NS	NS	NS	NS	NS	NS	NS	NS
Anubl1	NS	NS	NS	NS	NS	NS	NS	NS	NS	NS	NS	NS	NS	NS	NS	NS	NS	NS	NS	NS	NS	NS	NS	NS	NS	NS	NS	NS	NS	NS	NS	NS	NS	NS	NS	NS	NS	NS	NS	NS	NS	NS	NS	NS	NS	NS	NS	NS	NS
Anxa1	NS	NS	NS	NS	Down	Down	NS	NS	NS	NS	NS	NS	NS	NS	NS	Down	NS	NS	NS	NS	NS	NS	NS	NS	NS	NS	NS	NS	NS	NS	NS	NS	NS	NS	NS	NS	NS	NS	NS	NS	NS	NS	NS	NS	NS	NS	NS	NS	NS
Anxa10	NS	NS	NS	NS	NS	NS	NS	NS	NS	NS	NS	NS	NS	NS	NS	NS	NS	NS	NS	NS	NS	NS	NS	NS	NS	NS	NS	NS	NS	NS	NS	NS	NS	NS	NS	NS	NS	NS	NS	NS	NS	NS	NS	NS	NS	NS	NS	NS	NS
Anxa11	NS	NS	NS	NS	NS	NS	NS	NS	NS	NS	NS	NS	NS	NS	NS	NS	NS	NS	NS	Up	NS	NS	NS	NS	NS	NS	NS	NS	NS	NS	Up	NS	NS	NS	NS	Down	Down	NS	NS	Down	NS	NS	NS	NS	NS	NS	NS	NS	NS
Anxa2	NS	Down	Down	NS	NS	NS	Up	NS	NS	NS	Down	NS	NS	NS	NS	NS	NS	Up	Up	Up	NS	NS	NS	Down	Down	NS	NS	NS	NS	NS	NS	NS	Down	Up	NS	NS	NS	NS	NS	Up	Up	Up	NS	NS	NS	Down	Down	Down	Down
Anxa3	Up	Up	NS	Up	NS	Up	Up	Up	Up	Up	Up	NS	Down	Down	Down	Down	Down	Up	Up	Up	NS	Down	NS	Down	Down	Down	Down	Down	Up	Up	Up	NS	Down	NS	Down	Down	Down	Down	Down	Up	Up	Up	NS	Down	NS	Down	Down	Down	Down
Anxa4	NS	NS	Down	NS	Down	NS	NS	NS	NS	NS	NS	NS	NS	NS	NS	NS	NS	Up	NS	Up	NS	NS	NS	NS	NS	NS	NS	NS	NS	NS	NS	NS	NS	NS	NS	NS	NS	NS	NS	NS	NS	NS	NS	NS	NS	NS	NS	NS	NS
Anxa5	NS	NS	NS	NS	NS	NS	NS	NS	NS	NS	Down	NS	NS	NS	NS	NS	NS	NS	NS	NS	NS	Down	NS	NS	NS	NS	NS	NS	NS	NS	NS	NS	Down	Up	Up	NS	NS	NS	NS	Up	Up	Up	NS	NS	NS	NS	NS	NS	NS
Anxa6	NS	NS	Down	Down	NS	Down	Down	NS	NS	NS	NS	Up	NS	NS	NS	NS	NS	NS	NS	NS	NS	Up	NS	NS	NS	NS	NS	NS	NS	NS	NS	NS	NS	NS	NS	NS	NS	NS	NS	NS	NS	NS	NS	NS	NS	NS	NS	NS	NS
Anxa7	NS	NS	NS	NS	NS	NS	NS	NS	NS	NS	NS	Up	NS	NS	Up	NS	NS	NS	NS	Up	Up	NS	NS	NS	NS	NS	NS	NS	NS	NS	NS	NS	NS	NS	NS	NS	NS	NS	NS	NS	NS	NS	NS	NS	NS	NS	NS	NS	NS
Anxa8	Up	Up	Up	NS	NS	NS	NS	NS	Up	Up	Up	NS	NS	NS	NS	NS	Down	Down	NS	NS	NS	NS	NS	NS	NS	NS	NS	Down	NS	NS	NS	NS	NS	NS	NS	NS	NS	NS	NS	NS	NS	NS	NS	NS	NS	NS	NS	NS	NS
Anxa9	NS	NS	NS	NS	NS	NS	Up	Up	Up	NS	NS	Down	NS	NS	NS	NS	NS	NS	NS	NS	NS	NS	Down	Down	NS	NS	NS	NS	NS	NS	NS	NS	NS	Down	Down	NS	NS	NS	NS	NS	NS	NS	NS	NS	Down	NS	NS	NS	NS
Aoah	NS	NS	Down	Down	NS	Down	Down	Down	Down	Down	NS	NS	NS	NS	Down	NS	NS	Down	NS	NS	NS	NS	Up	Up	NS	NS	NS	NS	NS	NS	NS	NS	Up	NS	NS	NS	Down	NS	Down	Down	NS	Down	NS	NS	Up	Up	NS	NS	NS
Aoc2	NS	NS	NS	NS	NS	NS	NS	NS	NS	NS	NS	NS	NS	NS	NS	NS	NS	NS	NS	NS	NS	NS	NS	NS	NS	NS	NS	NS	NS	NS	NS	NS	NS	NS	NS	NS	NS	NS	NS	NS	NS	NS	NS	NS	NS	NS	NS	NS	NS
Aoc3	NS	NS	NS	NS	NS	NS	NS	Down	NS	NS	NS	NS	NS	NS	NS	NS	NS	NS	Down	Down	NS	NS	NS	NS	NS	NS	NS	NS	NS	Down	NS	NS	NS	NS	NS	NS	NS	NS	NS	NS	Down	Down	NS	NS	NS	NS	NS	NS	NS
Aof1	NS	NS	NS	NS	NS	NS	NS	NS	NS	NS	NS	NS	NS	NS	NS	NS	NS	NS	NS	NS	NS	NS	NS	NS	NS	NS	NS	NS	NS	NS	NS	NS	NS	Up	NS	NS	NS	NS	NS	NS	NS	NS	NS	NS	Up	NS	NS	NS	NS
Aof2	NS	NS	NS	NS	Down	NS	NS	Down	Down	NS	NS	NS	NS	NS	NS	NS	NS	NS	NS	Down	NS	NS	Up	NS	NS	NS	NS	NS	NS	NS	NS	NS	Up	NS	NS	NS	NS	NS	NS	NS	NS	Down	NS	NS	Up	Up	Up	NS	NS
Aox1	Down	NS	NS	NS	NS	NS	NS	NS	NS	NS	NS	Down	NS	NS	NS	NS	NS	NS	NS	NS	NS	NS	Down	NS	NS	NS	NS	NS	NS	NS	NS	NS	NS	Down	NS	NS	NS	NS	NS	NS	NS	NS	NS	NS	Down	NS	NS	NS	NS
Aox3	NS	NS	NS	NS	NS	NS	Down	Down	NS	NS	NS	NS	NS	NS	NS	NS	NS	NS	Down	NS	NS	NS	Up	NS	NS	NS	NS	NS	NS	NS	NS	NS	NS	NS	NS	NS	NS	NS	NS	NS	Down	NS	NS	NS	NS	NS	NS	NS	NS
Aox3l1	NS	NS	NS	NS	NS	NS	NS	NS	NS	NS	NS	NS	NS	NS	NS	NS	NS	NS	NS	NS	NS	NS	NS	NS	NS	NS	NS	NS	NS	NS	NS	NS	NS	NS	NS	NS	NS	NS	NS	NS	NS	NS	NS	NS	NS	NS	NS	NS	NS
Aox4	NS	NS	NS	NS	NS	NS	NS	NS	NS	NS	NS	NS	NS	NS	NS	NS	NS	NS	NS	NS	NS	NS	NS	NS	NS	NS	NS	NS	NS	NS	NS	NS	NS	NS	NS	NS	NS	NS	NS	NS	NS	NS	NS	NS	NS	NS	NS	NS	NS
Ap1g1	NS	NS	NS	NS	NS	NS	NS	Up	NS	NS	NS	NS	NS	NS	NS	NS	NS	NS	NS	NS	NS	NS	NS	NS	NS	NS	NS	NS	NS	NS	NS	NS	NS	NS	NS	NS	NS	NS	NS	NS	NS	NS	NS	NS	NS	NS	NS	NS	NS
Ap1g2	NS	Down	NS	NS	NS	NS	Down	Down	NS	NS	NS	NS	NS	NS	NS	NS	NS	NS	NS	NS	NS	NS	NS	NS	NS	NS	NS	NS	NS	NS	NS	NS	NS	Up	NS	NS	NS	Up	Up	NS	NS	Up	NS	NS	NS	NS	NS	NS	NS
Ap1gbp1	NS	NS	NS	NS	NS	NS	NS	NS	NS	NS	NS	NS	NS	NS	NS	NS	NS	NS	NS	NS	NS	NS	NS	NS	NS	NS	NS	NS	NS	NS	NS	NS	NS	Up	NS	NS	NS	NS	NS	NS	NS	NS	NS	NS	NS	NS	NS	NS	NS
Ap1m1	NS	NS	NS	NS	NS	NS	NS	NS	NS	NS	Down	NS	NS	NS	NS	NS	NS	NS	NS	NS	NS	Down	NS	NS	NS	NS	NS	NS	NS	NS	Up	NS	NS	NS	NS	NS	NS	NS	NS	NS	Up	Up	NS	NS	NS	NS	NS	NS	NS
Ap1m2	NS	NS	NS	NS	Up	NS	Up	Up	Up	NS	NS	NS	NS	NS	NS	Up	Up	Up	Up	Up	NS	NS	Down	Down	Down	NS	NS	NS	NS	NS	NS	Down	Down	NS	NS	NS	NS	Up	NS	Up	Up	Up	NS	NS	NS	NS	NS	NS	Up
Ap1s1	NS	NS	NS	NS	Up	Up	NS	Up	Up	NS	NS	NS	NS	NS	NS	Up	NS	NS	Up	Up	NS	NS	Down	NS	NS	NS	NS	NS	NS	NS	NS	NS	NS	NS	NS	NS	NS	Up	NS	NS	Up	Up	NS	NS	Down	Down	Down	Down	NS
Ap1s2	NS	NS	NS	NS	NS	NS	NS	NS	NS	NS	NS	NS	NS	NS	NS	NS	NS	NS	NS	NS	NS	NS	NS	NS	NS	NS	NS	NS	NS	NS	NS	NS	NS	NS	NS	NS	NS	NS	NS	NS	NS	NS	NS	NS	NS	NS	NS	NS	NS
Ap1s3	NS	NS	NS	NS	NS	NS	NS	NS	NS	NS	NS	NS	NS	NS	NS	NS	NS	NS	NS	NS	NS	NS	NS	NS	NS	NS	NS	NS	NS	NS	NS	NS	NS	NS	NS	NS	NS	NS	NS	NS	NS	NS	NS	NS	NS	NS	NS	NS	NS
Ap2a1	NS	NS	NS	NS	NS	NS	NS	NS	NS	NS	NS	NS	NS	NS	NS	NS	NS	NS	NS	NS	NS	NS	NS	NS	NS	NS	NS	NS	NS	NS	NS	NS	NS	NS	NS	NS	NS	NS	NS	NS	NS	NS	NS	NS	NS	NS	NS	NS	NS
Ap2a2	NS	NS	NS	NS	Up	NS	NS	Up	NS	NS	NS	NS	NS	NS	NS	NS	NS	NS	NS	NS	NS	NS	NS	NS	NS	NS	NS	NS	NS	NS	NS	NS	NS	NS	NS	NS	NS	Up	NS	NS	NS	NS	NS	NS	NS	NS	NS	NS	NS
Ap2b1	NS	NS	NS	NS	NS	NS	NS	NS	NS	NS	NS	NS	NS	NS	NS	NS	NS	NS	NS	Up	NS	NS	NS	NS	NS	NS	NS	NS	NS	NS	NS	NS	NS	NS	NS	NS	NS	NS	NS	NS	NS	NS	NS	NS	NS	NS	NS	NS	NS
Ap2m1	NS	NS	NS	NS	NS	NS	NS	NS	Up	Up	NS	NS	NS	NS	NS	NS	NS	NS	NS	Up	NS	NS	NS	NS	NS	NS	NS	NS	NS	NS	NS	NS	NS	NS	NS	NS	NS	NS	NS	NS	NS	Up	NS	NS	NS	NS	Down	NS	NS
Ap2s1	NS	NS	NS	NS	NS	NS	NS	NS	Up	NS	NS	NS	NS	NS	NS	NS	NS	NS	Up	Up	NS	NS	NS	NS	NS	NS	NS	NS	NS	NS	Up	NS	NS	NS	NS	NS	NS	NS	NS	NS	Up	Up	NS	NS	NS	NS	NS	NS	NS
Ap3b1	NS	NS	NS	NS	NS	NS	NS	NS	NS	NS	NS	NS	NS	NS	NS	NS	NS	NS	NS	NS	NS	NS	NS	NS	NS	NS	NS	NS	NS	NS	NS	NS	NS	NS	NS	NS	NS	NS	NS	NS	NS	NS	NS	NS	NS	NS	Down	NS	NS
Ap3b2	NS	NS	NS	NS	NS	NS	NS	NS	NS	NS	NS	NS	NS	NS	NS	NS	NS	NS	NS	NS	NS	NS	NS	NS	NS	NS	NS	NS	NS	NS	NS	NS	NS	NS	NS	NS	NS	NS	NS	NS	NS	NS	NS	NS	NS	NS	NS	NS	NS
Ap3d1	NS	NS	NS	NS	NS	NS	NS	NS	Up	NS	Down	NS	NS	NS	NS	NS	NS	NS	NS	Up	NS	NS	NS	NS	NS	NS	NS	NS	NS	NS	NS	NS	Down	NS	NS	NS	NS	NS	NS	NS	Up	Up	NS	NS	NS	NS	NS	NS	NS
Ap3m2	Up	NS	NS	NS	NS	NS	NS	NS	Down	NS	NS	Up	NS	NS	NS	NS	NS	NS	NS	Down	NS	NS	NS	NS	NS	NS	NS	NS	NS	NS	Down	NS	NS	NS	NS	NS	NS	NS	NS	NS	Down	Down	NS	NS	NS	NS	NS	NS	NS
Ap3s2	NS	NS	NS	NS	NS	NS	Down	NS	NS	NS	NS	Up	NS	NS	NS	NS	NS	NS	NS	NS	NS	NS	Up	NS	NS	NS	NS	NS	NS	NS	NS	NS	NS	NS	NS	NS	NS	NS	NS	NS	NS	NS	NS	NS	Up	Up	NS	NS	NS
Ap4b1	Up	NS	NS	NS	NS	NS	NS	NS	NS	NS	NS	Up	NS	NS	NS	NS	NS	NS	NS	NS	NS	NS	Up	NS	NS	NS	NS	NS	NS	NS	NS	NS	NS	Up	NS	NS	NS	NS	NS	NS	NS	NS	NS	NS	Up	Down	NS	NS	NS
Ap4m1	NS	NS	NS	NS	NS	NS	NS	NS	NS	NS	NS	NS	NS	NS	NS	NS	NS	NS	NS	NS	NS	NS	Down	NS	NS	NS	NS	NS	NS	NS	NS	NS	NS	Down	NS	NS	NS	NS	NS	NS	NS	NS	NS	NS	Down	NS	NS	NS	NS
Ap4s1	Up	Up	NS	NS	NS	NS	NS	NS	NS	Up	NS	Up	NS	NS	NS	NS	NS	NS	NS	NS	NS	NS	Up	NS	NS	NS	NS	NS	NS	NS	NS	NS	NS	Up	NS	NS	NS	NS	NS	NS	NS	NS	NS	NS	Up	NS	NS	NS	NS
Apaf1	Up	NS	NS	NS	NS	NS	NS	NS	NS	NS	NS	NS	NS	NS	NS	NS	NS	NS	NS	Down	NS	NS	NS	NS	NS	NS	Down	NS	NS	Down	Down	NS	NS	Up	NS	NS	NS	NS	NS	NS	NS	NS	NS	NS	Up	NS	NS	NS	NS
Apba1	NS	NS	NS	NS	NS	NS	NS	NS	NS	NS	NS	NS	NS	NS	NS	NS	NS	NS	NS	NS	NS	NS	NS	NS	NS	NS	NS	NS	NS	NS	NS	NS	NS	NS	NS	NS	NS	NS	NS	NS	NS	NS	NS	NS	NS	NS	NS	NS	NS
Apba2	NS	NS	NS	NS	NS	NS	NS	NS	NS	NS	NS	NS	NS	NS	NS	NS	NS	NS	NS	NS	NS	NS	NS	NS	NS	NS	NS	NS	NS	NS	NS	NS	NS	NS	NS	NS	NS	NS	NS	NS	NS	NS	NS	NS	NS	NS	NS	NS	NS
Apba3	NS	NS	NS	NS	Up	NS	NS	Up	Up	NS	NS	NS	NS	NS	NS	NS	NS	NS	Up	Up	NS	NS	NS	NS	NS	NS	NS	NS	NS	NS	NS	NS	NS	NS	NS	NS	NS	NS	NS	NS	Up	Up	NS	NS	Down	NS	NS	NS	NS
Apbb1	NS	NS	NS	NS	NS	NS	NS	NS	NS	NS	NS	NS	NS	NS	NS	NS	NS	NS	Up	Up	NS	NS	Down	NS	NS	NS	NS	NS	NS	NS	NS	NS	NS	NS	NS	NS	NS	NS	NS	NS	NS	Up	NS	NS	NS	NS	NS	NS	NS
Apbb1ip	NS	NS	NS	NS	NS	NS	NS	NS	NS	NS	NS	NS	NS	NS	NS	NS	NS	NS	NS	NS	NS	NS	NS	NS	NS	NS	NS	NS	NS	NS	NS	NS	NS	NS	NS	NS	NS	NS	NS	NS	NS	NS	NS	NS	NS	NS	NS	NS	NS
Apbb2	NS	NS	NS	NS	NS	NS	NS	NS	NS	NS	NS	NS	NS	NS	NS	NS	NS	NS	NS	NS	NS	NS	NS	NS	NS	NS	NS	NS	NS	NS	NS	NS	NS	NS	Down	NS	NS	NS	NS	NS	NS	NS	NS	NS	NS	NS	NS	NS	NS
Apbb3	Up	NS	NS	NS	NS	NS	NS	NS	NS	NS	NS	Up	NS	NS	NS	NS	NS	NS	NS	NS	NS	NS	Up	NS	NS	NS	NS	NS	NS	NS	NS	NS	NS	Up	NS	NS	NS	NS	NS	NS	NS	NS	NS	NS	Up	NS	NS	NS	NS
Apbh	NS	NS	NS	NS	NS	NS	NS	NS	NS	NS	NS	NS	NS	NS	NS	NS	NS	NS	NS	NS	NS	NS	NS	NS	NS	NS	NS	NS	NS	NS	NS	NS	NS	NS	NS	NS	NS	NS	NS	NS	NS	NS	NS	NS	NS	NS	NS	NS	NS
Apc	NS	NS	NS	NS	NS	NS	NS	NS	NS	NS	NS	Down	NS	NS	NS	NS	NS	NS	NS	NS	NS	NS	NS	NS	NS	NS	NS	NS	NS	NS	NS	NS	NS	NS	NS	NS	NS	NS	NS	NS	NS	NS	NS	NS	Down	NS	NS	NS	NS
Apc2	NS	NS	NS	NS	NS	NS	NS	NS	NS	NS	NS	NS	NS	NS	NS	NS	NS	NS	NS	NS	NS	NS	NS	NS	NS	NS	NS	NS	NS	NS	NS	NS	NS	NS	NS	NS	NS	NS	NS	NS	NS	NS	NS	NS	NS	NS	NS	NS	NS
Apcdd1	Down	NS	NS	NS	NS	NS	Down	Down	NS	NS	NS	NS	NS	NS	NS	NS	NS	NS	NS	NS	NS	Up	NS	NS	NS	NS	NS	NS	NS	NS	NS	NS	NS	NS	NS	NS	NS	NS	NS	NS	NS	NS	NS	NS	Down	NS	NS	NS	NS
Apcs	NS	NS	NS	NS	NS	NS	NS	NS	NS	NS	NS	NS	NS	NS	NS	NS	NS	NS	NS	NS	NS	NS	NS	NS	NS	NS	NS	NS	NS	NS	NS	NS	NS	NS	NS	NS	NS	NS	NS	NS	NS	NS	NS	NS	NS	NS	NS	NS	NS
Apeh	Down	Down	Down	Down	Down	Down	Down	Down	NS	Down	Down	NS	NS	NS	NS	NS	NS	NS	NS	Up	NS	NS	Down	NS	NS	NS	NS	NS	NS	NS	Up	NS	Down	NS	NS	NS	NS	NS	NS	NS	NS	Up	NS	NS	NS	NS	NS	NS	NS
Apex1	NS	NS	NS	NS	NS	NS	NS	NS	NS	NS	NS	NS	NS	NS	NS	NS	NS	NS	NS	NS	NS	NS	NS	NS	NS	NS	NS	NS	NS	NS	NS	NS	NS	NS	NS	NS	NS	NS	NS	NS	NS	NS	NS	NS	NS	NS	NS	NS	NS
Aph1a	NS	Down	NS	NS	NS	NS	NS	NS	NS	NS	NS	Up	NS	NS	NS	NS	Up	Up	NS	Up	NS	Up	NS	NS	NS	NS	NS	NS	NS	NS	NS	NS	NS	NS	NS	NS	NS	NS	NS	NS	NS	NS	NS	NS	NS	NS	NS	NS	NS
Aph1b	NS	NS	NS	NS	Down	NS	NS	NS	NS	NS	NS	NS	NS	NS	NS	Down	NS	NS	NS	NS	NS	NS	NS	NS	NS	NS	Down	NS	NS	NS	NS	NS	NS	NS	Up	NS	NS	NS	NS	Up	Up	NS	NS	NS	NS	NS	NS	NS	NS
Aph1c	NS	NS	NS	NS	NS	NS	NS	NS	NS	NS	NS	NS	NS	NS	NS	NS	NS	NS	NS	NS	NS	NS	NS	NS	NS	NS	NS	NS	NS	NS	NS	NS	NS	NS	NS	NS	NS	NS	NS	NS	NS	NS	NS	NS	NS	NS	NS	NS	NS
Api5	Up	NS	NS	NS	NS	NS	NS	NS	NS	NS	Up	NS	NS	NS	NS	NS	NS	NS	NS	NS	NS	NS	Up	NS	NS	NS	NS	NS	NS	NS	NS	NS	Up	NS	NS	NS	NS	NS	NS	NS	NS	NS	NS	NS	Up	NS	NS	NS	NS
Apip	NS	Down	Down	NS	NS	NS	Down	Down	Down	NS	NS	Up	NS	NS	NS	NS	NS	NS	NS	NS	NS	NS	Up	NS	NS	NS	NS	NS	NS	NS	NS	NS	NS	Up	NS	NS	NS	NS	NS	NS	NS	NS	NS	NS	Up	NS	NS	NS	NS
Apitd1	NS	NS	NS	Up	NS	NS	NS	NS	NS	Up	NS	NS	NS	NS	NS	NS	NS	NS	NS	NS	Up	NS	Down	NS	NS	NS	NS	NS	NS	NS	NS	NS	NS	Down	NS	NS	NS	NS	NS	NS	NS	NS	NS	NS	NS	NS	NS	NS	NS
Aplf	NS	NS	NS	NS	NS	NS	NS	NS	NS	NS	NS	NS	Up	NS	NS	NS	NS	NS	NS	NS	NS	NS	NS	NS	NS	NS	NS	NS	NS	NS	NS	NS	NS	NS	NS	NS	NS	NS	NS	NS	NS	NS	NS	NS	NS	NS	NS	NS	NS
Apln	NS	NS	NS	NS	NS	NS	NS	NS	NS	NS	NS	NS	NS	NS	NS	NS	NS	NS	NS	NS	NS	NS	NS	NS	NS	NS	NS	NS	NS	NS	NS	NS	NS	NS	NS	NS	NS	NS	NS	NS	NS	NS	NS	NS	NS	NS	NS	NS	NS
Aplnr	NS	NS	NS	NS	NS	NS	NS	NS	NS	NS	NS	NS	NS	NS	NS	NS	NS	NS	NS	NS	NS	NS	NS	NS	NS	NS	NS	NS	NS	NS	NS	NS	NS	NS	NS	NS	NS	NS	NS	NS	NS	NS	NS	NS	NS	NS	NS	NS	NS
Aplp2	Down	NS	NS	NS	NS	NS	NS	NS	NS	NS	NS	NS	NS	NS	NS	NS	NS	NS	NS	NS	NS	NS	NS	NS	NS	NS	NS	NS	NS	NS	NS	NS	NS	NS	NS	NS	NS	NS	NS	NS	NS	NS	NS	NS	NS	NS	NS	NS	NS
Apoa1	NS	NS	NS	NS	NS	NS	NS	NS	NS	NS	NS	Up	NS	NS	NS	NS	NS	NS	Up	Up	NS	NS	NS	Down	NS	NS	NS	NS	NS	NS	NS	NS	NS	NS	Down	NS	NS	NS	NS	NS	NS	NS	NS	NS	NS	NS	NS	NS	NS
Apoa1bp	Down	Down	Down	Down	NS	NS	NS	NS	NS	NS	NS	NS	NS	NS	NS	Up	NS	NS	Up	Up	NS	NS	NS	NS	NS	NS	Up	NS	NS	Up	Up	NS	NS	NS	Down	NS	NS	NS	NS	NS	Up	NS	NS	NS	NS	Down	NS	NS	NS
Apoa2	NS	NS	NS	NS	NS	NS	Down	NS	NS	NS	NS	NS	NS	NS	NS	NS	NS	Down	NS	NS	NS	NS	Up	Up	Up	NS	Up	Up	NS	Up	Up	Up	Up	NS	NS	NS	NS	NS	NS	Down	NS	NS	NS	NS	NS	NS	NS	NS	NS
Apoa4	NS	NS	NS	NS	NS	NS	NS	NS	NS	NS	NS	NS	NS	NS	NS	NS	NS	NS	NS	NS	NS	NS	NS	NS	NS	NS	NS	NS	NS	NS	NS	NS	NS	NS	NS	NS	NS	NS	NS	NS	NS	NS	NS	NS	NS	NS	NS	NS	NS
Apoa5	NS	NS	NS	NS	NS	NS	NS	NS	NS	NS	NS	NS	NS	NS	NS	NS	NS	NS	NS	NS	NS	NS	NS	NS	NS	NS	NS	NS	NS	NS	NS	NS	NS	NS	NS	NS	NS	NS	NS	NS	NS	NS	NS	NS	NS	NS	NS	NS	NS
Apob48r	NS	NS	NS	NS	NS	NS	NS	NS	NS	NS	Down	Up	NS	NS	NS	NS	NS	NS	NS	NS	NS	NS	NS	NS	NS	NS	NS	NS	NS	NS	NS	NS	Down	NS	NS	NS	NS	NS	NS	NS	NS	NS	NS	NS	NS	NS	NS	NS	NS
Apobec1	NS	NS	NS	NS	Down	NS	NS	NS	Down	NS	NS	NS	NS	NS	NS	NS	NS	NS	NS	NS	NS	NS	NS	NS	NS	NS	NS	NS	NS	NS	Down	NS	NS	NS	NS	NS	NS	Down	NS	NS	NS	Down	NS	NS	NS	NS	NS	NS	NS
Apobec3	NS	NS	NS	NS	NS	NS	Down	NS	NS	NS	NS	NS	NS	NS	NS	NS	NS	NS	NS	NS	NS	NS	Up	NS	NS	NS	NS	NS	NS	NS	NS	NS	NS	NS	NS	NS	NS	NS	NS	Down	NS	NS	NS	NS	Up	NS	NS	NS	NS
Apoc1	Down	Down	Down	Down	NS	Down	Down	Down	NS	Down	Down	Down	NS	NS	Up	Up	Up	Up	Up	Up	NS	NS	Down	NS	NS	Up	Up	Up	Up	Up	Up	NS	NS	Down	NS	NS	Up	Up	Up	Up	Up	Up	Up	NS	Down	Down	Down	NS	NS
Apoc2	Down	NS	NS	NS	NS	NS	NS	NS	NS	NS	NS	Down	NS	NS	NS	NS	NS	NS	NS	NS	NS	NS	NS	NS	NS	NS	NS	NS	NS	NS	NS	NS	NS	NS	NS	NS	NS	NS	NS	NS	NS	NS	NS	NS	Down	NS	NS	NS	NS
Apoc3	NS	NS	NS	NS	NS	NS	NS	NS	NS	NS	NS	NS	NS	NS	NS	NS	NS	NS	NS	NS	NS	NS	NS	NS	NS	NS	NS	NS	NS	NS	NS	NS	NS	NS	NS	NS	NS	NS	NS	NS	NS	NS	NS	NS	NS	NS	NS	NS	NS
Apoc4	NS	NS	NS	NS	NS	NS	NS	NS	NS	NS	NS	NS	NS	NS	NS	NS	NS	NS	NS	NS	NS	NS	NS	NS	NS	NS	NS	NS	NS	NS	NS	NS	NS	NS	NS	NS	NS	NS	NS	NS	NS	NS	NS	NS	NS	NS	NS	NS	NS
Apoe	Down	Down	NS	Down	Down	Down	Down	Down	NS	Down	Down	Down	NS	NS	NS	NS	Down	Down	NS	NS	NS	NS	NS	Up	Up	NS	Up	NS	NS	Up	Up	NS	NS	NS	Up	Up	NS	Up	NS	NS	Up	Up	NS	NS	Down	NS	NS	NS	NS
Apof	Down	NS	NS	NS	NS	NS	NS	NS	NS	NS	NS	NS	NS	NS	NS	NS	NS	NS	NS	NS	NS	NS	Down	NS	NS	NS	NS	NS	NS	NS	NS	NS	NS	Down	NS	NS	NS	NS	NS	NS	NS	NS	NS	NS	Down	NS	NS	NS	NS
Apoh	NS	NS	NS	NS	NS	NS	NS	NS	NS	NS	NS	NS	NS	NS	NS	NS	NS	NS	NS	NS	NS	NS	NS	NS	NS	NS	NS	NS	NS	NS	NS	NS	NS	NS	NS	NS	NS	NS	NS	NS	NS	NS	NS	NS	NS	NS	NS	NS	NS
Apol7b	NS	NS	NS	NS	NS	NS	NS	NS	NS	NS	NS	NS	NS	NS	NS	NS	NS	NS	NS	NS	NS	NS	NS	NS	NS	NS	NS	NS	NS	NS	NS	NS	NS	NS	NS	NS	NS	NS	NS	NS	NS	NS	NS	NS	NS	NS	NS	NS	NS
Apol7c	NS	NS	NS	NS	NS	NS	NS	NS	NS	NS	NS	NS	NS	NS	NS	NS	NS	NS	NS	NS	NS	NS	NS	NS	NS	NS	NS	NS	NS	NS	NS	NS	NS	NS	NS	NS	NS	NS	NS	NS	NS	NS	NS	NS	NS	NS	NS	NS	NS
Apol9b	NS	NS	NS	NS	NS	NS	NS	NS	NS	NS	NS	NS	NS	NS	NS	NS	NS	NS	NS	NS	NS	NS	NS	NS	NS	NS	NS	NS	NS	NS	NS	NS	NS	NS	NS	NS	NS	NS	NS	NS	NS	NS	NS	NS	NS	NS	NS	NS	NS
Apom	NS	NS	NS	NS	NS	NS	NS	NS	NS	Down	Down	Down	Down	NS	NS	NS	NS	NS	NS	NS	Down	Down	NS	NS	NS	NS	Up	Up	Up	Up	Up	NS	NS	Up	Up	Up	Up	Up	Up	Up	Up	Up	NS	NS	Down	Down	Down	NS	NS
Apon	Up	NS	NS	NS	Up	NS	Up	NS	Up	NS	NS	NS	NS	NS	NS	NS	NS	NS	NS	NS	NS	NS	NS	NS	NS	NS	NS	NS	NS	NS	NS	NS	NS	NS	NS	NS	NS	NS	NS	NS	NS	NS	NS	NS	NS	NS	NS	NS	NS
Apool	NS	NS	NS	NS	NS	NS	NS	NS	NS	NS	NS	NS	NS	NS	NS	NS	NS	NS	NS	NS	NS	NS	NS	NS	NS	NS	NS	NS	NS	NS	NS	NS	NS	NS	NS	NS	NS	NS	NS	NS	NS	NS	NS	NS	NS	NS	NS	NS	NS
Appbp1	Up	NS	NS	NS	NS	NS	NS	NS	NS	NS	NS	NS	NS	NS	NS	NS	NS	NS	NS	Down	NS	NS	NS	NS	NS	NS	NS	NS	NS	NS	NS	NS	NS	NS	NS	NS	NS	NS	NS	NS	NS	Down	NS	NS	Up	NS	NS	NS	NS
Appl1	NS	NS	NS	NS	NS	NS	NS	NS	NS	NS	NS	NS	NS	NS	NS	NS	NS	NS	NS	NS	NS	NS	NS	NS	NS	NS	NS	NS	NS	NS	NS	NS	NS	NS	NS	NS	NS	NS	NS	NS	NS	NS	NS	NS	NS	NS	NS	NS	NS
Appl2	NS	NS	NS	NS	NS	NS	NS	Down	Down	NS	Down	NS	NS	NS	NS	NS	NS	NS	NS	Down	NS	Down	NS	NS	NS	NS	NS	NS	NS	NS	Down	NS	NS	NS	Up	NS	NS	NS	NS	NS	NS	NS	NS	NS	NS	Up	NS	NS	NS
Aprin	Up	NS	NS	NS	NS	NS	NS	NS	NS	NS	NS	Up	NS	NS	NS	NS	NS	NS	NS	NS	NS	NS	Up	NS	NS	NS	NS	NS	NS	NS	NS	NS	NS	Up	NS	NS	NS	NS	NS	NS	NS	NS	NS	NS	Up	NS	NS	NS	NS
Aptx	NS	NS	NS	NS	NS	NS	Up	NS	Up	NS	Up	NS	NS	NS	NS	NS	NS	NS	NS	NS	NS	NS	NS	NS	NS	NS	NS	NS	NS	NS	NS	NS	NS	NS	NS	NS	NS	NS	NS	NS	NS	NS	NS	NS	NS	NS	NS	NS	NS
Aqp1	NS	NS	NS	NS	NS	NS	NS	NS	NS	NS	NS	NS	NS	NS	NS	NS	NS	NS	NS	NS	NS	NS	NS	NS	NS	NS	NS	NS	NS	NS	NS	NS	NS	NS	NS	NS	NS	NS	NS	NS	NS	NS	NS	NS	NS	NS	NS	NS	NS
Aqp11	NS	Up	Up	Up	Up	Up	Up	Up	NS	Up	NS	Down	NS	NS	NS	NS	NS	NS	NS	NS	NS	NS	Down	NS	NS	NS	NS	NS	NS	NS	Down	NS	Down	Down	NS	NS	NS	NS	NS	NS	NS	NS	NS	NS	Down	NS	NS	NS	NS
Aqp12	NS	NS	NS	NS	NS	NS	NS	NS	NS	NS	NS	NS	NS	NS	NS	NS	NS	NS	NS	NS	NS	NS	NS	NS	NS	NS	NS	NS	NS	NS	NS	NS	NS	NS	NS	NS	NS	NS	NS	NS	NS	NS	NS	NS	NS	NS	NS	NS	NS
Aqp2	NS	NS	NS	NS	NS	NS	NS	NS	NS	NS	NS	NS	NS	NS	NS	NS	NS	NS	NS	NS	NS	NS	NS	NS	NS	NS	NS	NS	NS	NS	NS	NS	NS	NS	NS	NS	NS	NS	NS	NS	NS	NS	NS	NS	NS	NS	NS	NS	NS
Aqp3	NS	NS	NS	NS	NS	NS	NS	NS	NS	Up	Up	NS	NS	NS	NS	Up	NS	NS	NS	NS	Up	Up	Down	Down	Down	NS	NS	Down	NS	Down	Down	Up	NS	Down	Down	Down	NS	NS	Down	Down	Down	Down	NS	NS	Down	Down	Down	Down	NS
Aqp4	NS	NS	NS	NS	NS	NS	NS	NS	NS	NS	NS	NS	NS	NS	NS	NS	NS	NS	NS	NS	NS	NS	NS	NS	NS	NS	NS	NS	NS	NS	NS	NS	NS	NS	NS	NS	NS	NS	NS	NS	NS	NS	NS	NS	NS	NS	NS	NS	NS
Aqp5	NS	NS	NS	NS	NS	NS	NS	NS	NS	NS	NS	NS	NS	NS	NS	NS	NS	NS	NS	NS	NS	NS	NS	NS	NS	NS	NS	NS	NS	NS	NS	NS	NS	NS	NS	NS	NS	NS	NS	NS	NS	NS	NS	NS	NS	NS	NS	NS	NS
Aqp6	NS	NS	NS	NS	NS	NS	NS	NS	NS	NS	NS	NS	NS	NS	NS	NS	NS	NS	NS	NS	NS	NS	NS	NS	NS	NS	NS	NS	NS	NS	NS	NS	NS	NS	NS	NS	NS	NS	NS	NS	NS	NS	NS	NS	NS	NS	NS	NS	NS
Aqp7	NS	NS	NS	NS	NS	NS	NS	NS	NS	NS	NS	NS	NS	NS	NS	NS	NS	NS	NS	NS	NS	NS	NS	NS	NS	NS	NS	NS	NS	NS	NS	NS	NS	NS	NS	NS	NS	NS	NS	NS	NS	NS	NS	NS	NS	NS	NS	NS	NS
Aqp8	Down	Down	Down	Down	NS	Down	NS	NS	NS	Down	Down	NS	NS	NS	NS	NS	NS	Up	Up	Up	NS	NS	Down	NS	NS	NS	NS	NS	NS	Up	Up	Down	Down	NS	Up	Up	Up	Up	Up	Up	Up	Up	NS	NS	Down	Down	Down	NS	NS
Aqp9	NS	Up	Up	NS	NS	NS	Up	Up	Up	Up	Up	Down	NS	NS	Down	Down	NS	NS	NS	NS	NS	NS	Down	NS	NS	NS	Down	NS	NS	NS	NS	NS	NS	Down	NS	NS	Down	Down	Down	NS	NS	NS	NS	NS	Down	Down	NS	Down	Down
Aqr	NS	NS	NS	NS	Down	NS	NS	NS	NS	NS	NS	NS	NS	NS	Down	Down	Down	NS	NS	NS	NS	NS	Up	Up	NS	NS	NS	NS	NS	NS	Up	NS	NS	Up	NS	NS	NS	NS	NS	NS	NS	Up	NS	NS	Up	Up	Up	NS	NS
Ar	Down	NS	NS	NS	NS	NS	NS	NS	NS	NS	NS	Down	NS	NS	NS	NS	NS	NS	NS	NS	NS	NS	Down	NS	NS	NS	NS	NS	NS	NS	NS	NS	NS	Down	NS	NS	NS	NS	NS	NS	NS	NS	NS	NS	Down	NS	NS	Up	NS
Araf	NS	Down	NS	NS	NS	NS	NS	NS	NS	NS	NS	Up	NS	NS	NS	NS	NS	NS	Up	Up	NS	NS	NS	Down	NS	NS	NS	NS	NS	NS	NS	NS	NS	Up	NS	NS	NS	NS	NS	NS	Up	Up	NS	NS	NS	NS	NS	NS	NS
Arap1	NS	NS	NS	NS	NS	NS	NS	Up	Up	Up	Up	NS	NS	NS	NS	NS	NS	NS	NS	NS	NS	NS	NS	NS	NS	NS	NS	NS	NS	NS	NS	NS	NS	NS	NS	NS	NS	NS	NS	NS	NS	NS	NS	NS	Down	NS	NS	NS	NS
Arc	NS	NS	NS	Down	NS	Down	Down	Down	NS	Down	NS	NS	NS	NS	Down	NS	Down	Down	Down	NS	NS	NS	NS	Up	NS	NS	NS	NS	NS	NS	Up	NS	Up	NS	NS	NS	Down	NS	Down	Down	Down	NS	NS	NS	NS	Up	NS	NS	NS
Arcn1	Up	NS	NS	NS	NS	NS	NS	NS	NS	NS	NS	Up	NS	NS	NS	NS	NS	NS	NS	NS	NS	NS	Up	Up	NS	NS	NS	NS	NS	NS	NS	NS	Up	Up	Up	NS	NS	NS	NS	NS	NS	NS	NS	NS	Up	NS	NS	NS	NS
Ard1a	Down	Down	NS	Down	NS	NS	Down	NS	Up	NS	NS	NS	NS	NS	NS	NS	NS	NS	Up	Up	NS	NS	NS	NS	NS	NS	NS	NS	NS	NS	Up	NS	NS	NS	NS	NS	NS	NS	NS	NS	NS	Up	NS	NS	NS	NS	NS	NS	NS
Areg	NS	NS	NS	NS	NS	NS	NS	NS	NS	NS	NS	NS	NS	NS	NS	NS	NS	NS	NS	NS	NS	NS	NS	NS	NS	NS	NS	NS	NS	NS	NS	NS	NS	NS	NS	NS	NS	NS	NS	NS	NS	NS	NS	NS	NS	NS	NS	NS	NS
Arf2	Up	NS	NS	NS	NS	NS	NS	NS	NS	NS	NS	Up	NS	NS	NS	NS	NS	NS	NS	NS	NS	NS	Up	NS	NS	NS	NS	NS	NS	NS	NS	NS	NS	Up	NS	NS	NS	NS	NS	NS	NS	NS	NS	NS	Up	NS	NS	NS	NS
Arf3	NS	NS	NS	NS	NS	NS	NS	NS	NS	NS	NS	NS	NS	NS	NS	NS	NS	NS	NS	NS	NS	NS	NS	NS	NS	NS	NS	NS	NS	NS	NS	NS	NS	NS	NS	NS	NS	NS	NS	NS	Up	NS	NS	NS	NS	NS	NS	NS	NS
Arf4	NS	NS	NS	NS	NS	NS	NS	NS	NS	NS	NS	NS	NS	NS	NS	NS	NS	NS	NS	NS	NS	NS	NS	NS	NS	NS	NS	NS	NS	NS	NS	NS	NS	NS	NS	NS	NS	NS	NS	NS	NS	NS	NS	NS	NS	NS	NS	NS	NS
Arf5	Down	NS	NS	NS	NS	NS	NS	NS	NS	NS	NS	NS	NS	NS	NS	NS	NS	NS	NS	NS	NS	NS	NS	NS	NS	NS	NS	NS	NS	NS	NS	NS	NS	NS	NS	NS	NS	Up	NS	NS	Up	Up	NS	NS	NS	NS	NS	NS	NS
Arf6	NS	Up	NS	NS	Up	NS	NS	Up	Up	Up	Up	NS	NS	NS	NS	NS	NS	NS	NS	NS	NS	NS	NS	NS	NS	NS	NS	NS	NS	NS	NS	NS	NS	NS	NS	NS	NS	NS	NS	NS	NS	NS	NS	NS	Down	NS	NS	NS	NS
Arfgap1	NS	NS	NS	NS	NS	NS	NS	NS	Up	NS	NS	NS	NS	NS	NS	NS	NS	NS	Up	Up	NS	NS	NS	NS	NS	NS	NS	NS	NS	NS	NS	NS	NS	NS	NS	NS	NS	NS	NS	NS	Up	Up	NS	NS	NS	NS	NS	NS	NS
Arfgap2	NS	NS	NS	NS	NS	NS	NS	Up	NS	NS	NS	NS	NS	NS	NS	NS	NS	NS	NS	NS	NS	NS	NS	NS	NS	NS	NS	NS	NS	NS	NS	NS	NS	NS	NS	NS	NS	NS	NS	NS	NS	NS	NS	NS	NS	NS	NS	NS	NS
Arfgap3	NS	NS	NS	NS	NS	NS	NS	NS	NS	Down	Down	NS	NS	NS	NS	NS	NS	NS	NS	NS	NS	Down	NS	NS	NS	NS	NS	NS	NS	NS	NS	NS	Down	Up	NS	NS	NS	NS	NS	NS	NS	NS	NS	NS	Up	NS	NS	NS	NS
Arfip2	Up	NS	NS	NS	Up	NS	NS	Up	Up	NS	NS	NS	NS	NS	NS	NS	NS	NS	Up	Up	NS	NS	NS	NS	NS	NS	NS	NS	NS	NS	Up	NS	NS	Up	NS	NS	NS	NS	NS	NS	Up	Up	NS	NS	Up	NS	NS	NS	NS
Arfrp1	Up	NS	NS	Up	Up	Up	Up	NS	NS	Up	Up	NS	NS	NS	NS	Up	NS	NS	NS	NS	NS	NS	NS	NS	NS	NS	NS	NS	NS	NS	Down	NS	NS	NS	NS	NS	NS	Up	NS	NS	NS	NS	NS	NS	NS	NS	NS	NS	NS
Arg1	Up	Up	Up	Up	Up	Up	Up	Up	Up	Up	Up	NS	NS	NS	NS	NS	NS	NS	NS	NS	NS	NS	NS	NS	NS	NS	NS	NS	NS	NS	NS	NS	NS	NS	NS	NS	NS	NS	NS	NS	NS	NS	NS	NS	NS	NS	NS	NS	NS
Arg2	NS	NS	NS	NS	NS	NS	NS	NS	NS	NS	NS	NS	NS	NS	NS	NS	NS	NS	NS	NS	NS	NS	NS	Down	NS	NS	NS	NS	NS	NS	NS	NS	NS	NS	Down	NS	NS	NS	NS	NS	NS	NS	NS	NS	NS	NS	NS	NS	NS
Arglu1	NS	NS	NS	NS	NS	NS	NS	NS	Down	NS	NS	NS	NS	NS	NS	NS	NS	NS	NS	NS	NS	NS	NS	NS	NS	NS	NS	NS	NS	NS	NS	NS	NS	NS	NS	NS	NS	NS	NS	NS	NS	Down	NS	NS	NS	NS	NS	NS	NS
Arhgap1	Up	NS	NS	NS	Up	Up	Up	Up	Up	Up	Up	NS	NS	NS	NS	NS	NS	NS	Up	Up	NS	NS	Down	Down	Down	Down	NS	NS	NS	NS	NS	Down	Down	NS	NS	NS	NS	NS	NS	NS	Up	Up	NS	NS	NS	Down	Down	Down	NS
Arhgap10	NS	NS	NS	NS	NS	NS	NS	NS	NS	NS	NS	Up	NS	NS	NS	NS	NS	NS	NS	NS	NS	NS	NS	NS	NS	NS	NS	NS	NS	NS	NS	NS	NS	NS	NS	NS	NS	NS	NS	NS	NS	NS	NS	NS	NS	NS	NS	NS	NS
Arhgap12	Up	NS	NS	NS	NS	NS	NS	NS	Down	NS	NS	NS	NS	NS	NS	NS	NS	NS	Down	Down	NS	NS	Up	NS	NS	NS	NS	NS	NS	NS	NS	NS	Up	Up	NS	NS	NS	NS	NS	NS	Down	Down	NS	NS	Up	NS	NS	NS	NS
Arhgap15	NS	NS	NS	NS	NS	NS	NS	NS	NS	NS	NS	NS	NS	NS	NS	NS	NS	NS	NS	NS	NS	NS	NS	NS	NS	NS	NS	NS	NS	NS	NS	NS	NS	NS	NS	NS	NS	NS	NS	NS	NS	NS	NS	NS	NS	NS	NS	NS	NS
Arhgap17	NS	NS	NS	NS	NS	NS	NS	NS	NS	NS	NS	NS	NS	NS	NS	NS	NS	NS	NS	NS	NS	NS	NS	NS	NS	NS	NS	NS	NS	NS	NS	NS	NS	Up	NS	NS	NS	NS	NS	NS	NS	Up	NS	NS	NS	NS	NS	NS	NS
Arhgap18	Up	Up	Up	Up	Up	Up	Up	NS	Up	Up	NS	Up	NS	NS	NS	NS	NS	NS	NS	NS	NS	Down	NS	NS	NS	NS	NS	NS	NS	Down	Down	Down	Down	Up	NS	NS	NS	NS	NS	NS	Down	NS	NS	Down	Up	NS	NS	NS	NS
Arhgap19	NS	NS	NS	NS	NS	NS	NS	NS	NS	NS	NS	NS	NS	NS	NS	NS	NS	NS	NS	NS	NS	NS	NS	NS	NS	NS	NS	NS	NS	NS	NS	NS	NS	NS	NS	NS	NS	NS	NS	NS	NS	NS	NS	NS	NS	NS	NS	NS	NS
Arhgap20	NS	NS	NS	NS	NS	NS	NS	NS	NS	NS	NS	NS	NS	NS	NS	NS	NS	NS	NS	NS	NS	NS	NS	NS	NS	NS	NS	NS	NS	NS	NS	NS	NS	NS	NS	NS	NS	NS	NS	NS	NS	NS	NS	NS	NS	NS	NS	NS	NS
Arhgap22	Up	NS	NS	NS	NS	NS	NS	NS	NS	NS	Down	NS	NS	NS	NS	NS	NS	NS	NS	NS	NS	Down	NS	Down	NS	NS	NS	NS	NS	NS	NS	NS	Down	NS	Down	NS	NS	NS	NS	NS	NS	NS	NS	Down	Up	NS	NS	NS	NS
Arhgap24	NS	NS	NS	NS	NS	NS	NS	NS	NS	NS	NS	NS	NS	NS	NS	NS	NS	NS	NS	NS	NS	NS	NS	NS	NS	NS	NS	NS	NS	NS	NS	NS	NS	NS	NS	NS	NS	NS	NS	NS	NS	NS	NS	NS	NS	NS	NS	NS	NS
Arhgap25	NS	NS	NS	NS	NS	NS	NS	NS	NS	NS	NS	NS	NS	NS	NS	NS	NS	NS	NS	NS	NS	NS	NS	NS	NS	NS	NS	NS	NS	NS	NS	NS	NS	NS	NS	NS	NS	NS	NS	NS	NS	NS	NS	NS	NS	NS	NS	NS	NS
Arhgap26	NS	NS	NS	NS	NS	NS	NS	NS	NS	NS	NS	NS	NS	NS	NS	NS	NS	NS	NS	NS	NS	NS	NS	NS	NS	NS	NS	NS	NS	NS	NS	NS	NS	NS	NS	NS	NS	NS	NS	NS	NS	NS	NS	NS	NS	NS	NS	NS	NS
Arhgap27	NS	NS	NS	NS	NS	NS	NS	NS	NS	NS	Down	Down	NS	NS	NS	NS	NS	NS	NS	NS	NS	Down	NS	NS	NS	NS	NS	NS	NS	NS	NS	NS	NS	NS	NS	NS	NS	NS	NS	NS	NS	NS	NS	NS	NS	NS	NS	NS	NS
Arhgap28	NS	NS	NS	NS	NS	NS	NS	NS	NS	NS	NS	NS	NS	NS	NS	NS	NS	NS	NS	NS	NS	NS	NS	NS	NS	NS	NS	NS	NS	NS	NS	NS	NS	NS	NS	NS	NS	NS	NS	NS	NS	NS	NS	NS	NS	NS	NS	NS	NS
Arhgap29	Up	NS	NS	Up	NS	NS	Up	NS	NS	NS	NS	Up	NS	NS	NS	NS	NS	NS	NS	NS	NS	NS	Up	NS	Down	NS	Down	NS	NS	NS	Down	Down	Down	Up	NS	NS	NS	NS	NS	Up	NS	NS	NS	NS	Up	NS	NS	NS	NS
Arhgap30	Up	NS	NS	NS	NS	NS	NS	NS	NS	NS	NS	NS	NS	NS	NS	NS	NS	NS	NS	NS	NS	NS	NS	NS	NS	NS	NS	NS	NS	NS	NS	NS	NS	NS	NS	NS	NS	NS	NS	NS	NS	NS	NS	NS	Up	NS	NS	NS	NS
Arhgap4	NS	NS	NS	NS	NS	NS	NS	NS	NS	NS	NS	NS	NS	NS	NS	NS	NS	NS	NS	NS	NS	NS	NS	NS	NS	NS	NS	NS	NS	NS	NS	NS	NS	NS	NS	NS	NS	NS	NS	Down	NS	NS	NS	NS	NS	NS	NS	NS	NS
Arhgap5	NS	NS	NS	NS	NS	NS	NS	NS	NS	NS	NS	NS	NS	NS	NS	NS	NS	NS	NS	NS	NS	NS	NS	NS	NS	NS	NS	NS	NS	NS	NS	NS	NS	NS	NS	NS	NS	NS	NS	NS	NS	NS	NS	NS	NS	NS	NS	NS	NS
Arhgap6	NS	NS	NS	NS	NS	NS	NS	NS	NS	NS	NS	NS	NS	NS	NS	NS	NS	NS	NS	NS	NS	NS	NS	NS	NS	NS	NS	NS	NS	NS	NS	NS	NS	NS	NS	NS	NS	NS	NS	NS	NS	NS	NS	NS	NS	NS	NS	NS	NS
Arhgap9	NS	Down	Down	NS	NS	NS	Up	Up	Up	Down	NS	Up	NS	NS	Up	Up	Up	Up	Up	Up	NS	Up	Down	Down	Down	NS	NS	NS	NS	NS	NS	Down	NS	Up	NS	NS	Up	Up	Up	Up	Up	Up	NS	Up	Down	Down	Down	Down	Down
Arhgdib	NS	NS	NS	NS	NS	NS	NS	NS	NS	NS	NS	NS	NS	NS	NS	NS	NS	NS	NS	NS	NS	NS	NS	NS	NS	NS	NS	NS	NS	NS	NS	NS	NS	NS	NS	NS	NS	NS	NS	NS	NS	NS	NS	NS	NS	NS	NS	NS	NS
Arhgdig	NS	NS	Up	NS	Up	Up	Up	Up	Up	Up	Up	NS	NS	NS	NS	NS	NS	Up	Up	Up	NS	Up	Down	Down	Down	NS	NS	NS	NS	NS	NS	Down	NS	Down	Down	NS	NS	NS	NS	NS	NS	NS	NS	NS	NS	Down	NS	NS	NS
Arhgef1	NS	NS	NS	NS	NS	NS	NS	NS	Up	NS	NS	NS	NS	NS	NS	Up	NS	NS	Up	Up	NS	NS	NS	NS	Down	Down	NS	NS	Down	NS	NS	NS	NS	NS	NS	NS	NS	NS	NS	NS	NS	Up	NS	NS	NS	NS	NS	NS	NS
Arhgef10	NS	NS	NS	NS	NS	NS	Down	NS	NS	NS	NS	NS	NS	NS	NS	NS	NS	NS	NS	NS	NS	NS	NS	NS	NS	NS	NS	NS	NS	NS	NS	NS	NS	NS	NS	NS	NS	NS	NS	Down	NS	NS	NS	NS	NS	NS	NS	NS	NS
Arhgef10l	Down	NS	NS	NS	NS	NS	NS	NS	NS	NS	NS	Down	NS	NS	NS	NS	NS	NS	NS	NS	NS	NS	Down	NS	NS	NS	NS	NS	NS	NS	NS	NS	NS	Down	NS	NS	NS	NS	NS	NS	NS	NS	NS	NS	Down	NS	NS	NS	NS
Arhgef15	Down	NS	NS	NS	NS	NS	NS	NS	NS	NS	NS	Down	NS	NS	NS	NS	NS	NS	NS	NS	NS	NS	Down	NS	NS	NS	NS	NS	NS	NS	NS	NS	NS	Down	NS	NS	NS	NS	NS	NS	NS	NS	NS	NS	NS	Up	Up	Up	NS
Arhgef18	NS	NS	NS	NS	NS	NS	NS	NS	NS	NS	NS	NS	NS	NS	NS	NS	NS	NS	NS	NS	NS	NS	NS	NS	NS	NS	NS	NS	NS	NS	NS	NS	NS	NS	NS	NS	NS	NS	NS	NS	NS	NS	NS	NS	Up	NS	NS	NS	NS
Arhgef19	NS	NS	NS	NS	NS	NS	NS	NS	NS	NS	Up	NS	NS	NS	NS	NS	NS	NS	NS	NS	Up	Up	Down	NS	NS	NS	NS	NS	NS	NS	NS	NS	NS	Down	NS	NS	NS	NS	NS	NS	NS	NS	NS	NS	NS	NS	NS	NS	NS
Arhgef2	NS	NS	NS	Down	Down	Down	Down	Down	NS	NS	NS	NS	NS	NS	NS	NS	NS	NS	NS	NS	NS	NS	NS	NS	NS	NS	NS	NS	NS	NS	NS	NS	NS	NS	NS	NS	NS	NS	NS	NS	NS	NS	NS	NS	Up	Up	Up	NS	NS
Arhgef3	NS	Up	Up	Up	NS	Up	NS	NS	NS	NS	Up	NS	NS	NS	NS	NS	NS	NS	NS	NS	NS	NS	NS	NS	NS	NS	NS	NS	NS	NS	NS	NS	NS	NS	NS	NS	NS	NS	NS	NS	NS	NS	NS	NS	NS	NS	NS	NS	NS
Arhgef4	NS	NS	NS	NS	NS	NS	NS	NS	NS	NS	NS	Up	NS	NS	NS	NS	NS	NS	NS	NS	NS	NS	NS	NS	NS	NS	NS	NS	NS	NS	NS	NS	NS	NS	NS	NS	NS	NS	NS	NS	NS	NS	NS	NS	Up	NS	NS	NS	NS
Arhgef6	NS	NS	NS	NS	NS	NS	NS	NS	NS	NS	NS	NS	NS	NS	NS	NS	NS	NS	NS	NS	NS	NS	NS	NS	NS	NS	NS	NS	NS	NS	NS	NS	NS	NS	NS	NS	NS	NS	NS	NS	NS	NS	NS	NS	NS	NS	NS	NS	NS
Arhgef7	NS	NS	NS	NS	NS	NS	NS	NS	NS	NS	NS	NS	NS	NS	NS	NS	NS	NS	NS	NS	NS	NS	NS	NS	NS	NS	NS	NS	NS	NS	NS	NS	NS	NS	NS	NS	NS	NS	NS	NS	NS	NS	NS	NS	NS	NS	NS	NS	NS
Arid1a	Down	NS	NS	Up	Up	NS	Up	Up	Up	Up	NS	Down	NS	NS	NS	NS	NS	NS	NS	NS	NS	NS	Down	NS	NS	NS	NS	NS	NS	NS	NS	NS	NS	Down	NS	NS	NS	NS	NS	NS	NS	NS	NS	NS	Down	NS	NS	NS	NS
Arid2	Up	NS	NS	NS	NS	NS	NS	NS	NS	NS	NS	Up	NS	NS	NS	NS	NS	NS	NS	NS	NS	NS	Up	NS	NS	NS	NS	NS	NS	NS	NS	NS	NS	NS	NS	NS	NS	NS	NS	NS	Down	NS	NS	NS	Up	Up	NS	NS	NS
Arid3b	Up	NS	NS	NS	NS	NS	NS	NS	NS	NS	NS	NS	NS	NS	NS	NS	NS	NS	NS	NS	NS	NS	Up	NS	NS	NS	NS	NS	NS	NS	NS	NS	NS	NS	NS	NS	NS	NS	NS	NS	NS	NS	NS	NS	Up	NS	NS	NS	NS
Arid3c	NS	NS	NS	NS	NS	NS	NS	NS	NS	NS	NS	NS	NS	NS	NS	NS	NS	NS	NS	NS	NS	NS	NS	NS	NS	NS	NS	NS	NS	NS	NS	NS	NS	NS	NS	NS	NS	NS	NS	NS	NS	NS	NS	NS	NS	NS	NS	NS	NS
Arid4a	NS	NS	NS	NS	NS	NS	NS	NS	NS	NS	NS	NS	NS	NS	NS	NS	NS	NS	NS	NS	NS	NS	NS	NS	NS	NS	NS	NS	NS	NS	NS	NS	NS	NS	NS	NS	NS	NS	NS	NS	NS	NS	NS	NS	NS	NS	NS	NS	NS
Arid4b	NS	NS	NS	NS	NS	NS	NS	NS	Down	NS	NS	NS	NS	NS	NS	NS	NS	NS	NS	NS	NS	NS	Up	NS	NS	NS	NS	NS	NS	NS	NS	NS	NS	NS	NS	NS	NS	NS	NS	NS	NS	NS	NS	NS	Up	NS	NS	NS	NS
Arid5a	NS	NS	NS	NS	NS	NS	NS	NS	NS	NS	NS	NS	NS	NS	NS	NS	NS	NS	NS	NS	NS	NS	NS	NS	NS	NS	NS	NS	NS	NS	NS	NS	NS	NS	NS	NS	NS	NS	NS	NS	NS	NS	NS	NS	NS	NS	NS	NS	NS
Arid5b	Down	Down	Down	Down	Down	Down	Down	Down	Down	Down	Down	NS	NS	NS	NS	Up	NS	NS	Up	Up	Up	NS	Up	Up	Up	Up	Up	Up	Up	Up	Up	Up	Up	NS	NS	NS	NS	NS	NS	NS	NS	NS	NS	NS	Down	Down	Down	Down	Down
Arih1	Up	NS	NS	NS	NS	NS	NS	NS	NS	NS	NS	Up	NS	NS	NS	NS	NS	NS	NS	NS	NS	NS	Up	NS	NS	NS	NS	NS	NS	NS	NS	NS	NS	Up	NS	NS	NS	NS	NS	NS	NS	NS	NS	NS	Up	NS	NS	NS	NS
Arih2	NS	NS	NS	Up	Up	Up	Up	Up	Up	Up	Up	Down	NS	NS	NS	Up	Up	NS	NS	Up	NS	Up	Down	Down	Down	NS	NS	NS	NS	NS	NS	NS	NS	Down	Down	Down	NS	NS	NS	NS	NS	NS	NS	NS	Down	Down	Down	NS	NS
Arl1	NS	NS	NS	NS	NS	NS	NS	NS	NS	NS	NS	NS	NS	NS	NS	NS	NS	NS	NS	NS	NS	Up	NS	NS	NS	NS	NS	NS	NS	NS	NS	NS	NS	NS	NS	NS	NS	NS	NS	NS	NS	NS	NS	NS	NS	NS	NS	NS	NS
Arl10	NS	NS	NS	NS	NS	NS	NS	NS	NS	NS	NS	NS	NS	NS	NS	NS	NS	NS	NS	NS	NS	NS	Down	NS	NS	NS	NS	NS	NS	NS	NS	NS	NS	NS	NS	NS	NS	NS	NS	NS	NS	NS	NS	NS	NS	NS	NS	NS	NS
Arl11	NS	NS	NS	NS	NS	NS	Down	Down	NS	NS	NS	NS	NS	NS	NS	NS	NS	NS	NS	NS	NS	NS	NS	NS	NS	NS	NS	NS	NS	NS	NS	NS	NS	NS	NS	NS	NS	NS	NS	Down	Down	NS	NS	NS	NS	NS	NS	NS	NS
Arl16	NS	NS	NS	NS	NS	NS	NS	NS	NS	NS	NS	NS	NS	NS	NS	NS	NS	NS	NS	NS	NS	NS	NS	NS	NS	NS	NS	NS	NS	NS	NS	NS	NS	NS	NS	NS	NS	NS	NS	NS	NS	NS	NS	NS	NS	NS	NS	NS	NS
Arl2	NS	Down	Down	Down	NS	Down	Down	NS	NS	Down	NS	NS	NS	NS	NS	NS	NS	NS	NS	NS	NS	NS	NS	NS	NS	NS	NS	NS	NS	NS	NS	NS	NS	NS	NS	NS	NS	NS	NS	NS	NS	Up	NS	NS	NS	NS	NS	NS	NS
Arl2bp	NS	NS	NS	NS	NS	NS	NS	NS	NS	NS	Down	NS	NS	NS	NS	NS	NS	NS	NS	NS	NS	NS	NS	NS	NS	NS	NS	NS	NS	NS	NS	NS	NS	NS	NS	NS	NS	NS	NS	NS	NS	NS	NS	NS	NS	NS	NS	NS	NS
Arl3	Up	NS	NS	NS	NS	NS	NS	NS	Down	NS	NS	NS	NS	NS	NS	NS	NS	NS	Down	Down	NS	NS	Up	Up	NS	NS	NS	NS	NS	NS	NS	NS	NS	Up	NS	NS	NS	NS	NS	NS	NS	NS	NS	NS	Up	Up	NS	NS	NS
Arl4a	NS	NS	NS	NS	NS	NS	NS	NS	NS	NS	NS	NS	NS	NS	NS	NS	NS	NS	NS	NS	NS	NS	NS	NS	NS	NS	NS	NS	NS	NS	NS	NS	NS	NS	NS	NS	NS	NS	NS	NS	NS	NS	NS	NS	NS	NS	NS	NS	NS
Arl4c	NS	NS	NS	NS	Down	NS	Down	NS	NS	NS	Down	NS	NS	NS	NS	NS	NS	NS	NS	NS	NS	NS	NS	NS	NS	NS	NS	NS	NS	NS	NS	NS	NS	NS	NS	NS	NS	NS	NS	NS	NS	NS	NS	NS	Up	Up	Up	Up	Up
Arl4d	Down	NS	NS	NS	NS	NS	NS	NS	NS	NS	NS	NS	NS	NS	NS	NS	NS	NS	NS	NS	NS	NS	NS	NS	NS	NS	NS	NS	NS	NS	NS	NS	NS	NS	NS	NS	NS	NS	NS	NS	NS	NS	NS	NS	NS	Up	NS	NS	NS
Arl5a	NS	NS	NS	NS	Down	Down	NS	NS	Down	Down	NS	NS	NS	NS	NS	NS	NS	NS	NS	Down	NS	NS	Up	Up	NS	NS	NS	NS	NS	NS	NS	NS	Up	Up	NS	NS	NS	NS	NS	NS	NS	NS	NS	NS	Up	NS	NS	NS	NS
Arl5b	NS	NS	NS	NS	NS	NS	NS	NS	NS	NS	NS	NS	NS	NS	NS	NS	NS	NS	NS	NS	NS	NS	NS	NS	NS	NS	NS	NS	NS	NS	NS	NS	NS	NS	NS	NS	NS	NS	NS	NS	NS	NS	NS	NS	NS	NS	NS	NS	NS
Arl5c	NS	NS	NS	NS	NS	NS	NS	NS	NS	NS	NS	NS	NS	NS	NS	NS	NS	NS	NS	NS	NS	NS	NS	NS	NS	NS	NS	NS	NS	NS	NS	NS	NS	NS	NS	NS	NS	NS	NS	NS	NS	NS	NS	NS	NS	NS	NS	NS	NS
Arl6	NS	Down	NS	Down	Down	Down	Down	Down	Down	Down	NS	Up	NS	NS	NS	NS	NS	NS	NS	Down	NS	NS	Up	NS	NS	NS	NS	NS	NS	NS	NS	NS	Up	Up	NS	NS	NS	NS	NS	NS	NS	Down	NS	NS	Up	NS	NS	NS	NS
Arl6ip1	NS	NS	NS	NS	NS	NS	NS	NS	Down	NS	NS	NS	NS	NS	NS	NS	NS	NS	NS	NS	NS	NS	NS	NS	NS	NS	NS	NS	NS	NS	NS	NS	NS	NS	NS	NS	NS	NS	NS	NS	NS	NS	NS	NS	NS	NS	NS	NS	NS
Arl6ip4	NS	NS	NS	NS	NS	NS	NS	NS	NS	NS	NS	NS	NS	NS	NS	NS	NS	NS	NS	NS	NS	NS	NS	NS	NS	NS	NS	NS	NS	NS	NS	NS	NS	NS	NS	NS	NS	NS	NS	NS	NS	NS	NS	NS	NS	NS	NS	NS	NS
Arl6ip5	NS	NS	NS	NS	NS	NS	NS	NS	NS	Down	NS	NS	NS	NS	NS	NS	NS	NS	NS	NS	NS	NS	NS	NS	NS	NS	NS	NS	NS	NS	NS	NS	NS	Up	NS	NS	NS	NS	NS	NS	NS	NS	NS	NS	Up	NS	NS	NS	NS
Arl6ip6	NS	NS	NS	NS	NS	NS	NS	NS	Down	NS	NS	NS	NS	NS	NS	NS	NS	NS	Down	Down	NS	NS	NS	NS	NS	NS	NS	NS	NS	NS	NS	NS	NS	NS	NS	NS	NS	NS	NS	NS	NS	Down	NS	NS	NS	NS	NS	NS	NS
Arl8a	NS	NS	Down	Down	Down	Down	Down	Down	NS	NS	Down	Up	NS	NS	NS	NS	NS	NS	NS	Up	NS	NS	NS	NS	NS	Down	NS	Down	NS	NS	NS	NS	Down	Up	NS	NS	NS	NS	NS	NS	NS	Up	NS	NS	Up	NS	NS	NS	NS
Arl8b	NS	Up	Up	Up	Up	Up	Up	Up	Up	NS	Up	NS	NS	NS	NS	NS	NS	Up	NS	NS	NS	NS	Down	NS	NS	NS	NS	NS	NS	NS	NS	NS	NS	Down	NS	NS	NS	NS	NS	NS	NS	NS	Down	NS	Down	NS	NS	NS	NS
Arl9	NS	NS	NS	NS	NS	NS	NS	NS	NS	NS	NS	NS	NS	NS	NS	NS	NS	NS	NS	NS	NS	NS	NS	NS	NS	NS	NS	NS	NS	NS	NS	NS	NS	NS	NS	NS	NS	NS	NS	NS	NS	NS	NS	NS	NS	NS	NS	NS	NS
Armc10	NS	NS	NS	NS	NS	NS	NS	NS	Down	NS	NS	NS	NS	NS	NS	NS	NS	NS	NS	Down	NS	NS	NS	NS	NS	NS	NS	NS	NS	NS	NS	NS	NS	NS	NS	NS	NS	NS	NS	NS	NS	Down	NS	NS	Up	Up	Up	NS	NS
Armc3	NS	NS	NS	NS	NS	NS	NS	NS	NS	NS	NS	NS	NS	NS	NS	NS	NS	NS	NS	NS	NS	NS	NS	NS	NS	NS	NS	NS	NS	NS	NS	NS	NS	NS	NS	NS	NS	NS	NS	NS	NS	NS	NS	NS	NS	NS	NS	NS	NS
Armc5	NS	NS	NS	NS	NS	NS	NS	NS	NS	NS	NS	NS	NS	NS	NS	NS	NS	NS	NS	NS	NS	NS	NS	NS	NS	NS	NS	NS	NS	NS	NS	NS	NS	NS	Up	NS	NS	NS	NS	NS	NS	NS	NS	NS	NS	NS	NS	NS	NS
Armc6	Up	NS	NS	NS	NS	Up	NS	Up	Up	NS	NS	Up	NS	NS	NS	NS	NS	NS	NS	NS	NS	NS	Up	NS	NS	NS	NS	NS	NS	NS	NS	NS	NS	Up	NS	NS	NS	NS	NS	NS	NS	NS	NS	NS	Up	NS	NS	NS	NS
Armc7	NS	NS	NS	NS	NS	NS	NS	NS	NS	NS	NS	NS	NS	NS	NS	NS	NS	NS	NS	NS	NS	NS	NS	NS	NS	NS	NS	NS	NS	NS	NS	NS	NS	NS	NS	NS	NS	NS	NS	NS	NS	NS	NS	NS	NS	NS	NS	NS	NS
Armc8	NS	NS	NS	NS	NS	NS	NS	NS	NS	NS	NS	NS	NS	NS	NS	NS	NS	NS	NS	NS	NS	NS	NS	NS	NS	NS	NS	NS	NS	NS	Down	NS	NS	Up	NS	NS	NS	NS	NS	NS	NS	NS	NS	NS	NS	NS	NS	NS	NS
Armc9	Down	NS	NS	NS	NS	NS	NS	NS	NS	NS	NS	Down	NS	NS	NS	NS	NS	NS	NS	NS	NS	NS	NS	NS	NS	NS	NS	NS	NS	NS	NS	NS	NS	NS	NS	NS	NS	NS	NS	NS	NS	NS	NS	NS	Down	NS	NS	NS	NS
Armcx1	Up	NS	NS	Down	Down	Down	Down	Down	Down	Down	NS	Up	NS	NS	Down	Down	Down	Down	Down	Down	Down	NS	Up	Up	Up	NS	NS	NS	NS	NS	NS	Up	Up	Up	Up	Up	NS	NS	NS	Down	Down	Down	NS	Up	Up	Up	Up	NS	NS
Armcx2	Up	Up	NS	Down	Down	Down	Down	Down	Down	NS	NS	Up	Up	NS	Down	Down	Down	Down	Down	Down	NS	NS	Up	Up	NS	Down	Down	Down	Down	Down	Down	NS	NS	Up	Up	NS	NS	Down	NS	NS	Down	NS	NS	NS	Up	Up	Up	NS	NS
Armcx3	NS	NS	NS	NS	Down	NS	NS	Down	Down	NS	NS	NS	NS	NS	NS	Down	NS	NS	Down	Down	NS	NS	NS	NS	NS	NS	Down	NS	NS	Down	Down	NS	NS	NS	NS	NS	NS	Down	NS	NS	Down	Down	NS	NS	Up	Up	Up	Up	NS
Armcx5	NS	NS	NS	NS	NS	NS	NS	NS	NS	NS	NS	Up	NS	NS	NS	NS	NS	NS	NS	NS	NS	NS	Up	NS	NS	NS	NS	NS	NS	NS	NS	NS	NS	NS	NS	NS	NS	NS	NS	NS	NS	NS	NS	NS	Up	NS	NS	NS	NS
Armcx6	NS	NS	NS	NS	NS	NS	NS	NS	NS	NS	NS	NS	NS	NS	NS	NS	NS	NS	NS	NS	NS	NS	NS	NS	NS	NS	NS	NS	NS	NS	NS	NS	NS	NS	NS	NS	NS	NS	NS	NS	NS	NS	NS	NS	NS	NS	NS	NS	NS
Armet	NS	NS	NS	NS	NS	NS	NS	NS	NS	NS	NS	NS	NS	NS	NS	NS	NS	NS	NS	NS	NS	NS	NS	NS	NS	NS	NS	NS	NS	NS	NS	NS	NS	Up	Up	NS	NS	NS	Up	Up	NS	Up	NS	NS	NS	NS	NS	NS	NS
Armetl1	NS	NS	NS	NS	NS	NS	NS	NS	NS	NS	NS	NS	NS	NS	NS	NS	NS	NS	NS	NS	NS	NS	NS	NS	NS	NS	NS	NS	NS	NS	NS	NS	NS	NS	NS	NS	NS	NS	NS	NS	NS	NS	NS	NS	Down	NS	NS	NS	NS
Arnt	NS	NS	NS	NS	NS	NS	NS	NS	NS	NS	NS	NS	Up	NS	NS	NS	NS	NS	NS	Up	NS	NS	NS	NS	NS	NS	NS	NS	NS	NS	NS	NS	NS	NS	NS	NS	NS	NS	NS	NS	NS	NS	NS	NS	NS	NS	NS	NS	NS
Arnt2	NS	NS	NS	NS	NS	NS	NS	NS	NS	NS	NS	NS	NS	NS	NS	NS	NS	NS	NS	NS	NS	NS	NS	NS	NS	NS	NS	NS	NS	NS	NS	NS	NS	NS	NS	NS	NS	NS	NS	NS	NS	NS	NS	NS	NS	NS	NS	Up	NS
Arntl	NS	NS	NS	NS	NS	NS	NS	NS	Down	Down	Down	Up	NS	NS	NS	NS	NS	NS	NS	NS	NS	NS	Up	NS	NS	NS	NS	NS	NS	NS	NS	NS	NS	Up	NS	NS	NS	NS	NS	NS	NS	NS	NS	NS	Up	NS	NS	NS	NS
Arntl2	NS	NS	NS	NS	NS	NS	NS	NS	NS	NS	NS	NS	NS	NS	NS	NS	NS	NS	NS	NS	NS	NS	NS	NS	NS	NS	NS	NS	NS	NS	NS	NS	NS	NS	NS	NS	NS	NS	NS	NS	NS	NS	NS	NS	NS	NS	NS	NS	NS
Arpc1a	NS	NS	NS	NS	NS	NS	NS	NS	NS	NS	NS	NS	NS	NS	NS	NS	NS	NS	NS	NS	NS	NS	NS	NS	NS	NS	NS	NS	NS	NS	NS	NS	NS	Up	NS	NS	NS	NS	NS	NS	NS	NS	NS	NS	NS	NS	NS	NS	NS
Arpc1b	Down	Down	Down	Down	NS	NS	NS	NS	NS	Down	Down	NS	NS	NS	NS	Up	Up	Up	Up	Up	NS	NS	NS	NS	NS	NS	NS	NS	NS	Up	Up	NS	NS	NS	NS	NS	NS	Up	Up	Up	Up	Up	NS	NS	Down	Down	Down	Down	NS
Arpc3	NS	NS	NS	NS	NS	NS	NS	NS	Up	NS	NS	NS	NS	NS	NS	NS	NS	NS	NS	NS	NS	NS	NS	NS	NS	NS	NS	NS	NS	NS	NS	NS	NS	NS	NS	NS	NS	NS	NS	NS	NS	Up	NS	NS	NS	NS	NS	NS	NS
Arpc4	NS	NS	NS	NS	NS	NS	NS	NS	NS	NS	NS	NS	NS	NS	NS	NS	NS	NS	NS	NS	NS	NS	NS	NS	NS	NS	NS	NS	NS	NS	NS	NS	NS	NS	NS	NS	NS	NS	NS	NS	Up	NS	NS	NS	NS	NS	NS	NS	NS
Arpc5	Up	Down	NS	NS	NS	NS	NS	NS	NS	NS	NS	Up	NS	NS	Up	Up	Up	Up	NS	Up	NS	NS	NS	Down	NS	NS	NS	NS	NS	NS	NS	NS	NS	Up	NS	NS	NS	Up	Up	Up	NS	NS	NS	NS	NS	Down	Down	NS	NS
Arpc5l	Up	Up	NS	NS	NS	NS	NS	NS	NS	NS	NS	Up	NS	NS	NS	NS	NS	NS	NS	NS	NS	NS	Up	NS	NS	NS	NS	NS	NS	NS	NS	NS	NS	Up	NS	NS	NS	NS	NS	NS	NS	NS	NS	NS	Up	Up	NS	NS	NS
Arpm1	NS	NS	NS	NS	NS	NS	NS	NS	NS	NS	NS	NS	NS	NS	NS	NS	NS	NS	NS	NS	NS	NS	NS	NS	NS	NS	NS	NS	NS	NS	NS	NS	NS	NS	NS	NS	NS	NS	NS	NS	NS	NS	NS	NS	NS	NS	NS	NS	NS
Arpp19	Up	NS	NS	NS	NS	NS	NS	NS	NS	NS	NS	Up	NS	NS	NS	NS	NS	NS	NS	NS	NS	NS	Up	Up	NS	NS	NS	NS	NS	NS	NS	NS	NS	Up	Up	NS	NS	NS	NS	NS	NS	NS	NS	NS	Up	Up	NS	NS	NS
Arpp21	NS	NS	NS	NS	NS	NS	NS	NS	NS	NS	NS	NS	NS	NS	NS	NS	NS	NS	NS	NS	NS	NS	NS	NS	NS	NS	NS	NS	NS	NS	NS	NS	NS	NS	NS	NS	NS	NS	NS	NS	NS	NS	NS	NS	NS	NS	NS	NS	NS
Arr3	NS	NS	NS	NS	NS	NS	NS	NS	NS	NS	NS	NS	NS	NS	NS	NS	NS	NS	NS	NS	NS	NS	NS	NS	NS	NS	NS	NS	NS	NS	NS	NS	NS	NS	NS	NS	NS	NS	NS	NS	NS	NS	NS	NS	NS	NS	NS	NS	NS
Arrb1	Down	NS	NS	NS	NS	NS	NS	NS	NS	NS	NS	NS	Up	NS	NS	NS	NS	Up	Up	Up	Up	NS	Down	NS	NS	NS	Down	NS	NS	NS	NS	NS	NS	Down	NS	NS	NS	NS	NS	NS	NS	NS	NS	NS	NS	Up	Up	Up	Up
Arrb2	NS	NS	NS	NS	NS	NS	Down	NS	NS	NS	NS	Up	NS	NS	NS	NS	NS	NS	NS	NS	NS	NS	Up	NS	NS	NS	NS	NS	NS	NS	NS	NS	NS	NS	NS	NS	NS	NS	NS	NS	NS	NS	NS	NS	Up	NS	NS	NS	NS
Arrdc1	Up	NS	NS	NS	Up	Up	NS	Up	Up	Up	NS	NS	NS	NS	NS	NS	NS	NS	NS	NS	NS	NS	NS	NS	NS	NS	NS	NS	NS	NS	NS	NS	NS	NS	Down	NS	NS	NS	NS	Down	NS	NS	NS	NS	Up	NS	NS	NS	NS
Arrdc2	NS	NS	NS	NS	NS	NS	NS	NS	NS	NS	NS	NS	NS	NS	NS	NS	NS	NS	NS	NS	NS	NS	NS	NS	NS	NS	NS	NS	NS	NS	NS	NS	NS	NS	NS	NS	NS	NS	NS	NS	NS	NS	NS	NS	NS	NS	NS	NS	NS
Arrdc4	Up	Down	Down	Down	Down	NS	Down	Down	Down	Down	Down	Up	NS	NS	NS	NS	NS	NS	NS	NS	NS	NS	Up	NS	NS	NS	NS	NS	NS	NS	NS	NS	NS	Up	NS	NS	NS	NS	NS	NS	NS	NS	NS	NS	Up	NS	NS	NS	NS
Ars2	NS	NS	NS	Down	NS	NS	Down	NS	NS	NS	NS	NS	NS	NS	NS	NS	NS	NS	Up	Up	NS	Up	NS	NS	NS	NS	NS	NS	NS	NS	NS	NS	NS	NS	NS	NS	NS	NS	NS	NS	NS	NS	NS	NS	NS	NS	NS	NS	NS
Arsa	Up	NS	NS	NS	NS	NS	NS	Down	Down	NS	Down	Up	NS	NS	NS	NS	NS	NS	Down	Down	NS	Down	Up	NS	NS	NS	NS	NS	NS	Down	Down	NS	Down	Up	Up	Up	NS	NS	NS	NS	NS	NS	NS	NS	Up	NS	NS	NS	NS
Arsb	NS	NS	NS	NS	NS	NS	NS	NS	NS	NS	NS	NS	NS	NS	NS	NS	NS	NS	NS	NS	NS	NS	NS	NS	NS	NS	NS	NS	NS	NS	NS	NS	NS	NS	NS	NS	NS	NS	NS	NS	NS	NS	NS	NS	NS	NS	NS	NS	NS
Arsg	NS	NS	NS	NS	NS	NS	NS	NS	NS	NS	NS	NS	NS	NS	NS	NS	NS	NS	NS	NS	NS	NS	NS	NS	NS	NS	NS	NS	NS	NS	NS	NS	NS	NS	NS	NS	NS	NS	NS	NS	NS	NS	NS	NS	NS	NS	NS	NS	NS
Arsi	NS	NS	NS	NS	NS	NS	NS	NS	NS	NS	NS	NS	NS	NS	NS	NS	NS	NS	NS	NS	NS	NS	NS	NS	NS	NS	NS	NS	NS	NS	NS	NS	NS	NS	NS	NS	NS	NS	NS	NS	NS	NS	NS	NS	NS	NS	NS	NS	NS
Arsj	NS	NS	NS	NS	NS	NS	NS	NS	NS	NS	NS	NS	NS	NS	NS	NS	NS	NS	NS	NS	NS	NS	NS	NS	NS	NS	NS	NS	NS	NS	NS	NS	NS	NS	NS	NS	NS	NS	NS	NS	NS	NS	NS	NS	NS	NS	NS	NS	NS
Arsk	NS	NS	NS	NS	NS	NS	NS	NS	NS	NS	NS	NS	NS	NS	NS	NS	NS	NS	NS	NS	NS	NS	NS	NS	NS	NS	NS	NS	NS	NS	NS	NS	NS	NS	NS	NS	NS	NS	NS	NS	NS	NS	NS	NS	NS	NS	NS	NS	NS
Art1	NS	NS	NS	NS	NS	NS	NS	NS	NS	NS	NS	NS	NS	NS	NS	NS	NS	NS	NS	NS	NS	NS	NS	NS	NS	NS	NS	NS	NS	NS	NS	NS	NS	NS	NS	NS	NS	NS	NS	NS	NS	NS	NS	NS	NS	NS	NS	NS	NS
Art2a	NS	NS	NS	NS	NS	NS	NS	NS	NS	NS	NS	NS	NS	NS	NS	NS	NS	NS	NS	NS	NS	NS	NS	NS	NS	NS	NS	NS	NS	NS	NS	NS	NS	NS	NS	NS	NS	NS	NS	NS	NS	NS	NS	NS	NS	NS	NS	NS	NS
Art2b	NS	NS	NS	NS	NS	NS	NS	NS	NS	NS	NS	NS	NS	NS	NS	NS	NS	NS	NS	NS	NS	NS	NS	NS	NS	NS	NS	NS	NS	NS	NS	NS	NS	NS	NS	NS	NS	NS	NS	NS	NS	NS	NS	NS	NS	NS	NS	NS	NS
Art3	Up	Up	Up	Up	Up	Up	Up	Up	Up	Up	Up	NS	NS	NS	NS	NS	NS	NS	NS	NS	NS	NS	NS	NS	NS	NS	NS	NS	NS	NS	NS	NS	NS	NS	NS	NS	NS	NS	NS	NS	NS	NS	NS	NS	NS	NS	NS	NS	NS
Art4	NS	NS	NS	NS	NS	NS	NS	NS	NS	NS	NS	NS	NS	NS	NS	NS	NS	NS	NS	NS	NS	NS	NS	NS	NS	NS	NS	NS	NS	NS	NS	NS	NS	NS	NS	NS	NS	NS	NS	NS	NS	NS	NS	NS	NS	NS	NS	NS	NS
Art5	NS	NS	NS	NS	NS	NS	NS	NS	NS	NS	NS	NS	NS	NS	NS	NS	NS	NS	NS	NS	NS	NS	Down	NS	NS	NS	NS	NS	NS	NS	NS	NS	NS	Down	NS	NS	NS	NS	NS	NS	NS	NS	NS	NS	Down	NS	NS	NS	NS
Artn	NS	NS	NS	NS	NS	NS	NS	NS	NS	NS	NS	NS	NS	NS	NS	NS	NS	NS	NS	NS	NS	NS	NS	NS	NS	NS	NS	NS	NS	NS	NS	NS	NS	NS	NS	NS	NS	NS	NS	NS	NS	NS	NS	NS	NS	NS	NS	NS	NS
Arv1	Up	NS	NS	NS	NS	NS	NS	NS	NS	NS	NS	Up	NS	NS	NS	NS	NS	NS	NS	NS	NS	NS	Up	NS	NS	NS	NS	NS	NS	NS	NS	NS	NS	Up	NS	NS	NS	NS	NS	NS	NS	NS	NS	NS	Up	NS	NS	NS	NS
Arvcf	NS	NS	NS	NS	NS	NS	NS	NS	NS	NS	NS	NS	NS	NS	NS	NS	NS	NS	NS	NS	NS	NS	NS	NS	NS	NS	NS	NS	NS	NS	NS	NS	NS	NS	NS	NS	NS	NS	NS	NS	NS	NS	NS	NS	NS	NS	NS	NS	NS
Arx	NS	NS	NS	NS	NS	NS	NS	NS	NS	NS	NS	NS	NS	NS	NS	NS	NS	NS	NS	NS	NS	NS	NS	NS	NS	NS	NS	NS	NS	NS	NS	NS	NS	NS	NS	NS	NS	NS	NS	NS	NS	NS	NS	NS	NS	NS	NS	NS	NS
As3mt	NS	NS	NS	NS	NS	NS	NS	NS	NS	NS	NS	NS	NS	NS	NS	NS	NS	NS	NS	NS	NS	NS	NS	NS	NS	NS	NS	NS	NS	NS	NS	NS	NS	NS	NS	NS	NS	NS	NS	NS	NS	NS	NS	NS	NS	NS	NS	NS	NS
Asah1	NS	NS	NS	NS	NS	NS	NS	NS	NS	NS	NS	NS	NS	NS	NS	NS	NS	NS	NS	NS	NS	NS	NS	NS	NS	NS	NS	NS	NS	NS	NS	NS	NS	NS	NS	NS	NS	NS	NS	Up	NS	NS	NS	NS	NS	NS	NS	NS	NS
Asah2	NS	NS	NS	NS	NS	NS	NS	NS	NS	NS	NS	NS	NS	NS	NS	NS	NS	NS	NS	NS	NS	NS	NS	NS	NS	NS	NS	NS	NS	NS	NS	NS	NS	NS	NS	NS	NS	NS	NS	NS	NS	NS	NS	NS	NS	NS	NS	NS	NS
Asah3	NS	NS	NS	Up	Up	Up	Up	Up	Up	Up	Up	Down	Down	NS	NS	NS	NS	NS	NS	NS	NS	NS	Down	Down	NS	NS	NS	NS	NS	NS	NS	NS	NS	Down	Down	NS	NS	NS	NS	NS	NS	NS	NS	NS	Down	Down	NS	NS	NS
Asah3l	Up	Up	Up	Up	NS	NS	NS	NS	NS	NS	Up	Up	NS	NS	NS	NS	NS	NS	NS	NS	NS	Up	NS	NS	NS	NS	NS	NS	NS	Down	NS	NS	NS	NS	NS	NS	NS	NS	NS	NS	NS	NS	NS	NS	NS	NS	NS	NS	NS
Asap3	NS	NS	NS	NS	NS	NS	NS	NS	NS	NS	NS	NS	NS	NS	NS	NS	NS	NS	NS	NS	NS	NS	NS	NS	NS	NS	NS	NS	NS	NS	NS	NS	NS	NS	NS	NS	NS	NS	NS	NS	NS	NS	NS	NS	NS	NS	NS	NS	NS
Asb1	NS	NS	Down	Down	Down	NS	Down	Down	Down	Down	NS	NS	NS	NS	NS	Down	NS	NS	Down	Down	Down	NS	Up	Up	NS	NS	NS	NS	NS	NS	NS	NS	Up	Up	Up	NS	NS	NS	Up	NS	NS	NS	NS	Up	Up	Up	NS	NS	NS
Asb10	NS	NS	NS	NS	NS	NS	NS	NS	NS	NS	NS	NS	NS	NS	NS	NS	NS	NS	NS	NS	NS	NS	NS	NS	NS	NS	NS	NS	NS	NS	NS	NS	NS	NS	NS	NS	NS	NS	NS	NS	NS	NS	NS	NS	NS	NS	NS	NS	NS
Asb11	NS	NS	NS	NS	NS	NS	NS	NS	NS	NS	NS	NS	NS	NS	NS	NS	NS	NS	NS	NS	NS	NS	NS	NS	NS	NS	NS	NS	NS	NS	NS	NS	NS	NS	NS	NS	NS	NS	NS	NS	NS	NS	NS	NS	NS	NS	NS	NS	NS
Asb12	NS	NS	NS	NS	NS	NS	NS	NS	NS	NS	NS	NS	NS	NS	NS	NS	NS	NS	NS	NS	NS	NS	NS	NS	NS	NS	NS	NS	NS	NS	NS	NS	NS	NS	NS	NS	NS	NS	NS	NS	NS	NS	NS	NS	NS	NS	NS	NS	NS
Asb13	NS	NS	NS	NS	NS	NS	NS	NS	NS	NS	NS	NS	NS	NS	NS	NS	NS	NS	NS	NS	NS	NS	NS	NS	NS	NS	NS	NS	NS	NS	NS	NS	NS	NS	NS	NS	NS	NS	NS	NS	NS	NS	NS	NS	NS	NS	NS	NS	NS
Asb15	NS	NS	NS	NS	NS	NS	NS	NS	NS	NS	NS	NS	NS	NS	NS	NS	NS	NS	NS	NS	NS	NS	NS	NS	NS	NS	NS	NS	NS	NS	NS	NS	NS	NS	NS	NS	NS	NS	NS	NS	NS	NS	NS	NS	NS	NS	NS	NS	NS
Asb17	NS	NS	NS	NS	NS	NS	NS	NS	NS	NS	NS	NS	NS	NS	NS	NS	NS	NS	NS	NS	NS	NS	NS	NS	NS	NS	NS	NS	NS	NS	NS	NS	NS	NS	NS	NS	NS	NS	NS	NS	NS	NS	NS	NS	NS	NS	NS	NS	NS
Asb18	NS	NS	NS	NS	NS	NS	NS	NS	NS	NS	NS	NS	NS	NS	NS	NS	NS	NS	NS	NS	NS	NS	NS	NS	NS	NS	NS	NS	NS	NS	NS	NS	NS	NS	NS	NS	NS	NS	NS	NS	NS	NS	NS	NS	NS	NS	NS	NS	NS
Asb2	NS	NS	NS	NS	NS	NS	NS	NS	NS	NS	NS	NS	NS	NS	NS	NS	NS	NS	NS	NS	NS	NS	NS	NS	NS	NS	NS	NS	NS	NS	NS	NS	NS	NS	NS	NS	NS	NS	NS	NS	NS	NS	NS	NS	NS	NS	NS	NS	NS
Asb3	Up	NS	NS	NS	NS	NS	NS	NS	Down	NS	NS	Up	NS	NS	NS	NS	NS	NS	NS	Down	NS	NS	Up	NS	NS	NS	NS	NS	NS	NS	Down	NS	NS	Up	NS	NS	NS	NS	NS	NS	NS	NS	NS	NS	Up	NS	NS	NS	NS
Asb4	NS	NS	NS	NS	NS	NS	NS	NS	NS	NS	NS	NS	NS	NS	NS	NS	NS	NS	NS	NS	NS	NS	NS	NS	NS	NS	NS	NS	NS	NS	NS	NS	NS	NS	NS	NS	NS	NS	NS	NS	NS	NS	NS	NS	NS	NS	NS	NS	NS
Asb5	NS	NS	NS	NS	NS	NS	NS	NS	NS	NS	NS	NS	NS	NS	NS	NS	NS	NS	NS	NS	NS	NS	NS	NS	NS	NS	NS	NS	NS	NS	NS	NS	NS	NS	NS	NS	NS	NS	NS	NS	NS	NS	NS	NS	NS	NS	NS	NS	NS
Asb6	NS	NS	NS	NS	NS	NS	NS	NS	NS	NS	NS	NS	NS	NS	NS	NS	NS	NS	NS	Up	NS	NS	NS	NS	NS	NS	NS	NS	NS	NS	Up	NS	NS	NS	NS	NS	NS	NS	NS	NS	NS	NS	NS	NS	NS	NS	NS	NS	NS
Asb7	NS	Down	NS	NS	NS	NS	NS	NS	NS	NS	NS	NS	NS	NS	NS	NS	NS	NS	NS	NS	NS	NS	NS	NS	NS	NS	NS	NS	NS	NS	NS	NS	NS	NS	NS	NS	NS	NS	NS	NS	NS	NS	NS	NS	NS	NS	NS	NS	NS
Asb8	Up	NS	NS	NS	NS	NS	NS	NS	NS	NS	NS	NS	NS	NS	NS	NS	NS	NS	Down	Down	NS	NS	Up	NS	NS	NS	NS	NS	NS	NS	NS	NS	NS	Up	NS	NS	NS	NS	NS	NS	NS	NS	NS	NS	NS	Down	NS	NS	NS
Asb9	Down	NS	NS	NS	NS	NS	NS	NS	NS	NS	NS	Down	NS	NS	NS	NS	NS	NS	NS	NS	NS	NS	Down	NS	NS	NS	NS	NS	NS	NS	NS	NS	NS	Down	NS	NS	NS	NS	NS	NS	NS	NS	NS	NS	Down	NS	NS	NS	NS
Ascc1	NS	NS	NS	NS	NS	NS	NS	Up	NS	NS	NS	NS	NS	NS	NS	NS	NS	NS	NS	NS	NS	NS	NS	NS	NS	NS	NS	NS	NS	NS	NS	NS	NS	NS	NS	NS	NS	NS	NS	NS	Up	NS	NS	NS	NS	NS	NS	NS	NS
Ascc2	NS	NS	NS	NS	NS	NS	NS	NS	Up	NS	NS	NS	NS	NS	NS	NS	NS	NS	NS	Up	NS	NS	Down	Down	NS	NS	NS	NS	NS	NS	NS	NS	NS	NS	NS	NS	NS	NS	NS	NS	NS	Up	NS	NS	NS	NS	NS	NS	NS
Ascc3l1	NS	NS	NS	NS	NS	NS	NS	NS	NS	NS	NS	NS	NS	NS	NS	NS	NS	NS	NS	NS	NS	NS	NS	NS	NS	NS	NS	NS	NS	NS	NS	NS	NS	NS	NS	NS	NS	NS	NS	NS	NS	NS	NS	NS	NS	Up	NS	NS	NS
Ascl1	NS	NS	NS	NS	NS	NS	NS	NS	NS	NS	NS	NS	NS	NS	NS	NS	NS	NS	NS	NS	NS	NS	NS	NS	NS	NS	NS	NS	NS	NS	NS	NS	NS	NS	NS	NS	NS	NS	NS	NS	NS	NS	NS	NS	NS	NS	NS	NS	NS
Ascl2	NS	NS	NS	NS	NS	NS	NS	NS	NS	NS	NS	NS	NS	NS	NS	NS	NS	NS	NS	NS	NS	NS	NS	NS	NS	NS	NS	NS	NS	NS	NS	NS	NS	NS	NS	NS	NS	NS	NS	NS	NS	NS	NS	NS	NS	NS	NS	NS	NS
Ascl3	NS	NS	NS	NS	NS	NS	NS	NS	NS	NS	NS	NS	NS	NS	NS	NS	NS	NS	NS	NS	NS	NS	NS	NS	NS	NS	NS	NS	NS	NS	NS	NS	NS	NS	NS	NS	NS	NS	NS	NS	NS	NS	NS	NS	NS	NS	NS	NS	NS
Asf1a	NS	NS	NS	NS	NS	NS	NS	NS	NS	NS	NS	NS	NS	NS	NS	NS	NS	NS	NS	NS	NS	NS	NS	NS	NS	NS	NS	NS	NS	NS	NS	NS	NS	NS	NS	NS	NS	NS	NS	NS	NS	NS	NS	NS	NS	Up	NS	NS	NS
Asf1b	NS	NS	NS	NS	NS	NS	NS	NS	NS	NS	NS	NS	NS	NS	NS	NS	NS	NS	NS	NS	NS	NS	NS	NS	NS	NS	NS	NS	NS	NS	NS	NS	NS	NS	NS	NS	NS	NS	NS	NS	NS	NS	NS	NS	NS	NS	NS	NS	NS
Asgr1	NS	NS	NS	NS	NS	NS	NS	NS	NS	NS	NS	NS	NS	NS	NS	NS	NS	NS	NS	NS	NS	NS	NS	NS	NS	NS	NS	NS	NS	NS	NS	NS	NS	NS	NS	NS	NS	NS	NS	NS	NS	NS	NS	NS	NS	NS	NS	NS	NS
Asgr2	Down	NS	NS	NS	NS	NS	NS	NS	NS	NS	NS	Down	NS	NS	NS	NS	NS	NS	NS	NS	NS	NS	Down	NS	NS	NS	NS	NS	NS	NS	NS	NS	NS	Down	NS	NS	NS	NS	NS	NS	NS	NS	NS	NS	Down	NS	NS	NS	NS
Ash1l	NS	NS	NS	NS	NS	NS	NS	NS	NS	NS	NS	NS	NS	NS	NS	NS	NS	NS	NS	NS	NS	NS	NS	NS	NS	NS	NS	NS	NS	NS	NS	NS	NS	NS	NS	NS	NS	NS	NS	NS	NS	NS	NS	NS	NS	NS	NS	NS	NS
Ash2l	NS	NS	NS	NS	NS	NS	NS	NS	NS	NS	NS	NS	NS	NS	NS	NS	NS	NS	NS	NS	NS	NS	NS	NS	NS	NS	NS	NS	NS	NS	NS	NS	NS	NS	NS	NS	NS	NS	NS	NS	NS	Down	NS	NS	NS	NS	NS	NS	NS
Asna1	NS	NS	NS	NS	NS	NS	NS	Up	Up	NS	NS	NS	NS	NS	NS	NS	NS	NS	Up	NS	NS	NS	NS	NS	NS	NS	NS	NS	NS	NS	NS	NS	NS	NS	NS	NS	NS	NS	NS	NS	NS	NS	NS	NS	NS	NS	NS	NS	NS
Asns	Down	Down	Down	Down	Down	Down	Down	Down	Down	Down	NS	NS	NS	NS	NS	NS	NS	NS	NS	NS	NS	NS	NS	NS	NS	NS	NS	NS	NS	NS	NS	NS	NS	Up	Up	NS	NS	NS	NS	NS	NS	Up	NS	Up	NS	NS	NS	NS	NS
Asnsd1	NS	NS	NS	NS	NS	NS	NS	NS	NS	NS	NS	NS	NS	NS	NS	NS	NS	NS	NS	NS	NS	NS	NS	NS	NS	NS	NS	NS	NS	NS	NS	NS	NS	NS	NS	NS	NS	NS	NS	NS	NS	NS	NS	NS	NS	NS	NS	NS	NS
Aspa	Down	NS	NS	NS	NS	NS	NS	NS	NS	NS	NS	NS	NS	NS	NS	NS	NS	NS	NS	NS	NS	NS	Down	NS	NS	NS	NS	NS	NS	NS	NS	NS	NS	NS	NS	NS	NS	NS	NS	NS	NS	NS	NS	NS	Down	NS	NS	NS	NS
Asph	Down	NS	NS	NS	NS	NS	NS	NS	Down	Down	NS	NS	NS	NS	NS	NS	NS	NS	NS	NS	NS	NS	NS	NS	NS	NS	NS	NS	NS	NS	NS	NS	NS	NS	Up	NS	NS	NS	NS	NS	NS	NS	NS	NS	NS	NS	NS	NS	NS
Asphd1	NS	NS	NS	NS	NS	NS	NS	NS	NS	NS	NS	NS	NS	NS	NS	NS	NS	NS	NS	NS	NS	NS	NS	NS	NS	NS	NS	NS	NS	NS	NS	NS	NS	NS	NS	NS	NS	NS	NS	NS	NS	NS	NS	NS	NS	NS	NS	NS	NS
Asphd2	NS	NS	NS	NS	NS	Down	NS	NS	NS	NS	NS	NS	NS	NS	NS	NS	Down	NS	NS	NS	NS	NS	NS	NS	NS	NS	NS	NS	NS	NS	NS	NS	NS	Up	NS	NS	NS	NS	NS	NS	NS	NS	NS	NS	Up	Up	Up	Up	NS
Aspm	NS	NS	NS	NS	NS	NS	NS	NS	NS	NS	NS	NS	NS	NS	NS	NS	NS	NS	NS	NS	NS	NS	NS	NS	NS	NS	NS	NS	NS	NS	NS	NS	NS	NS	NS	NS	NS	NS	NS	NS	Down	Down	NS	NS	NS	NS	NS	NS	NS
Aspn	NS	NS	NS	NS	NS	NS	NS	NS	NS	NS	NS	NS	NS	NS	NS	NS	NS	NS	NS	NS	NS	NS	NS	NS	NS	NS	NS	NS	NS	NS	NS	NS	NS	NS	NS	NS	NS	NS	NS	NS	NS	NS	NS	NS	NS	NS	NS	NS	NS
Asprv1	NS	NS	NS	NS	NS	NS	NS	NS	NS	NS	NS	NS	NS	NS	NS	NS	NS	NS	NS	NS	NS	NS	NS	NS	NS	NS	NS	NS	NS	NS	NS	NS	NS	NS	NS	NS	NS	NS	NS	NS	NS	NS	NS	NS	NS	NS	NS	NS	NS
Aspscr1	NS	NS	NS	NS	NS	NS	NS	NS	Up	NS	NS	NS	NS	NS	NS	NS	NS	NS	NS	Up	NS	NS	NS	NS	NS	NS	NS	NS	NS	NS	Up	NS	Up	NS	NS	NS	NS	NS	NS	NS	NS	Up	NS	NS	NS	NS	NS	Down	NS
Asrgl1	NS	Down	NS	Down	Down	NS	Down	Down	Down	Down	Down	NS	Down	NS	NS	NS	NS	NS	NS	NS	NS	NS	NS	NS	NS	NS	NS	NS	NS	NS	NS	NS	NS	NS	NS	NS	NS	NS	NS	NS	NS	NS	NS	NS	Up	NS	Up	NS	NS
Ass1	NS	Down	NS	NS	NS	NS	Down	NS	NS	NS	Down	NS	NS	NS	NS	NS	NS	NS	NS	Up	NS	NS	NS	NS	NS	NS	NS	NS	NS	NS	NS	NS	NS	NS	NS	NS	NS	NS	NS	NS	NS	Up	NS	NS	NS	NS	NS	NS	NS
Aste1	Up	NS	NS	NS	NS	NS	NS	NS	NS	NS	NS	Up	NS	NS	NS	NS	NS	NS	NS	NS	NS	NS	Up	NS	NS	NS	NS	NS	NS	NS	NS	NS	NS	Up	NS	NS	NS	NS	NS	NS	NS	NS	NS	NS	Up	NS	NS	NS	NS
Astn1	NS	NS	NS	NS	NS	NS	NS	NS	NS	NS	NS	NS	NS	NS	NS	NS	NS	NS	NS	NS	NS	NS	NS	NS	NS	NS	NS	NS	NS	NS	NS	NS	NS	NS	NS	NS	NS	NS	NS	NS	NS	NS	NS	NS	NS	NS	NS	NS	NS
Astn2	NS	NS	NS	NS	NS	NS	NS	NS	NS	NS	NS	NS	NS	NS	NS	NS	NS	NS	NS	NS	NS	NS	NS	NS	NS	NS	NS	NS	NS	NS	NS	NS	NS	NS	NS	NS	NS	NS	NS	NS	NS	NS	NS	NS	NS	NS	NS	NS	NS
Asxl2	Up	NS	NS	NS	NS	NS	NS	NS	NS	NS	NS	NS	NS	NS	NS	NS	NS	NS	NS	NS	NS	NS	Up	NS	NS	NS	NS	NS	NS	NS	NS	NS	NS	NS	NS	NS	NS	NS	NS	NS	NS	NS	NS	NS	Up	NS	NS	NS	NS
Asz1	NS	NS	NS	NS	NS	NS	Up	Up	Up	NS	NS	NS	NS	NS	NS	NS	NS	NS	NS	NS	NS	NS	NS	NS	NS	NS	NS	NS	NS	NS	NS	NS	NS	NS	Down	NS	NS	NS	NS	NS	NS	NS	NS	NS	NS	Down	NS	NS	NS
Atad1	Up	NS	NS	NS	NS	NS	NS	NS	NS	NS	NS	Up	NS	NS	NS	Down	NS	NS	Down	Down	NS	NS	Up	NS	NS	NS	NS	NS	NS	NS	NS	NS	NS	Up	NS	NS	NS	NS	NS	NS	NS	NS	NS	NS	Up	Up	Up	NS	NS
Atad2	NS	NS	NS	NS	NS	NS	NS	NS	Down	NS	NS	NS	NS	NS	NS	NS	NS	NS	Down	Down	NS	NS	NS	NS	NS	NS	NS	NS	NS	NS	NS	NS	NS	NS	NS	NS	NS	NS	NS	NS	NS	Down	NS	NS	Up	Up	Up	NS	NS
Atad3a	Down	NS	NS	NS	NS	NS	NS	NS	Up	NS	NS	NS	NS	NS	NS	NS	NS	NS	Up	Up	NS	NS	Down	NS	NS	NS	NS	NS	NS	NS	Up	Down	NS	NS	NS	NS	NS	NS	NS	NS	Up	Up	NS	NS	NS	NS	NS	NS	NS
Atad4	NS	NS	NS	NS	NS	NS	NS	Down	Down	NS	NS	NS	NS	NS	NS	NS	NS	NS	Down	Down	NS	NS	NS	NS	NS	NS	NS	NS	NS	Down	Down	NS	NS	NS	NS	NS	NS	NS	NS	NS	Down	Down	NS	NS	Up	NS	Up	NS	NS
Atcay	NS	NS	NS	NS	NS	NS	NS	NS	NS	NS	NS	NS	NS	NS	NS	NS	NS	NS	NS	NS	NS	NS	NS	NS	NS	NS	NS	NS	NS	NS	NS	NS	NS	NS	NS	NS	NS	NS	NS	NS	NS	NS	NS	NS	NS	NS	NS	NS	NS
Ate1	Up	NS	NS	NS	NS	NS	NS	NS	NS	NS	NS	Up	NS	NS	NS	NS	NS	NS	NS	Down	NS	NS	Up	NS	NS	NS	NS	NS	NS	NS	NS	NS	NS	Up	NS	NS	NS	NS	NS	NS	NS	NS	NS	NS	Up	NS	NS	NS	NS
Atf2	Up	Up	Up	NS	NS	NS	NS	NS	NS	NS	NS	NS	NS	NS	NS	NS	NS	NS	NS	Down	NS	NS	NS	NS	NS	NS	NS	NS	NS	NS	Down	NS	NS	NS	NS	NS	NS	NS	NS	NS	NS	Down	NS	NS	Up	Up	NS	NS	NS
Atf3	NS	NS	NS	NS	Down	Down	Down	NS	NS	NS	Down	NS	NS	NS	NS	NS	NS	NS	NS	NS	NS	Down	Up	NS	NS	NS	NS	NS	NS	NS	NS	NS	Down	Up	Up	Up	Up	NS	NS	NS	Up	Up	NS	NS	NS	NS	NS	NS	NS
Atf4	Up	NS	NS	NS	NS	NS	NS	NS	Up	NS	NS	NS	Down	NS	NS	NS	NS	Down	NS	NS	NS	NS	Up	NS	NS	NS	NS	NS	NS	NS	NS	NS	NS	Up	NS	NS	NS	NS	NS	NS	NS	Up	NS	NS	NS	Down	NS	NS	NS
[truncated: 14,266 more rows]
[truncated: 6 more columns]
